# Supplementary material for: Borrelia burgdorferi infection induces long-term memory-like responses in macrophages with tissue-wide consequences in the heart
Source: PLoS Biol. 2021 Jan 4;19(1):e3001062. doi: 10.1371/journal.pbio.3001062 (PMC7808612; doi:10.1371/journal.pbio.3001062)
Supplement: S1 Supporting Information — (ZIP) [file pbio.3001062.s008.zip]

Archive with 4 entries (4 files):
- Infected_MALDI-IMS_Data.xml
- __MACOSX/._Infected_MALDI-IMS_Data.xml
- NoInfected_MALDI-IMS_Data.xml
- __MACOSX/._NoInfected_MALDI-IMS_Data.xml
