# Supplementary material for: Borrelia burgdorferi infection induces long-term memory-like responses in macrophages with tissue-wide consequences in the heart
Source: PLoS Biol. 2021 Jan 4;19(1):e3001062. doi: 10.1371/journal.pbio.3001062 (PMC7808612; doi:10.1371/journal.pbio.3001062)
Supplement: S1 Supporting Information — (ZIP) [file pbio.3001062.s008.zip › Infected_MALDI-IMS_Data.xml]

<?xml version="1.0" encoding="ISO-8859-1"?>
<ClinProtPCA Version="0.1">

	<Variances>

		<Variance>15.917383</Variance>

		<Variance>6.647830</Variance>

		<Variance>6.322385</Variance>

		<Variance>4.907439</Variance>

		<Variance>3.378867</Variance>

		<Variance>3.080208</Variance>

		<Variance>2.301816</Variance>

		<Variance>1.431770</Variance>

		<Variance>1.377122</Variance>

		<Variance>1.120780</Variance>

		<Variance>1.075046</Variance>

		<Variance>0.954118</Variance>

		<Variance>0.862429</Variance>

		<Variance>0.822522</Variance>

		<Variance>0.750861</Variance>

		<Variance>0.705280</Variance>

		<Variance>0.660994</Variance>

		<Variance>0.632271</Variance>

		<Variance>0.614283</Variance>

		<Variance>0.573651</Variance>

		<Variance>0.566831</Variance>

		<Variance>0.556602</Variance>

		<Variance>0.546285</Variance>

		<Variance>0.513662</Variance>

		<Variance>0.490417</Variance>

		<Variance>0.483266</Variance>

		<Variance>0.469355</Variance>

		<Variance>0.446043</Variance>

		<Variance>0.439953</Variance>

		<Variance>0.417256</Variance>

		<Variance>0.397505</Variance>

		<Variance>0.378341</Variance>

		<Variance>0.366676</Variance>

		<Variance>0.353120</Variance>

		<Variance>0.343368</Variance>

		<Variance>0.328458</Variance>

		<Variance>0.282838</Variance>

		<Variance>0.275412</Variance>

		<Variance>0.258440</Variance>

		<Variance>0.237043</Variance>

		<Variance>0.230697</Variance>

		<Variance>0.211728</Variance>

		<Variance>0.198250</Variance>

		<Variance>0.188799</Variance>

		<Variance>0.184538</Variance>

		<Variance>0.173666</Variance>

		<Variance>0.162637</Variance>

		<Variance>0.152423</Variance>

		<Variance>0.141810</Variance>

		<Variance>0.132993</Variance>

		<Variance>0.118586</Variance>

		<Variance>0.109036</Variance>

		<Variance>0.106927</Variance>

		<Variance>0.099353</Variance>

		<Variance>0.092405</Variance>

		<Variance>0.087309</Variance>

		<Variance>0.073946</Variance>

		<Variance>0.064696</Variance>

		<Variance>0.052919</Variance>

		<Variance>0.029922</Variance>

		<Variance>0.027210</Variance>

		<Variance>0.024271</Variance>

		<Variance>0.019784</Variance>

		<Variance>0.018900</Variance>

		<Variance>0.009269</Variance>

	</Variances>

	<Scores>

		<Spectrum Class="1" SpectraPath="F:\Imaging\Corazones_Anguita\Inf\Inf_1_Frontal_a\Inf_1_Frontal_a\0_R00X051Y000\1\1SLin\fid">

			<PC Number="1">-0.564053</PC>

			<PC Number="2">7.141677</PC>

			<PC Number="3">-5.110985</PC>

			<PC Number="4">9.026159</PC>

			<PC Number="5">2.396836</PC>

			<PC Number="6">4.813898</PC>

			<PC Number="7">4.638058</PC>

			<PC Number="8">4.900959</PC>

			<PC Number="9">-2.444015</PC>

			<PC Number="10">1.613360</PC>

			<PC Number="11">0.049804</PC>

			<PC Number="12">-2.925554</PC>

			<PC Number="13">0.310803</PC>

			<PC Number="14">-3.114235</PC>

			<PC Number="15">-0.648235</PC>

			<PC Number="16">0.662283</PC>

			<PC Number="17">-1.203867</PC>

			<PC Number="18">1.325941</PC>

			<PC Number="19">-1.627833</PC>

			<PC Number="20">-1.908730</PC>

			<PC Number="21">-0.279771</PC>

			<PC Number="22">0.171511</PC>

			<PC Number="23">-0.989562</PC>

			<PC Number="24">-0.718589</PC>

			<PC Number="25">0.595458</PC>

			<PC Number="26">1.549412</PC>

			<PC Number="27">0.146897</PC>

			<PC Number="28">0.925031</PC>

			<PC Number="29">-0.879492</PC>

			<PC Number="30">-1.252100</PC>

			<PC Number="31">0.403333</PC>

			<PC Number="32">-0.617746</PC>

			<PC Number="33">-0.277940</PC>

			<PC Number="34">0.621735</PC>

			<PC Number="35">0.305870</PC>

			<PC Number="36">-0.974986</PC>

			<PC Number="37">0.885271</PC>

			<PC Number="38">-0.043963</PC>

			<PC Number="39">0.093327</PC>

			<PC Number="40">-0.566833</PC>

			<PC Number="41">-0.431373</PC>

			<PC Number="42">-1.325658</PC>

			<PC Number="43">1.982802</PC>

			<PC Number="44">0.330449</PC>

			<PC Number="45">-0.309813</PC>

			<PC Number="46">-0.449293</PC>

			<PC Number="47">-0.850018</PC>

			<PC Number="48">0.519187</PC>

			<PC Number="49">-0.155589</PC>

			<PC Number="50">-0.036239</PC>

			<PC Number="51">0.030557</PC>

			<PC Number="52">0.410890</PC>

			<PC Number="53">-0.632979</PC>

			<PC Number="54">0.221650</PC>

			<PC Number="55">0.053592</PC>

			<PC Number="56">-0.505763</PC>

			<PC Number="57">0.280520</PC>

			<PC Number="58">-0.087849</PC>

			<PC Number="59">0.059741</PC>

			<PC Number="60">0.189782</PC>

			<PC Number="61">0.192171</PC>

			<PC Number="62">-0.048757</PC>

			<PC Number="63">-0.016822</PC>

			<PC Number="64">-0.208738</PC>

			<PC Number="65">-0.089892</PC>

		</Spectrum>

		<Spectrum Class="1" SpectraPath="F:\Imaging\Corazones_Anguita\Inf\Inf_1_Frontal_a\Inf_1_Frontal_a\0_R00X052Y000\1\1SLin\fid">

			<PC Number="1">2.384024</PC>

			<PC Number="2">6.261048</PC>

			<PC Number="3">-1.868229</PC>

			<PC Number="4">5.400994</PC>

			<PC Number="5">4.452686</PC>

			<PC Number="6">3.541440</PC>

			<PC Number="7">2.812490</PC>

			<PC Number="8">0.992697</PC>

			<PC Number="9">-0.158892</PC>

			<PC Number="10">1.292187</PC>

			<PC Number="11">-1.649662</PC>

			<PC Number="12">-3.769259</PC>

			<PC Number="13">1.470954</PC>

			<PC Number="14">-2.233061</PC>

			<PC Number="15">0.411925</PC>

			<PC Number="16">-0.083637</PC>

			<PC Number="17">-1.473276</PC>

			<PC Number="18">1.730181</PC>

			<PC Number="19">0.570635</PC>

			<PC Number="20">-2.865510</PC>

			<PC Number="21">-1.186140</PC>

			<PC Number="22">1.409034</PC>

			<PC Number="23">-0.525215</PC>

			<PC Number="24">0.431687</PC>

			<PC Number="25">1.444342</PC>

			<PC Number="26">-0.472153</PC>

			<PC Number="27">-0.536429</PC>

			<PC Number="28">-0.214008</PC>

			<PC Number="29">-0.147414</PC>

			<PC Number="30">0.748714</PC>

			<PC Number="31">0.158558</PC>

			<PC Number="32">1.073402</PC>

			<PC Number="33">0.747726</PC>

			<PC Number="34">1.016807</PC>

			<PC Number="35">-0.520759</PC>

			<PC Number="36">-0.243611</PC>

			<PC Number="37">0.326637</PC>

			<PC Number="38">-0.608130</PC>

			<PC Number="39">-0.275461</PC>

			<PC Number="40">0.966768</PC>

			<PC Number="41">-0.157252</PC>

			<PC Number="42">0.044490</PC>

			<PC Number="43">0.437999</PC>

			<PC Number="44">0.227384</PC>

			<PC Number="45">-0.279968</PC>

			<PC Number="46">1.025566</PC>

			<PC Number="47">0.556037</PC>

			<PC Number="48">1.033968</PC>

			<PC Number="49">-0.569938</PC>

			<PC Number="50">0.622544</PC>

			<PC Number="51">0.227772</PC>

			<PC Number="52">0.324378</PC>

			<PC Number="53">-0.073046</PC>

			<PC Number="54">-0.204196</PC>

			<PC Number="55">-0.131086</PC>

			<PC Number="56">-0.388114</PC>

			<PC Number="57">-0.698584</PC>

			<PC Number="58">0.330687</PC>

			<PC Number="59">-0.409983</PC>

			<PC Number="60">-0.037586</PC>

			<PC Number="61">0.190142</PC>

			<PC Number="62">0.032562</PC>

			<PC Number="63">0.098491</PC>

			<PC Number="64">-0.088134</PC>

			<PC Number="65">-0.077897</PC>

		</Spectrum>

		<Spectrum Class="1" SpectraPath="F:\Imaging\Corazones_Anguita\Inf\Inf_1_Frontal_a\Inf_1_Frontal_a\0_R00X053Y000\1\1SLin\fid">

			<PC Number="1">2.831655</PC>

			<PC Number="2">7.320049</PC>

			<PC Number="3">-0.750033</PC>

			<PC Number="4">4.831838</PC>

			<PC Number="5">2.237306</PC>

			<PC Number="6">1.381099</PC>

			<PC Number="7">2.959539</PC>

			<PC Number="8">3.889972</PC>

			<PC Number="9">1.158520</PC>

			<PC Number="10">0.018213</PC>

			<PC Number="11">-0.786868</PC>

			<PC Number="12">-1.848290</PC>

			<PC Number="13">0.011496</PC>

			<PC Number="14">-3.617296</PC>

			<PC Number="15">-0.793331</PC>

			<PC Number="16">0.539653</PC>

			<PC Number="17">-1.127350</PC>

			<PC Number="18">-0.248785</PC>

			<PC Number="19">-0.407489</PC>

			<PC Number="20">-1.108312</PC>

			<PC Number="21">-1.889617</PC>

			<PC Number="22">1.453364</PC>

			<PC Number="23">0.158291</PC>

			<PC Number="24">-0.399356</PC>

			<PC Number="25">1.337749</PC>

			<PC Number="26">0.956592</PC>

			<PC Number="27">-1.068488</PC>

			<PC Number="28">-0.442050</PC>

			<PC Number="29">1.099144</PC>

			<PC Number="30">-0.889404</PC>

			<PC Number="31">0.185689</PC>

			<PC Number="32">0.442261</PC>

			<PC Number="33">-0.247248</PC>

			<PC Number="34">0.976608</PC>

			<PC Number="35">-0.136230</PC>

			<PC Number="36">-0.295015</PC>

			<PC Number="37">-0.296644</PC>

			<PC Number="38">-0.161189</PC>

			<PC Number="39">0.384344</PC>

			<PC Number="40">0.502348</PC>

			<PC Number="41">-0.265617</PC>

			<PC Number="42">-0.355275</PC>

			<PC Number="43">0.555332</PC>

			<PC Number="44">0.719761</PC>

			<PC Number="45">0.167771</PC>

			<PC Number="46">0.664881</PC>

			<PC Number="47">0.019328</PC>

			<PC Number="48">0.918698</PC>

			<PC Number="49">-0.042914</PC>

			<PC Number="50">0.777812</PC>

			<PC Number="51">0.206888</PC>

			<PC Number="52">0.125539</PC>

			<PC Number="53">-0.189678</PC>

			<PC Number="54">-0.031647</PC>

			<PC Number="55">0.085288</PC>

			<PC Number="56">-0.225553</PC>

			<PC Number="57">-0.137359</PC>

			<PC Number="58">-0.079058</PC>

			<PC Number="59">-0.213722</PC>

			<PC Number="60">0.104731</PC>

			<PC Number="61">0.010868</PC>

			<PC Number="62">-0.035805</PC>

			<PC Number="63">0.117210</PC>

			<PC Number="64">-0.228490</PC>

			<PC Number="65">-0.098588</PC>

		</Spectrum>

		<Spectrum Class="1" SpectraPath="F:\Imaging\Corazones_Anguita\Inf\Inf_1_Frontal_a\Inf_1_Frontal_a\0_R00X054Y000\1\1SLin\fid">

			<PC Number="1">2.256307</PC>

			<PC Number="2">2.169253</PC>

			<PC Number="3">1.367565</PC>

			<PC Number="4">-1.259330</PC>

			<PC Number="5">-0.763549</PC>

			<PC Number="6">-2.510429</PC>

			<PC Number="7">-0.720625</PC>

			<PC Number="8">0.966360</PC>

			<PC Number="9">-0.014845</PC>

			<PC Number="10">1.308638</PC>

			<PC Number="11">-0.618176</PC>

			<PC Number="12">0.511761</PC>

			<PC Number="13">0.179136</PC>

			<PC Number="14">0.384871</PC>

			<PC Number="15">-0.087460</PC>

			<PC Number="16">0.059409</PC>

			<PC Number="17">-0.288413</PC>

			<PC Number="18">0.428352</PC>

			<PC Number="19">0.498724</PC>

			<PC Number="20">0.198985</PC>

			<PC Number="21">0.381921</PC>

			<PC Number="22">-0.174851</PC>

			<PC Number="23">-0.074814</PC>

			<PC Number="24">-0.646481</PC>

			<PC Number="25">-0.192662</PC>

			<PC Number="26">0.577357</PC>

			<PC Number="27">0.727498</PC>

			<PC Number="28">0.109496</PC>

			<PC Number="29">0.443696</PC>

			<PC Number="30">-0.847596</PC>

			<PC Number="31">-0.167303</PC>

			<PC Number="32">0.331106</PC>

			<PC Number="33">0.240016</PC>

			<PC Number="34">0.015196</PC>

			<PC Number="35">-0.215921</PC>

			<PC Number="36">-0.174434</PC>

			<PC Number="37">0.312462</PC>

			<PC Number="38">-0.669399</PC>

			<PC Number="39">0.059377</PC>

			<PC Number="40">0.448211</PC>

			<PC Number="41">0.242488</PC>

			<PC Number="42">0.133137</PC>

			<PC Number="43">-0.747729</PC>

			<PC Number="44">-0.822526</PC>

			<PC Number="45">0.449912</PC>

			<PC Number="46">-1.203715</PC>

			<PC Number="47">-0.560906</PC>

			<PC Number="48">0.445678</PC>

			<PC Number="49">0.084373</PC>

			<PC Number="50">0.108582</PC>

			<PC Number="51">0.186347</PC>

			<PC Number="52">-0.353604</PC>

			<PC Number="53">-0.446821</PC>

			<PC Number="54">-0.234841</PC>

			<PC Number="55">-0.375384</PC>

			<PC Number="56">-0.487718</PC>

			<PC Number="57">0.211486</PC>

			<PC Number="58">-0.136307</PC>

			<PC Number="59">-0.103316</PC>

			<PC Number="60">0.074704</PC>

			<PC Number="61">-0.082761</PC>

			<PC Number="62">0.021847</PC>

			<PC Number="63">-0.113327</PC>

			<PC Number="64">-0.035626</PC>

			<PC Number="65">-0.018054</PC>

		</Spectrum>

		<Spectrum Class="1" SpectraPath="F:\Imaging\Corazones_Anguita\Inf\Inf_1_Frontal_a\Inf_1_Frontal_a\0_R00X055Y000\1\1SLin\fid">

			<PC Number="1">2.228836</PC>

			<PC Number="2">-0.167437</PC>

			<PC Number="3">0.362031</PC>

			<PC Number="4">-1.449435</PC>

			<PC Number="5">-1.136695</PC>

			<PC Number="6">-2.237218</PC>

			<PC Number="7">-1.130475</PC>

			<PC Number="8">1.623405</PC>

			<PC Number="9">0.578882</PC>

			<PC Number="10">-0.018827</PC>

			<PC Number="11">0.425276</PC>

			<PC Number="12">0.007222</PC>

			<PC Number="13">-0.127430</PC>

			<PC Number="14">0.033833</PC>

			<PC Number="15">-1.339727</PC>

			<PC Number="16">-0.351230</PC>

			<PC Number="17">-1.381532</PC>

			<PC Number="18">-0.359679</PC>

			<PC Number="19">0.828660</PC>

			<PC Number="20">-0.272753</PC>

			<PC Number="21">0.002898</PC>

			<PC Number="22">-0.754306</PC>

			<PC Number="23">-0.971412</PC>

			<PC Number="24">-0.282720</PC>

			<PC Number="25">-0.074981</PC>

			<PC Number="26">0.007667</PC>

			<PC Number="27">0.800697</PC>

			<PC Number="28">-0.256569</PC>

			<PC Number="29">0.370442</PC>

			<PC Number="30">-0.027464</PC>

			<PC Number="31">0.443195</PC>

			<PC Number="32">0.429755</PC>

			<PC Number="33">0.037483</PC>

			<PC Number="34">-1.219885</PC>

			<PC Number="35">0.804910</PC>

			<PC Number="36">0.151605</PC>

			<PC Number="37">-0.006633</PC>

			<PC Number="38">-0.420890</PC>

			<PC Number="39">-0.651566</PC>

			<PC Number="40">0.738168</PC>

			<PC Number="41">0.114503</PC>

			<PC Number="42">-0.069820</PC>

			<PC Number="43">-0.165158</PC>

			<PC Number="44">-0.313776</PC>

			<PC Number="45">0.278277</PC>

			<PC Number="46">-0.467073</PC>

			<PC Number="47">-0.243869</PC>

			<PC Number="48">0.403695</PC>

			<PC Number="49">0.231984</PC>

			<PC Number="50">0.188431</PC>

			<PC Number="51">-0.344497</PC>

			<PC Number="52">-0.482010</PC>

			<PC Number="53">-0.357582</PC>

			<PC Number="54">-0.096599</PC>

			<PC Number="55">0.294379</PC>

			<PC Number="56">-0.179082</PC>

			<PC Number="57">0.484656</PC>

			<PC Number="58">0.404610</PC>

			<PC Number="59">0.132786</PC>

			<PC Number="60">0.000675</PC>

			<PC Number="61">-0.130097</PC>

			<PC Number="62">0.083185</PC>

			<PC Number="63">-0.060987</PC>

			<PC Number="64">0.300168</PC>

			<PC Number="65">-0.056781</PC>

		</Spectrum>

		<Spectrum Class="1" SpectraPath="F:\Imaging\Corazones_Anguita\Inf\Inf_1_Frontal_a\Inf_1_Frontal_a\0_R00X056Y000\1\1SLin\fid">

			<PC Number="1">4.011906</PC>

			<PC Number="2">2.334550</PC>

			<PC Number="3">-0.445332</PC>

			<PC Number="4">1.781211</PC>

			<PC Number="5">-1.995127</PC>

			<PC Number="6">-1.483815</PC>

			<PC Number="7">1.817769</PC>

			<PC Number="8">1.973599</PC>

			<PC Number="9">1.713068</PC>

			<PC Number="10">-0.801750</PC>

			<PC Number="11">-0.138951</PC>

			<PC Number="12">-0.814536</PC>

			<PC Number="13">0.448193</PC>

			<PC Number="14">-1.433171</PC>

			<PC Number="15">-0.607059</PC>

			<PC Number="16">0.609618</PC>

			<PC Number="17">-0.261975</PC>

			<PC Number="18">-0.244141</PC>

			<PC Number="19">-0.201683</PC>

			<PC Number="20">-0.781095</PC>

			<PC Number="21">-0.950794</PC>

			<PC Number="22">0.499706</PC>

			<PC Number="23">-0.179504</PC>

			<PC Number="24">0.225150</PC>

			<PC Number="25">0.521653</PC>

			<PC Number="26">0.231488</PC>

			<PC Number="27">0.521827</PC>

			<PC Number="28">-0.568107</PC>

			<PC Number="29">1.252453</PC>

			<PC Number="30">0.085356</PC>

			<PC Number="31">-0.605781</PC>

			<PC Number="32">0.090376</PC>

			<PC Number="33">0.015310</PC>

			<PC Number="34">0.264066</PC>

			<PC Number="35">0.259121</PC>

			<PC Number="36">0.242661</PC>

			<PC Number="37">-0.319639</PC>

			<PC Number="38">0.083557</PC>

			<PC Number="39">0.334421</PC>

			<PC Number="40">0.065804</PC>

			<PC Number="41">0.161938</PC>

			<PC Number="42">0.425858</PC>

			<PC Number="43">0.411108</PC>

			<PC Number="44">-0.213284</PC>

			<PC Number="45">-0.016981</PC>

			<PC Number="46">-0.193022</PC>

			<PC Number="47">-0.288727</PC>

			<PC Number="48">0.075314</PC>

			<PC Number="49">0.073094</PC>

			<PC Number="50">-0.157819</PC>

			<PC Number="51">-0.243181</PC>

			<PC Number="52">-0.101670</PC>

			<PC Number="53">-0.431816</PC>

			<PC Number="54">-0.168288</PC>

			<PC Number="55">-0.001613</PC>

			<PC Number="56">-0.232087</PC>

			<PC Number="57">0.377393</PC>

			<PC Number="58">0.023178</PC>

			<PC Number="59">0.183054</PC>

			<PC Number="60">-0.251724</PC>

			<PC Number="61">0.019070</PC>

			<PC Number="62">-0.135052</PC>

			<PC Number="63">-0.123954</PC>

			<PC Number="64">0.295105</PC>

			<PC Number="65">-0.093805</PC>

		</Spectrum>

		<Spectrum Class="1" SpectraPath="F:\Imaging\Corazones_Anguita\Inf\Inf_1_Frontal_a\Inf_1_Frontal_a\0_R00X057Y000\1\1SLin\fid">

			<PC Number="1">0.886317</PC>

			<PC Number="2">-1.261811</PC>

			<PC Number="3">-0.304825</PC>

			<PC Number="4">-1.703052</PC>

			<PC Number="5">-0.117413</PC>

			<PC Number="6">-1.514318</PC>

			<PC Number="7">-0.136454</PC>

			<PC Number="8">1.152913</PC>

			<PC Number="9">1.203912</PC>

			<PC Number="10">1.107602</PC>

			<PC Number="11">0.241091</PC>

			<PC Number="12">0.337958</PC>

			<PC Number="13">1.137498</PC>

			<PC Number="14">-0.414983</PC>

			<PC Number="15">-1.134911</PC>

			<PC Number="16">-0.956854</PC>

			<PC Number="17">-0.124863</PC>

			<PC Number="18">0.723277</PC>

			<PC Number="19">0.420517</PC>

			<PC Number="20">0.435728</PC>

			<PC Number="21">0.544532</PC>

			<PC Number="22">-0.507750</PC>

			<PC Number="23">0.270070</PC>

			<PC Number="24">0.464377</PC>

			<PC Number="25">0.629163</PC>

			<PC Number="26">-0.113287</PC>

			<PC Number="27">0.984091</PC>

			<PC Number="28">-0.452456</PC>

			<PC Number="29">0.795826</PC>

			<PC Number="30">0.484040</PC>

			<PC Number="31">-1.010433</PC>

			<PC Number="32">0.302450</PC>

			<PC Number="33">0.461101</PC>

			<PC Number="34">0.120114</PC>

			<PC Number="35">-0.396393</PC>

			<PC Number="36">0.016933</PC>

			<PC Number="37">0.358132</PC>

			<PC Number="38">0.194281</PC>

			<PC Number="39">0.166241</PC>

			<PC Number="40">0.343085</PC>

			<PC Number="41">-0.012546</PC>

			<PC Number="42">0.233658</PC>

			<PC Number="43">-0.914390</PC>

			<PC Number="44">-0.423840</PC>

			<PC Number="45">0.219554</PC>

			<PC Number="46">-0.408973</PC>

			<PC Number="47">-0.213113</PC>

			<PC Number="48">0.342009</PC>

			<PC Number="49">0.150148</PC>

			<PC Number="50">-0.032960</PC>

			<PC Number="51">-0.042087</PC>

			<PC Number="52">0.067113</PC>

			<PC Number="53">0.398216</PC>

			<PC Number="54">0.081311</PC>

			<PC Number="55">0.052490</PC>

			<PC Number="56">-0.322315</PC>

			<PC Number="57">-0.204743</PC>

			<PC Number="58">0.309945</PC>

			<PC Number="59">0.329812</PC>

			<PC Number="60">-0.413405</PC>

			<PC Number="61">0.245650</PC>

			<PC Number="62">0.075425</PC>

			<PC Number="63">0.058834</PC>

			<PC Number="64">-0.218364</PC>

			<PC Number="65">-0.111329</PC>

		</Spectrum>

		<Spectrum Class="1" SpectraPath="F:\Imaging\Corazones_Anguita\Inf\Inf_1_Frontal_a\Inf_1_Frontal_a\0_R00X058Y000\1\1SLin\fid">

			<PC Number="1">5.902677</PC>

			<PC Number="2">1.315819</PC>

			<PC Number="3">0.416104</PC>

			<PC Number="4">-0.613555</PC>

			<PC Number="5">-1.662714</PC>

			<PC Number="6">-1.307481</PC>

			<PC Number="7">-2.932716</PC>

			<PC Number="8">1.223218</PC>

			<PC Number="9">0.951148</PC>

			<PC Number="10">1.091020</PC>

			<PC Number="11">0.795556</PC>

			<PC Number="12">0.880577</PC>

			<PC Number="13">-0.804643</PC>

			<PC Number="14">-1.398425</PC>

			<PC Number="15">-0.340535</PC>

			<PC Number="16">-0.398210</PC>

			<PC Number="17">-0.062120</PC>

			<PC Number="18">-0.261690</PC>

			<PC Number="19">0.474063</PC>

			<PC Number="20">0.978818</PC>

			<PC Number="21">-0.146172</PC>

			<PC Number="22">-0.302521</PC>

			<PC Number="23">-0.353887</PC>

			<PC Number="24">0.084448</PC>

			<PC Number="25">0.732941</PC>

			<PC Number="26">0.159509</PC>

			<PC Number="27">1.572860</PC>

			<PC Number="28">-0.282767</PC>

			<PC Number="29">-0.520775</PC>

			<PC Number="30">0.172147</PC>

			<PC Number="31">-0.264303</PC>

			<PC Number="32">0.321245</PC>

			<PC Number="33">-0.227348</PC>

			<PC Number="34">-0.153678</PC>

			<PC Number="35">-0.160035</PC>

			<PC Number="36">0.528704</PC>

			<PC Number="37">-0.317851</PC>

			<PC Number="38">-1.084977</PC>

			<PC Number="39">-0.491661</PC>

			<PC Number="40">0.244338</PC>

			<PC Number="41">-0.244597</PC>

			<PC Number="42">-0.719819</PC>

			<PC Number="43">-0.871546</PC>

			<PC Number="44">0.113929</PC>

			<PC Number="45">-0.339461</PC>

			<PC Number="46">0.086137</PC>

			<PC Number="47">-0.386377</PC>

			<PC Number="48">0.804879</PC>

			<PC Number="49">0.331218</PC>

			<PC Number="50">0.272085</PC>

			<PC Number="51">-0.195633</PC>

			<PC Number="52">0.123696</PC>

			<PC Number="53">0.140113</PC>

			<PC Number="54">0.063066</PC>

			<PC Number="55">-0.283631</PC>

			<PC Number="56">-0.390222</PC>

			<PC Number="57">0.582637</PC>

			<PC Number="58">0.245803</PC>

			<PC Number="59">0.516996</PC>

			<PC Number="60">-0.073896</PC>

			<PC Number="61">0.083675</PC>

			<PC Number="62">-0.025188</PC>

			<PC Number="63">-0.226785</PC>

			<PC Number="64">-0.097578</PC>

			<PC Number="65">-0.158337</PC>

		</Spectrum>

		<Spectrum Class="1" SpectraPath="F:\Imaging\Corazones_Anguita\Inf\Inf_1_Frontal_a\Inf_1_Frontal_a\0_R00X059Y000\1\1SLin\fid">

			<PC Number="1">3.920117</PC>

			<PC Number="2">-2.047209</PC>

			<PC Number="3">-0.045197</PC>

			<PC Number="4">-0.902147</PC>

			<PC Number="5">-0.782690</PC>

			<PC Number="6">-1.414132</PC>

			<PC Number="7">0.240597</PC>

			<PC Number="8">2.594325</PC>

			<PC Number="9">0.639919</PC>

			<PC Number="10">-0.266417</PC>

			<PC Number="11">0.835776</PC>

			<PC Number="12">0.197516</PC>

			<PC Number="13">-0.572548</PC>

			<PC Number="14">-0.439147</PC>

			<PC Number="15">-0.285583</PC>

			<PC Number="16">0.843461</PC>

			<PC Number="17">1.244914</PC>

			<PC Number="18">0.643434</PC>

			<PC Number="19">-0.231116</PC>

			<PC Number="20">1.037932</PC>

			<PC Number="21">0.062714</PC>

			<PC Number="22">-0.044937</PC>

			<PC Number="23">-0.208344</PC>

			<PC Number="24">0.520327</PC>

			<PC Number="25">0.256321</PC>

			<PC Number="26">-0.187624</PC>

			<PC Number="27">2.079756</PC>

			<PC Number="28">-0.341307</PC>

			<PC Number="29">0.677351</PC>

			<PC Number="30">0.018783</PC>

			<PC Number="31">0.207774</PC>

			<PC Number="32">0.267898</PC>

			<PC Number="33">-0.211276</PC>

			<PC Number="34">0.263676</PC>

			<PC Number="35">0.538259</PC>

			<PC Number="36">0.376055</PC>

			<PC Number="37">-0.078615</PC>

			<PC Number="38">-1.119815</PC>

			<PC Number="39">-0.758714</PC>

			<PC Number="40">0.132369</PC>

			<PC Number="41">0.343692</PC>

			<PC Number="42">0.075738</PC>

			<PC Number="43">-0.444039</PC>

			<PC Number="44">0.110327</PC>

			<PC Number="45">-0.210940</PC>

			<PC Number="46">-0.070906</PC>

			<PC Number="47">-0.044208</PC>

			<PC Number="48">0.551466</PC>

			<PC Number="49">0.317440</PC>

			<PC Number="50">-0.045367</PC>

			<PC Number="51">-0.163650</PC>

			<PC Number="52">0.075736</PC>

			<PC Number="53">0.208374</PC>

			<PC Number="54">-0.079033</PC>

			<PC Number="55">0.231130</PC>

			<PC Number="56">-0.052258</PC>

			<PC Number="57">0.205033</PC>

			<PC Number="58">0.284482</PC>

			<PC Number="59">0.238241</PC>

			<PC Number="60">-0.139914</PC>

			<PC Number="61">0.117981</PC>

			<PC Number="62">-0.035975</PC>

			<PC Number="63">-0.195122</PC>

			<PC Number="64">0.251673</PC>

			<PC Number="65">-0.101252</PC>

		</Spectrum>

		<Spectrum Class="1" SpectraPath="F:\Imaging\Corazones_Anguita\Inf\Inf_1_Frontal_a\Inf_1_Frontal_a\0_R00X060Y000\1\1SLin\fid">

			<PC Number="1">4.630420</PC>

			<PC Number="2">-0.714019</PC>

			<PC Number="3">-0.510201</PC>

			<PC Number="4">-0.076844</PC>

			<PC Number="5">-1.033659</PC>

			<PC Number="6">0.464555</PC>

			<PC Number="7">-1.029925</PC>

			<PC Number="8">2.539343</PC>

			<PC Number="9">2.281198</PC>

			<PC Number="10">0.802077</PC>

			<PC Number="11">2.228866</PC>

			<PC Number="12">0.584119</PC>

			<PC Number="13">0.116276</PC>

			<PC Number="14">-0.742808</PC>

			<PC Number="15">-0.601083</PC>

			<PC Number="16">0.693837</PC>

			<PC Number="17">1.601289</PC>

			<PC Number="18">0.045081</PC>

			<PC Number="19">0.457006</PC>

			<PC Number="20">1.128810</PC>

			<PC Number="21">-0.875267</PC>

			<PC Number="22">0.472507</PC>

			<PC Number="23">-0.247692</PC>

			<PC Number="24">0.475470</PC>

			<PC Number="25">0.622687</PC>

			<PC Number="26">0.085499</PC>

			<PC Number="27">1.856076</PC>

			<PC Number="28">0.137840</PC>

			<PC Number="29">1.040397</PC>

			<PC Number="30">-0.748208</PC>

			<PC Number="31">-0.240195</PC>

			<PC Number="32">-0.279741</PC>

			<PC Number="33">-0.465899</PC>

			<PC Number="34">-0.782136</PC>

			<PC Number="35">-0.198257</PC>

			<PC Number="36">0.028720</PC>

			<PC Number="37">0.057042</PC>

			<PC Number="38">-0.780414</PC>

			<PC Number="39">-0.387824</PC>

			<PC Number="40">0.345659</PC>

			<PC Number="41">0.124892</PC>

			<PC Number="42">-0.210595</PC>

			<PC Number="43">-0.105288</PC>

			<PC Number="44">-0.069732</PC>

			<PC Number="45">0.214410</PC>

			<PC Number="46">-0.233661</PC>

			<PC Number="47">-0.509178</PC>

			<PC Number="48">0.317171</PC>

			<PC Number="49">0.117943</PC>

			<PC Number="50">-0.029920</PC>

			<PC Number="51">-0.250660</PC>

			<PC Number="52">-0.054059</PC>

			<PC Number="53">-0.011866</PC>

			<PC Number="54">0.010874</PC>

			<PC Number="55">-0.423086</PC>

			<PC Number="56">-0.474783</PC>

			<PC Number="57">0.083084</PC>

			<PC Number="58">0.124847</PC>

			<PC Number="59">0.285472</PC>

			<PC Number="60">-0.371072</PC>

			<PC Number="61">0.107379</PC>

			<PC Number="62">-0.054997</PC>

			<PC Number="63">-0.144397</PC>

			<PC Number="64">0.122182</PC>

			<PC Number="65">-0.050822</PC>

		</Spectrum>

		<Spectrum Class="1" SpectraPath="F:\Imaging\Corazones_Anguita\Inf\Inf_1_Frontal_a\Inf_1_Frontal_a\0_R00X061Y000\1\1SLin\fid">

			<PC Number="1">4.457257</PC>

			<PC Number="2">-0.833949</PC>

			<PC Number="3">-0.719542</PC>

			<PC Number="4">-0.494944</PC>

			<PC Number="5">-2.569433</PC>

			<PC Number="6">1.604719</PC>

			<PC Number="7">-0.528467</PC>

			<PC Number="8">2.753548</PC>

			<PC Number="9">0.714258</PC>

			<PC Number="10">0.855701</PC>

			<PC Number="11">2.131809</PC>

			<PC Number="12">0.189453</PC>

			<PC Number="13">0.209779</PC>

			<PC Number="14">-0.361739</PC>

			<PC Number="15">-0.615819</PC>

			<PC Number="16">-0.167135</PC>

			<PC Number="17">1.363480</PC>

			<PC Number="18">0.138514</PC>

			<PC Number="19">0.124188</PC>

			<PC Number="20">0.643700</PC>

			<PC Number="21">0.118849</PC>

			<PC Number="22">0.670601</PC>

			<PC Number="23">-0.368095</PC>

			<PC Number="24">1.129193</PC>

			<PC Number="25">-0.088533</PC>

			<PC Number="26">0.822670</PC>

			<PC Number="27">0.853378</PC>

			<PC Number="28">-0.483523</PC>

			<PC Number="29">0.317058</PC>

			<PC Number="30">-0.769049</PC>

			<PC Number="31">-0.031921</PC>

			<PC Number="32">0.012937</PC>

			<PC Number="33">0.531330</PC>

			<PC Number="34">-0.544897</PC>

			<PC Number="35">0.089263</PC>

			<PC Number="36">-0.502229</PC>

			<PC Number="37">-0.618109</PC>

			<PC Number="38">-0.461234</PC>

			<PC Number="39">-0.422894</PC>

			<PC Number="40">0.286068</PC>

			<PC Number="41">0.320542</PC>

			<PC Number="42">-0.048218</PC>

			<PC Number="43">-0.186780</PC>

			<PC Number="44">-0.049142</PC>

			<PC Number="45">0.302614</PC>

			<PC Number="46">0.294857</PC>

			<PC Number="47">-0.081460</PC>

			<PC Number="48">0.344802</PC>

			<PC Number="49">0.459579</PC>

			<PC Number="50">-0.663573</PC>

			<PC Number="51">-0.269134</PC>

			<PC Number="52">-0.066382</PC>

			<PC Number="53">-0.028433</PC>

			<PC Number="54">0.049554</PC>

			<PC Number="55">-0.531504</PC>

			<PC Number="56">-0.914411</PC>

			<PC Number="57">0.132244</PC>

			<PC Number="58">0.456207</PC>

			<PC Number="59">0.285837</PC>

			<PC Number="60">-0.122435</PC>

			<PC Number="61">-0.098278</PC>

			<PC Number="62">0.005042</PC>

			<PC Number="63">-0.106416</PC>

			<PC Number="64">0.164361</PC>

			<PC Number="65">-0.053773</PC>

		</Spectrum>

		<Spectrum Class="1" SpectraPath="F:\Imaging\Corazones_Anguita\Inf\Inf_1_Frontal_a\Inf_1_Frontal_a\0_R00X062Y000\1\1SLin\fid">

			<PC Number="1">4.513594</PC>

			<PC Number="2">-1.005634</PC>

			<PC Number="3">-0.266906</PC>

			<PC Number="4">0.751155</PC>

			<PC Number="5">-1.741217</PC>

			<PC Number="6">-1.863652</PC>

			<PC Number="7">1.194854</PC>

			<PC Number="8">2.121541</PC>

			<PC Number="9">1.508837</PC>

			<PC Number="10">-0.445461</PC>

			<PC Number="11">1.512583</PC>

			<PC Number="12">-0.232388</PC>

			<PC Number="13">0.338209</PC>

			<PC Number="14">-1.622312</PC>

			<PC Number="15">-0.625330</PC>

			<PC Number="16">0.692436</PC>

			<PC Number="17">2.612236</PC>

			<PC Number="18">0.465010</PC>

			<PC Number="19">-0.162485</PC>

			<PC Number="20">0.947648</PC>

			<PC Number="21">-0.884772</PC>

			<PC Number="22">0.358942</PC>

			<PC Number="23">-0.851502</PC>

			<PC Number="24">0.007630</PC>

			<PC Number="25">-0.885717</PC>

			<PC Number="26">0.043603</PC>

			<PC Number="27">1.428528</PC>

			<PC Number="28">-0.957509</PC>

			<PC Number="29">1.515372</PC>

			<PC Number="30">-0.296681</PC>

			<PC Number="31">-0.604047</PC>

			<PC Number="32">-0.388035</PC>

			<PC Number="33">0.116518</PC>

			<PC Number="34">-0.219764</PC>

			<PC Number="35">-0.305766</PC>

			<PC Number="36">0.101403</PC>

			<PC Number="37">-0.555208</PC>

			<PC Number="38">-0.528428</PC>

			<PC Number="39">0.218093</PC>

			<PC Number="40">-0.437636</PC>

			<PC Number="41">0.620339</PC>

			<PC Number="42">-0.114430</PC>

			<PC Number="43">1.038114</PC>

			<PC Number="44">0.527122</PC>

			<PC Number="45">0.000288</PC>

			<PC Number="46">0.148914</PC>

			<PC Number="47">0.075303</PC>

			<PC Number="48">-0.084384</PC>

			<PC Number="49">-0.042814</PC>

			<PC Number="50">-0.210641</PC>

			<PC Number="51">-0.513991</PC>

			<PC Number="52">0.268215</PC>

			<PC Number="53">-0.450360</PC>

			<PC Number="54">-0.074192</PC>

			<PC Number="55">-0.381964</PC>

			<PC Number="56">-0.725513</PC>

			<PC Number="57">0.364682</PC>

			<PC Number="58">-0.071897</PC>

			<PC Number="59">-0.046233</PC>

			<PC Number="60">-0.318735</PC>

			<PC Number="61">0.109863</PC>

			<PC Number="62">-0.094806</PC>

			<PC Number="63">-0.156794</PC>

			<PC Number="64">0.628867</PC>

			<PC Number="65">-0.064358</PC>

		</Spectrum>

		<Spectrum Class="1" SpectraPath="F:\Imaging\Corazones_Anguita\Inf\Inf_1_Frontal_a\Inf_1_Frontal_a\0_R00X063Y000\1\1SLin\fid">

			<PC Number="1">5.120446</PC>

			<PC Number="2">0.822729</PC>

			<PC Number="3">-1.340474</PC>

			<PC Number="4">2.410917</PC>

			<PC Number="5">-1.825277</PC>

			<PC Number="6">-1.343631</PC>

			<PC Number="7">1.119326</PC>

			<PC Number="8">2.948669</PC>

			<PC Number="9">0.672881</PC>

			<PC Number="10">-1.357424</PC>

			<PC Number="11">1.830239</PC>

			<PC Number="12">-0.720356</PC>

			<PC Number="13">-0.640242</PC>

			<PC Number="14">-2.278682</PC>

			<PC Number="15">-0.761380</PC>

			<PC Number="16">0.558087</PC>

			<PC Number="17">1.073295</PC>

			<PC Number="18">-0.427163</PC>

			<PC Number="19">-0.891447</PC>

			<PC Number="20">0.483443</PC>

			<PC Number="21">-1.059945</PC>

			<PC Number="22">1.127864</PC>

			<PC Number="23">-1.387521</PC>

			<PC Number="24">0.090793</PC>

			<PC Number="25">-0.571492</PC>

			<PC Number="26">0.469581</PC>

			<PC Number="27">1.636532</PC>

			<PC Number="28">-0.349922</PC>

			<PC Number="29">0.923212</PC>

			<PC Number="30">0.524630</PC>

			<PC Number="31">-0.678443</PC>

			<PC Number="32">-0.494797</PC>

			<PC Number="33">-0.759054</PC>

			<PC Number="34">-0.429289</PC>

			<PC Number="35">0.028846</PC>

			<PC Number="36">0.688813</PC>

			<PC Number="37">-0.455375</PC>

			<PC Number="38">-0.282685</PC>

			<PC Number="39">0.186913</PC>

			<PC Number="40">0.250036</PC>

			<PC Number="41">0.256568</PC>

			<PC Number="42">-0.065950</PC>

			<PC Number="43">1.125250</PC>

			<PC Number="44">1.118275</PC>

			<PC Number="45">-0.173015</PC>

			<PC Number="46">0.775716</PC>

			<PC Number="47">-0.597392</PC>

			<PC Number="48">-0.334195</PC>

			<PC Number="49">-0.128959</PC>

			<PC Number="50">-0.387215</PC>

			<PC Number="51">-0.962124</PC>

			<PC Number="52">0.369725</PC>

			<PC Number="53">-0.878817</PC>

			<PC Number="54">0.027344</PC>

			<PC Number="55">-0.222877</PC>

			<PC Number="56">-0.512326</PC>

			<PC Number="57">0.365844</PC>

			<PC Number="58">0.063633</PC>

			<PC Number="59">-0.101828</PC>

			<PC Number="60">-0.263911</PC>

			<PC Number="61">0.133482</PC>

			<PC Number="62">-0.036139</PC>

			<PC Number="63">-0.134625</PC>

			<PC Number="64">0.563284</PC>

			<PC Number="65">-0.026265</PC>

		</Spectrum>

		<Spectrum Class="1" SpectraPath="F:\Imaging\Corazones_Anguita\Inf\Inf_1_Frontal_a\Inf_1_Frontal_a\0_R00X064Y000\1\1SLin\fid">

			<PC Number="1">5.148712</PC>

			<PC Number="2">-0.858315</PC>

			<PC Number="3">0.598432</PC>

			<PC Number="4">-0.101682</PC>

			<PC Number="5">-1.060521</PC>

			<PC Number="6">-2.573991</PC>

			<PC Number="7">-2.520584</PC>

			<PC Number="8">2.448042</PC>

			<PC Number="9">1.724023</PC>

			<PC Number="10">0.579159</PC>

			<PC Number="11">3.941901</PC>

			<PC Number="12">0.776206</PC>

			<PC Number="13">-1.289046</PC>

			<PC Number="14">-1.310090</PC>

			<PC Number="15">-1.104732</PC>

			<PC Number="16">0.009827</PC>

			<PC Number="17">1.160662</PC>

			<PC Number="18">-0.775941</PC>

			<PC Number="19">0.633505</PC>

			<PC Number="20">2.025009</PC>

			<PC Number="21">-0.612947</PC>

			<PC Number="22">0.403055</PC>

			<PC Number="23">-0.294038</PC>

			<PC Number="24">0.472069</PC>

			<PC Number="25">0.031865</PC>

			<PC Number="26">0.450932</PC>

			<PC Number="27">1.648548</PC>

			<PC Number="28">-0.043670</PC>

			<PC Number="29">0.307765</PC>

			<PC Number="30">-1.134054</PC>

			<PC Number="31">-0.538662</PC>

			<PC Number="32">0.456111</PC>

			<PC Number="33">-0.044801</PC>

			<PC Number="34">-1.521614</PC>

			<PC Number="35">-0.319344</PC>

			<PC Number="36">0.681653</PC>

			<PC Number="37">-0.239802</PC>

			<PC Number="38">-1.029113</PC>

			<PC Number="39">-0.214784</PC>

			<PC Number="40">0.238032</PC>

			<PC Number="41">0.475424</PC>

			<PC Number="42">-0.655490</PC>

			<PC Number="43">0.124757</PC>

			<PC Number="44">0.583306</PC>

			<PC Number="45">-0.045228</PC>

			<PC Number="46">-0.385133</PC>

			<PC Number="47">0.095588</PC>

			<PC Number="48">0.228658</PC>

			<PC Number="49">0.317898</PC>

			<PC Number="50">-0.216290</PC>

			<PC Number="51">0.006758</PC>

			<PC Number="52">-0.160666</PC>

			<PC Number="53">-0.546302</PC>

			<PC Number="54">-0.075004</PC>

			<PC Number="55">-0.615107</PC>

			<PC Number="56">-0.818177</PC>

			<PC Number="57">0.153654</PC>

			<PC Number="58">0.061372</PC>

			<PC Number="59">0.193378</PC>

			<PC Number="60">-0.128862</PC>

			<PC Number="61">0.264122</PC>

			<PC Number="62">-0.012086</PC>

			<PC Number="63">-0.048854</PC>

			<PC Number="64">0.062269</PC>

			<PC Number="65">-0.075229</PC>

		</Spectrum>

		<Spectrum Class="1" SpectraPath="F:\Imaging\Corazones_Anguita\Inf\Inf_1_Frontal_a\Inf_1_Frontal_a\0_R00X065Y000\1\1SLin\fid">

			<PC Number="1">4.447728</PC>

			<PC Number="2">-1.882238</PC>

			<PC Number="3">0.073609</PC>

			<PC Number="4">-0.158645</PC>

			<PC Number="5">1.261648</PC>

			<PC Number="6">-0.582294</PC>

			<PC Number="7">-2.119756</PC>

			<PC Number="8">3.830356</PC>

			<PC Number="9">2.684367</PC>

			<PC Number="10">1.904296</PC>

			<PC Number="11">4.461852</PC>

			<PC Number="12">0.759931</PC>

			<PC Number="13">-1.069388</PC>

			<PC Number="14">-0.484902</PC>

			<PC Number="15">-0.402380</PC>

			<PC Number="16">1.336175</PC>

			<PC Number="17">0.730438</PC>

			<PC Number="18">-0.032659</PC>

			<PC Number="19">0.523012</PC>

			<PC Number="20">2.138537</PC>

			<PC Number="21">-1.770843</PC>

			<PC Number="22">1.177248</PC>

			<PC Number="23">0.327411</PC>

			<PC Number="24">0.563606</PC>

			<PC Number="25">0.645685</PC>

			<PC Number="26">0.165899</PC>

			<PC Number="27">2.153043</PC>

			<PC Number="28">-0.548256</PC>

			<PC Number="29">-0.168906</PC>

			<PC Number="30">-1.143159</PC>

			<PC Number="31">0.151697</PC>

			<PC Number="32">-0.718607</PC>

			<PC Number="33">0.221871</PC>

			<PC Number="34">-0.870539</PC>

			<PC Number="35">-0.469478</PC>

			<PC Number="36">-0.444178</PC>

			<PC Number="37">-0.037226</PC>

			<PC Number="38">-0.481777</PC>

			<PC Number="39">-1.035877</PC>

			<PC Number="40">0.252477</PC>

			<PC Number="41">-0.012280</PC>

			<PC Number="42">-0.889514</PC>

			<PC Number="43">-0.751576</PC>

			<PC Number="44">-0.212625</PC>

			<PC Number="45">0.375072</PC>

			<PC Number="46">-0.262387</PC>

			<PC Number="47">0.304562</PC>

			<PC Number="48">0.098814</PC>

			<PC Number="49">0.065885</PC>

			<PC Number="50">-0.403991</PC>

			<PC Number="51">-0.005421</PC>

			<PC Number="52">0.287429</PC>

			<PC Number="53">-0.174313</PC>

			<PC Number="54">-0.755752</PC>

			<PC Number="55">-0.461595</PC>

			<PC Number="56">-0.573540</PC>

			<PC Number="57">-0.024915</PC>

			<PC Number="58">0.103155</PC>

			<PC Number="59">0.113742</PC>

			<PC Number="60">-0.377104</PC>

			<PC Number="61">0.261373</PC>

			<PC Number="62">-0.030181</PC>

			<PC Number="63">0.157366</PC>

			<PC Number="64">-0.213015</PC>

			<PC Number="65">-0.098637</PC>

		</Spectrum>

		<Spectrum Class="1" SpectraPath="F:\Imaging\Corazones_Anguita\Inf\Inf_1_Frontal_a\Inf_1_Frontal_a\0_R00X066Y000\1\1SLin\fid">

			<PC Number="1">2.544600</PC>

			<PC Number="2">-4.001551</PC>

			<PC Number="3">-0.459888</PC>

			<PC Number="4">-0.374714</PC>

			<PC Number="5">0.594913</PC>

			<PC Number="6">0.039269</PC>

			<PC Number="7">-1.349453</PC>

			<PC Number="8">3.308936</PC>

			<PC Number="9">1.689095</PC>

			<PC Number="10">0.596618</PC>

			<PC Number="11">3.192872</PC>

			<PC Number="12">-0.492759</PC>

			<PC Number="13">-0.321668</PC>

			<PC Number="14">-0.630917</PC>

			<PC Number="15">-1.131736</PC>

			<PC Number="16">1.323361</PC>

			<PC Number="17">1.438401</PC>

			<PC Number="18">-0.762689</PC>

			<PC Number="19">0.645453</PC>

			<PC Number="20">1.379324</PC>

			<PC Number="21">0.083268</PC>

			<PC Number="22">1.477067</PC>

			<PC Number="23">-0.333146</PC>

			<PC Number="24">-1.034560</PC>

			<PC Number="25">-0.690641</PC>

			<PC Number="26">0.358815</PC>

			<PC Number="27">1.802602</PC>

			<PC Number="28">-0.677846</PC>

			<PC Number="29">1.261432</PC>

			<PC Number="30">-0.454947</PC>

			<PC Number="31">0.609663</PC>

			<PC Number="32">-0.388712</PC>

			<PC Number="33">0.248983</PC>

			<PC Number="34">-0.977198</PC>

			<PC Number="35">0.319231</PC>

			<PC Number="36">-0.243500</PC>

			<PC Number="37">0.126980</PC>

			<PC Number="38">-0.673054</PC>

			<PC Number="39">-1.362042</PC>

			<PC Number="40">0.757743</PC>

			<PC Number="41">0.557446</PC>

			<PC Number="42">-0.478371</PC>

			<PC Number="43">0.207456</PC>

			<PC Number="44">0.329268</PC>

			<PC Number="45">0.652196</PC>

			<PC Number="46">0.054869</PC>

			<PC Number="47">0.398213</PC>

			<PC Number="48">0.564939</PC>

			<PC Number="49">0.532023</PC>

			<PC Number="50">-0.110097</PC>

			<PC Number="51">-0.216734</PC>

			<PC Number="52">-0.330229</PC>

			<PC Number="53">-0.068692</PC>

			<PC Number="54">-0.071016</PC>

			<PC Number="55">-0.293536</PC>

			<PC Number="56">-0.730991</PC>

			<PC Number="57">-0.357376</PC>

			<PC Number="58">-0.016584</PC>

			<PC Number="59">-0.049893</PC>

			<PC Number="60">-0.260747</PC>

			<PC Number="61">-0.041411</PC>

			<PC Number="62">-0.050852</PC>

			<PC Number="63">-0.082562</PC>

			<PC Number="64">-0.066701</PC>

			<PC Number="65">-0.057830</PC>

		</Spectrum>

		<Spectrum Class="1" SpectraPath="F:\Imaging\Corazones_Anguita\Inf\Inf_1_Frontal_a\Inf_1_Frontal_a\0_R00X067Y000\1\1SLin\fid">

			<PC Number="1">3.813021</PC>

			<PC Number="2">-1.187542</PC>

			<PC Number="3">0.313650</PC>

			<PC Number="4">1.338875</PC>

			<PC Number="5">-1.075082</PC>

			<PC Number="6">-1.887933</PC>

			<PC Number="7">1.658150</PC>

			<PC Number="8">2.911922</PC>

			<PC Number="9">1.853140</PC>

			<PC Number="10">-0.159340</PC>

			<PC Number="11">1.887116</PC>

			<PC Number="12">-0.843726</PC>

			<PC Number="13">-0.605071</PC>

			<PC Number="14">-2.501228</PC>

			<PC Number="15">-1.000489</PC>

			<PC Number="16">0.783508</PC>

			<PC Number="17">1.986106</PC>

			<PC Number="18">-0.397564</PC>

			<PC Number="19">0.561161</PC>

			<PC Number="20">1.138273</PC>

			<PC Number="21">-0.428809</PC>

			<PC Number="22">0.730385</PC>

			<PC Number="23">-0.647973</PC>

			<PC Number="24">-0.819389</PC>

			<PC Number="25">-0.729370</PC>

			<PC Number="26">0.140208</PC>

			<PC Number="27">0.693916</PC>

			<PC Number="28">-0.569589</PC>

			<PC Number="29">1.248664</PC>

			<PC Number="30">-0.167267</PC>

			<PC Number="31">-0.443611</PC>

			<PC Number="32">-0.177561</PC>

			<PC Number="33">0.280355</PC>

			<PC Number="34">-0.923228</PC>

			<PC Number="35">-0.356980</PC>

			<PC Number="36">0.405391</PC>

			<PC Number="37">0.019144</PC>

			<PC Number="38">-0.173052</PC>

			<PC Number="39">-0.857631</PC>

			<PC Number="40">-0.715117</PC>

			<PC Number="41">0.873486</PC>

			<PC Number="42">-0.173868</PC>

			<PC Number="43">0.382189</PC>

			<PC Number="44">0.135980</PC>

			<PC Number="45">-0.441215</PC>

			<PC Number="46">0.335442</PC>

			<PC Number="47">0.277499</PC>

			<PC Number="48">0.020663</PC>

			<PC Number="49">-0.006247</PC>

			<PC Number="50">-0.869388</PC>

			<PC Number="51">-0.631620</PC>

			<PC Number="52">-0.056399</PC>

			<PC Number="53">-0.352917</PC>

			<PC Number="54">-0.115082</PC>

			<PC Number="55">-0.178157</PC>

			<PC Number="56">-0.476630</PC>

			<PC Number="57">0.284973</PC>

			<PC Number="58">-0.083877</PC>

			<PC Number="59">-0.072350</PC>

			<PC Number="60">-0.367718</PC>

			<PC Number="61">0.234729</PC>

			<PC Number="62">-0.088530</PC>

			<PC Number="63">-0.157331</PC>

			<PC Number="64">0.400514</PC>

			<PC Number="65">-0.065027</PC>

		</Spectrum>

		<Spectrum Class="1" SpectraPath="F:\Imaging\Corazones_Anguita\Inf\Inf_1_Frontal_a\Inf_1_Frontal_a\0_R00X068Y000\1\1SLin\fid">

			<PC Number="1">-1.135654</PC>

			<PC Number="2">-2.695225</PC>

			<PC Number="3">-1.173019</PC>

			<PC Number="4">-1.149104</PC>

			<PC Number="5">2.790052</PC>

			<PC Number="6">-1.768799</PC>

			<PC Number="7">0.042145</PC>

			<PC Number="8">0.770398</PC>

			<PC Number="9">-0.245845</PC>

			<PC Number="10">0.851773</PC>

			<PC Number="11">2.284545</PC>

			<PC Number="12">-0.654057</PC>

			<PC Number="13">1.860343</PC>

			<PC Number="14">0.828595</PC>

			<PC Number="15">-0.013634</PC>

			<PC Number="16">2.207880</PC>

			<PC Number="17">2.082686</PC>

			<PC Number="18">0.481698</PC>

			<PC Number="19">-0.099515</PC>

			<PC Number="20">0.641207</PC>

			<PC Number="21">-0.043772</PC>

			<PC Number="22">-0.479769</PC>

			<PC Number="23">-0.948710</PC>

			<PC Number="24">-0.508807</PC>

			<PC Number="25">-0.730192</PC>

			<PC Number="26">-0.639379</PC>

			<PC Number="27">0.651065</PC>

			<PC Number="28">-1.673177</PC>

			<PC Number="29">0.582127</PC>

			<PC Number="30">0.373509</PC>

			<PC Number="31">-0.634254</PC>

			<PC Number="32">0.519651</PC>

			<PC Number="33">0.542550</PC>

			<PC Number="34">-1.360619</PC>

			<PC Number="35">-0.159024</PC>

			<PC Number="36">0.308424</PC>

			<PC Number="37">0.423170</PC>

			<PC Number="38">-0.600883</PC>

			<PC Number="39">-0.374508</PC>

			<PC Number="40">1.040098</PC>

			<PC Number="41">0.105465</PC>

			<PC Number="42">-0.465553</PC>

			<PC Number="43">0.627033</PC>

			<PC Number="44">0.045463</PC>

			<PC Number="45">0.353797</PC>

			<PC Number="46">0.135610</PC>

			<PC Number="47">-0.347218</PC>

			<PC Number="48">-0.335449</PC>

			<PC Number="49">0.167634</PC>

			<PC Number="50">0.117682</PC>

			<PC Number="51">-0.142253</PC>

			<PC Number="52">0.081853</PC>

			<PC Number="53">-0.072835</PC>

			<PC Number="54">0.238363</PC>

			<PC Number="55">0.018594</PC>

			<PC Number="56">-0.586874</PC>

			<PC Number="57">0.031438</PC>

			<PC Number="58">-0.536680</PC>

			<PC Number="59">-0.115610</PC>

			<PC Number="60">-0.043137</PC>

			<PC Number="61">-0.022109</PC>

			<PC Number="62">0.013616</PC>

			<PC Number="63">-0.075626</PC>

			<PC Number="64">0.080408</PC>

			<PC Number="65">-0.074474</PC>

		</Spectrum>

		<Spectrum Class="1" SpectraPath="F:\Imaging\Corazones_Anguita\Inf\Inf_1_Frontal_a\Inf_1_Frontal_a\0_R00X069Y000\1\1SLin\fid">

			<PC Number="1">-0.304720</PC>

			<PC Number="2">-1.313595</PC>

			<PC Number="3">0.008545</PC>

			<PC Number="4">-0.105360</PC>

			<PC Number="5">1.181494</PC>

			<PC Number="6">-2.702487</PC>

			<PC Number="7">-1.448017</PC>

			<PC Number="8">0.946659</PC>

			<PC Number="9">0.566855</PC>

			<PC Number="10">-0.894026</PC>

			<PC Number="11">2.967320</PC>

			<PC Number="12">-1.481241</PC>

			<PC Number="13">1.426761</PC>

			<PC Number="14">0.043707</PC>

			<PC Number="15">-1.184305</PC>

			<PC Number="16">1.086149</PC>

			<PC Number="17">1.238597</PC>

			<PC Number="18">0.626394</PC>

			<PC Number="19">0.265919</PC>

			<PC Number="20">1.480540</PC>

			<PC Number="21">0.029124</PC>

			<PC Number="22">0.102350</PC>

			<PC Number="23">-1.779758</PC>

			<PC Number="24">-0.737511</PC>

			<PC Number="25">-0.816484</PC>

			<PC Number="26">-0.322590</PC>

			<PC Number="27">-0.083459</PC>

			<PC Number="28">0.155433</PC>

			<PC Number="29">0.368946</PC>

			<PC Number="30">0.124038</PC>

			<PC Number="31">-0.897557</PC>

			<PC Number="32">-0.654468</PC>

			<PC Number="33">-0.095699</PC>

			<PC Number="34">-1.164813</PC>

			<PC Number="35">0.121074</PC>

			<PC Number="36">0.299087</PC>

			<PC Number="37">-0.112162</PC>

			<PC Number="38">-0.166517</PC>

			<PC Number="39">-0.446330</PC>

			<PC Number="40">0.020857</PC>

			<PC Number="41">0.122202</PC>

			<PC Number="42">-0.717536</PC>

			<PC Number="43">0.548720</PC>

			<PC Number="44">-0.025724</PC>

			<PC Number="45">0.646740</PC>

			<PC Number="46">0.220492</PC>

			<PC Number="47">0.256766</PC>

			<PC Number="48">0.051208</PC>

			<PC Number="49">0.463123</PC>

			<PC Number="50">0.047007</PC>

			<PC Number="51">-0.641814</PC>

			<PC Number="52">-0.483395</PC>

			<PC Number="53">-0.031536</PC>

			<PC Number="54">0.350221</PC>

			<PC Number="55">0.176106</PC>

			<PC Number="56">-0.497781</PC>

			<PC Number="57">0.260843</PC>

			<PC Number="58">-0.231535</PC>

			<PC Number="59">0.196356</PC>

			<PC Number="60">-0.430679</PC>

			<PC Number="61">-0.183716</PC>

			<PC Number="62">0.035731</PC>

			<PC Number="63">-0.035773</PC>

			<PC Number="64">0.089221</PC>

			<PC Number="65">-0.034510</PC>

		</Spectrum>

		<Spectrum Class="1" SpectraPath="F:\Imaging\Corazones_Anguita\Inf\Inf_1_Frontal_a\Inf_1_Frontal_a\0_R00X070Y000\1\1SLin\fid">

			<PC Number="1">0.748693</PC>

			<PC Number="2">-1.701485</PC>

			<PC Number="3">-0.172338</PC>

			<PC Number="4">-1.357790</PC>

			<PC Number="5">0.174416</PC>

			<PC Number="6">-2.850193</PC>

			<PC Number="7">-0.328966</PC>

			<PC Number="8">1.706889</PC>

			<PC Number="9">-1.134693</PC>

			<PC Number="10">-0.179245</PC>

			<PC Number="11">1.060798</PC>

			<PC Number="12">0.483292</PC>

			<PC Number="13">0.566135</PC>

			<PC Number="14">-1.344367</PC>

			<PC Number="15">-1.440959</PC>

			<PC Number="16">-0.222504</PC>

			<PC Number="17">0.460243</PC>

			<PC Number="18">1.196402</PC>

			<PC Number="19">0.382040</PC>

			<PC Number="20">0.452868</PC>

			<PC Number="21">0.536706</PC>

			<PC Number="22">-0.888751</PC>

			<PC Number="23">-1.224782</PC>

			<PC Number="24">0.600878</PC>

			<PC Number="25">-0.495279</PC>

			<PC Number="26">0.210214</PC>

			<PC Number="27">0.064720</PC>

			<PC Number="28">-1.554360</PC>

			<PC Number="29">0.134276</PC>

			<PC Number="30">0.757223</PC>

			<PC Number="31">0.793361</PC>

			<PC Number="32">-0.315357</PC>

			<PC Number="33">-0.006303</PC>

			<PC Number="34">-0.078221</PC>

			<PC Number="35">0.520552</PC>

			<PC Number="36">-0.522931</PC>

			<PC Number="37">-0.165747</PC>

			<PC Number="38">-1.123535</PC>

			<PC Number="39">-0.903209</PC>

			<PC Number="40">0.345654</PC>

			<PC Number="41">0.651855</PC>

			<PC Number="42">-0.354346</PC>

			<PC Number="43">0.524114</PC>

			<PC Number="44">0.665881</PC>

			<PC Number="45">-0.374832</PC>

			<PC Number="46">0.037789</PC>

			<PC Number="47">-0.284829</PC>

			<PC Number="48">0.119187</PC>

			<PC Number="49">0.075835</PC>

			<PC Number="50">-0.027261</PC>

			<PC Number="51">0.098477</PC>

			<PC Number="52">0.177955</PC>

			<PC Number="53">0.047378</PC>

			<PC Number="54">-0.147201</PC>

			<PC Number="55">-0.068730</PC>

			<PC Number="56">-0.090864</PC>

			<PC Number="57">-0.023221</PC>

			<PC Number="58">-0.168941</PC>

			<PC Number="59">-0.220819</PC>

			<PC Number="60">-0.396106</PC>

			<PC Number="61">-0.241517</PC>

			<PC Number="62">0.034622</PC>

			<PC Number="63">0.062023</PC>

			<PC Number="64">-0.098764</PC>

			<PC Number="65">-0.046681</PC>

		</Spectrum>

		<Spectrum Class="1" SpectraPath="F:\Imaging\Corazones_Anguita\Inf\Inf_1_Frontal_a\Inf_1_Frontal_a\0_R00X071Y000\1\1SLin\fid">

			<PC Number="1">2.337985</PC>

			<PC Number="2">-0.634406</PC>

			<PC Number="3">0.320413</PC>

			<PC Number="4">-1.448982</PC>

			<PC Number="5">-1.805922</PC>

			<PC Number="6">-2.724482</PC>

			<PC Number="7">-0.804332</PC>

			<PC Number="8">1.707681</PC>

			<PC Number="9">1.028958</PC>

			<PC Number="10">-0.810942</PC>

			<PC Number="11">1.265966</PC>

			<PC Number="12">-0.265130</PC>

			<PC Number="13">0.072080</PC>

			<PC Number="14">1.122940</PC>

			<PC Number="15">0.533534</PC>

			<PC Number="16">-0.806364</PC>

			<PC Number="17">-0.019184</PC>

			<PC Number="18">0.658139</PC>

			<PC Number="19">-0.257828</PC>

			<PC Number="20">0.425892</PC>

			<PC Number="21">0.441437</PC>

			<PC Number="22">0.923473</PC>

			<PC Number="23">-1.759473</PC>

			<PC Number="24">-0.513607</PC>

			<PC Number="25">-0.078393</PC>

			<PC Number="26">-0.220704</PC>

			<PC Number="27">1.433346</PC>

			<PC Number="28">-0.989732</PC>

			<PC Number="29">-0.335377</PC>

			<PC Number="30">-0.092307</PC>

			<PC Number="31">-0.149587</PC>

			<PC Number="32">0.098365</PC>

			<PC Number="33">-0.022759</PC>

			<PC Number="34">-0.291608</PC>

			<PC Number="35">0.400455</PC>

			<PC Number="36">0.369033</PC>

			<PC Number="37">0.254913</PC>

			<PC Number="38">-1.044104</PC>

			<PC Number="39">0.061248</PC>

			<PC Number="40">0.183591</PC>

			<PC Number="41">0.492172</PC>

			<PC Number="42">0.051044</PC>

			<PC Number="43">0.185709</PC>

			<PC Number="44">-0.519397</PC>

			<PC Number="45">-0.229658</PC>

			<PC Number="46">0.127731</PC>

			<PC Number="47">-0.025766</PC>

			<PC Number="48">0.073431</PC>

			<PC Number="49">0.117272</PC>

			<PC Number="50">-0.460979</PC>

			<PC Number="51">-0.061016</PC>

			<PC Number="52">-0.212232</PC>

			<PC Number="53">-0.034946</PC>

			<PC Number="54">0.007231</PC>

			<PC Number="55">0.018203</PC>

			<PC Number="56">-0.302172</PC>

			<PC Number="57">-0.129544</PC>

			<PC Number="58">-0.385152</PC>

			<PC Number="59">0.160436</PC>

			<PC Number="60">-0.031733</PC>

			<PC Number="61">-0.127300</PC>

			<PC Number="62">-0.090108</PC>

			<PC Number="63">-0.042430</PC>

			<PC Number="64">-0.153229</PC>

			<PC Number="65">-0.048358</PC>

		</Spectrum>

		<Spectrum Class="1" SpectraPath="F:\Imaging\Corazones_Anguita\Inf\Inf_1_Frontal_a\Inf_1_Frontal_a\0_R00X072Y000\1\1SLin\fid">

			<PC Number="1">3.621905</PC>

			<PC Number="2">1.027639</PC>

			<PC Number="3">0.538929</PC>

			<PC Number="4">-1.026288</PC>

			<PC Number="5">-2.748651</PC>

			<PC Number="6">-1.835086</PC>

			<PC Number="7">-2.072535</PC>

			<PC Number="8">1.924486</PC>

			<PC Number="9">1.268997</PC>

			<PC Number="10">0.368351</PC>

			<PC Number="11">1.094966</PC>

			<PC Number="12">1.461157</PC>

			<PC Number="13">0.339626</PC>

			<PC Number="14">-0.034805</PC>

			<PC Number="15">-1.071295</PC>

			<PC Number="16">-0.177796</PC>

			<PC Number="17">0.266157</PC>

			<PC Number="18">-0.085124</PC>

			<PC Number="19">0.638431</PC>

			<PC Number="20">1.253224</PC>

			<PC Number="21">-0.151200</PC>

			<PC Number="22">-0.168053</PC>

			<PC Number="23">-0.951261</PC>

			<PC Number="24">0.799598</PC>

			<PC Number="25">0.613249</PC>

			<PC Number="26">-0.755177</PC>

			<PC Number="27">0.750713</PC>

			<PC Number="28">-0.088384</PC>

			<PC Number="29">-0.358351</PC>

			<PC Number="30">0.329693</PC>

			<PC Number="31">-0.289043</PC>

			<PC Number="32">-0.090988</PC>

			<PC Number="33">-0.139036</PC>

			<PC Number="34">0.239920</PC>

			<PC Number="35">-0.096715</PC>

			<PC Number="36">0.769327</PC>

			<PC Number="37">-1.221043</PC>

			<PC Number="38">-0.966339</PC>

			<PC Number="39">-0.117110</PC>

			<PC Number="40">0.281438</PC>

			<PC Number="41">0.454944</PC>

			<PC Number="42">0.333635</PC>

			<PC Number="43">-0.341565</PC>

			<PC Number="44">0.117625</PC>

			<PC Number="45">-0.558767</PC>

			<PC Number="46">-0.883878</PC>

			<PC Number="47">-0.231194</PC>

			<PC Number="48">0.384486</PC>

			<PC Number="49">0.361815</PC>

			<PC Number="50">-0.392026</PC>

			<PC Number="51">-0.087657</PC>

			<PC Number="52">0.097896</PC>

			<PC Number="53">-0.118122</PC>

			<PC Number="54">-0.002226</PC>

			<PC Number="55">-0.029332</PC>

			<PC Number="56">-0.119366</PC>

			<PC Number="57">-0.065200</PC>

			<PC Number="58">-0.209003</PC>

			<PC Number="59">0.144845</PC>

			<PC Number="60">-0.061611</PC>

			<PC Number="61">0.076572</PC>

			<PC Number="62">0.039853</PC>

			<PC Number="63">-0.002973</PC>

			<PC Number="64">-0.142327</PC>

			<PC Number="65">-0.131412</PC>

		</Spectrum>

		<Spectrum Class="1" SpectraPath="F:\Imaging\Corazones_Anguita\Inf\Inf_1_Frontal_a\Inf_1_Frontal_a\0_R00X073Y000\1\1SLin\fid">

			<PC Number="1">0.382126</PC>

			<PC Number="2">1.336543</PC>

			<PC Number="3">-0.291412</PC>

			<PC Number="4">-1.750808</PC>

			<PC Number="5">0.214894</PC>

			<PC Number="6">-1.393639</PC>

			<PC Number="7">-3.260576</PC>

			<PC Number="8">0.636488</PC>

			<PC Number="9">1.059922</PC>

			<PC Number="10">1.352782</PC>

			<PC Number="11">0.700241</PC>

			<PC Number="12">0.639181</PC>

			<PC Number="13">-0.056656</PC>

			<PC Number="14">1.606977</PC>

			<PC Number="15">-0.787797</PC>

			<PC Number="16">-0.241157</PC>

			<PC Number="17">-0.009464</PC>

			<PC Number="18">0.232287</PC>

			<PC Number="19">0.021552</PC>

			<PC Number="20">0.894102</PC>

			<PC Number="21">0.334910</PC>

			<PC Number="22">-0.923857</PC>

			<PC Number="23">-0.712380</PC>

			<PC Number="24">0.438489</PC>

			<PC Number="25">0.292306</PC>

			<PC Number="26">-0.526499</PC>

			<PC Number="27">0.766534</PC>

			<PC Number="28">-0.007789</PC>

			<PC Number="29">-0.304033</PC>

			<PC Number="30">-0.315739</PC>

			<PC Number="31">-0.614622</PC>

			<PC Number="32">-0.470403</PC>

			<PC Number="33">0.142134</PC>

			<PC Number="34">0.430245</PC>

			<PC Number="35">-0.241457</PC>

			<PC Number="36">0.025584</PC>

			<PC Number="37">-0.497300</PC>

			<PC Number="38">-1.146835</PC>

			<PC Number="39">-0.262091</PC>

			<PC Number="40">0.283360</PC>

			<PC Number="41">0.111101</PC>

			<PC Number="42">0.153103</PC>

			<PC Number="43">-0.033390</PC>

			<PC Number="44">0.317905</PC>

			<PC Number="45">-0.478811</PC>

			<PC Number="46">-0.054696</PC>

			<PC Number="47">0.054121</PC>

			<PC Number="48">-0.091207</PC>

			<PC Number="49">-0.205335</PC>

			<PC Number="50">-0.396416</PC>

			<PC Number="51">-0.305696</PC>

			<PC Number="52">0.093879</PC>

			<PC Number="53">0.251200</PC>

			<PC Number="54">0.035468</PC>

			<PC Number="55">0.084836</PC>

			<PC Number="56">-0.512022</PC>

			<PC Number="57">0.086644</PC>

			<PC Number="58">-0.054226</PC>

			<PC Number="59">0.613656</PC>

			<PC Number="60">-0.157056</PC>

			<PC Number="61">0.050075</PC>

			<PC Number="62">-0.097862</PC>

			<PC Number="63">-0.250373</PC>

			<PC Number="64">-0.251632</PC>

			<PC Number="65">-0.055292</PC>

		</Spectrum>

		<Spectrum Class="1" SpectraPath="F:\Imaging\Corazones_Anguita\Inf\Inf_1_Frontal_a\Inf_1_Frontal_a\0_R00X074Y000\1\1SLin\fid">

			<PC Number="1">5.550754</PC>

			<PC Number="2">3.447597</PC>

			<PC Number="3">0.881669</PC>

			<PC Number="4">1.110968</PC>

			<PC Number="5">-2.183719</PC>

			<PC Number="6">-1.936038</PC>

			<PC Number="7">-1.267273</PC>

			<PC Number="8">2.197246</PC>

			<PC Number="9">0.729117</PC>

			<PC Number="10">-0.685089</PC>

			<PC Number="11">0.484559</PC>

			<PC Number="12">-0.015801</PC>

			<PC Number="13">-0.360390</PC>

			<PC Number="14">-0.866649</PC>

			<PC Number="15">-0.620359</PC>

			<PC Number="16">-0.109083</PC>

			<PC Number="17">1.157516</PC>

			<PC Number="18">-0.213651</PC>

			<PC Number="19">0.091770</PC>

			<PC Number="20">0.819862</PC>

			<PC Number="21">0.069252</PC>

			<PC Number="22">-0.059963</PC>

			<PC Number="23">-0.774825</PC>

			<PC Number="24">0.096122</PC>

			<PC Number="25">0.266851</PC>

			<PC Number="26">-0.069775</PC>

			<PC Number="27">-0.079914</PC>

			<PC Number="28">0.044029</PC>

			<PC Number="29">0.637717</PC>

			<PC Number="30">0.411293</PC>

			<PC Number="31">-0.256473</PC>

			<PC Number="32">-0.030064</PC>

			<PC Number="33">-0.012088</PC>

			<PC Number="34">-0.501677</PC>

			<PC Number="35">-0.649353</PC>

			<PC Number="36">0.180144</PC>

			<PC Number="37">-1.085853</PC>

			<PC Number="38">-0.991574</PC>

			<PC Number="39">-0.164085</PC>

			<PC Number="40">0.441558</PC>

			<PC Number="41">0.202953</PC>

			<PC Number="42">0.084135</PC>

			<PC Number="43">0.453508</PC>

			<PC Number="44">-0.050859</PC>

			<PC Number="45">0.524442</PC>

			<PC Number="46">-0.420871</PC>

			<PC Number="47">-0.018005</PC>

			<PC Number="48">0.508187</PC>

			<PC Number="49">0.622499</PC>

			<PC Number="50">-0.238180</PC>

			<PC Number="51">0.294027</PC>

			<PC Number="52">-0.220136</PC>

			<PC Number="53">-0.160566</PC>

			<PC Number="54">0.086414</PC>

			<PC Number="55">-0.292673</PC>

			<PC Number="56">-0.680377</PC>

			<PC Number="57">0.495907</PC>

			<PC Number="58">-0.072197</PC>

			<PC Number="59">0.284914</PC>

			<PC Number="60">-0.061411</PC>

			<PC Number="61">0.034945</PC>

			<PC Number="62">-0.022128</PC>

			<PC Number="63">-0.067790</PC>

			<PC Number="64">-0.024610</PC>

			<PC Number="65">-0.033720</PC>

		</Spectrum>

		<Spectrum Class="1" SpectraPath="F:\Imaging\Corazones_Anguita\Inf\Inf_1_Frontal_a\Inf_1_Frontal_a\0_R00X075Y000\1\1SLin\fid">

			<PC Number="1">5.527567</PC>

			<PC Number="2">1.126475</PC>

			<PC Number="3">0.886644</PC>

			<PC Number="4">0.086031</PC>

			<PC Number="5">-1.973317</PC>

			<PC Number="6">-2.403503</PC>

			<PC Number="7">-1.539852</PC>

			<PC Number="8">2.655215</PC>

			<PC Number="9">1.766011</PC>

			<PC Number="10">-0.548154</PC>

			<PC Number="11">0.787096</PC>

			<PC Number="12">0.527400</PC>

			<PC Number="13">0.212711</PC>

			<PC Number="14">-0.586745</PC>

			<PC Number="15">-0.415314</PC>

			<PC Number="16">-0.000414</PC>

			<PC Number="17">0.272044</PC>

			<PC Number="18">0.095974</PC>

			<PC Number="19">-0.136404</PC>

			<PC Number="20">0.088533</PC>

			<PC Number="21">-0.840051</PC>

			<PC Number="22">0.063410</PC>

			<PC Number="23">-1.292968</PC>

			<PC Number="24">-0.379307</PC>

			<PC Number="25">0.194497</PC>

			<PC Number="26">0.443355</PC>

			<PC Number="27">0.929937</PC>

			<PC Number="28">0.588921</PC>

			<PC Number="29">-0.634766</PC>

			<PC Number="30">0.079961</PC>

			<PC Number="31">0.560048</PC>

			<PC Number="32">0.163250</PC>

			<PC Number="33">0.206229</PC>

			<PC Number="34">-0.526960</PC>

			<PC Number="35">-0.416751</PC>

			<PC Number="36">0.476288</PC>

			<PC Number="37">-0.153073</PC>

			<PC Number="38">-0.623872</PC>

			<PC Number="39">-0.110251</PC>

			<PC Number="40">0.380467</PC>

			<PC Number="41">0.546312</PC>

			<PC Number="42">0.563573</PC>

			<PC Number="43">-0.246211</PC>

			<PC Number="44">-0.317147</PC>

			<PC Number="45">0.406032</PC>

			<PC Number="46">-0.460944</PC>

			<PC Number="47">0.124003</PC>

			<PC Number="48">0.409290</PC>

			<PC Number="49">0.266181</PC>

			<PC Number="50">0.176663</PC>

			<PC Number="51">0.087963</PC>

			<PC Number="52">-0.125593</PC>

			<PC Number="53">-0.161472</PC>

			<PC Number="54">-0.158650</PC>

			<PC Number="55">-0.331718</PC>

			<PC Number="56">-0.476375</PC>

			<PC Number="57">0.276793</PC>

			<PC Number="58">-0.485930</PC>

			<PC Number="59">0.516284</PC>

			<PC Number="60">0.243570</PC>

			<PC Number="61">0.134077</PC>

			<PC Number="62">-0.043980</PC>

			<PC Number="63">0.148500</PC>

			<PC Number="64">-0.158110</PC>

			<PC Number="65">-0.110794</PC>

		</Spectrum>

		<Spectrum Class="1" SpectraPath="F:\Imaging\Corazones_Anguita\Inf\Inf_1_Frontal_a\Inf_1_Frontal_a\0_R00X076Y000\1\1SLin\fid">

			<PC Number="1">4.945782</PC>

			<PC Number="2">2.927951</PC>

			<PC Number="3">-0.267265</PC>

			<PC Number="4">3.031848</PC>

			<PC Number="5">-2.371882</PC>

			<PC Number="6">-0.644016</PC>

			<PC Number="7">1.511923</PC>

			<PC Number="8">2.282735</PC>

			<PC Number="9">0.988446</PC>

			<PC Number="10">-1.118160</PC>

			<PC Number="11">-0.116813</PC>

			<PC Number="12">-0.609596</PC>

			<PC Number="13">0.573374</PC>

			<PC Number="14">-1.123415</PC>

			<PC Number="15">-1.937416</PC>

			<PC Number="16">0.692474</PC>

			<PC Number="17">0.507678</PC>

			<PC Number="18">-0.551292</PC>

			<PC Number="19">0.378537</PC>

			<PC Number="20">-0.776737</PC>

			<PC Number="21">0.180277</PC>

			<PC Number="22">-0.177557</PC>

			<PC Number="23">-0.835142</PC>

			<PC Number="24">-0.267740</PC>

			<PC Number="25">-0.576400</PC>

			<PC Number="26">0.629609</PC>

			<PC Number="27">0.064792</PC>

			<PC Number="28">-0.543126</PC>

			<PC Number="29">0.683518</PC>

			<PC Number="30">0.019164</PC>

			<PC Number="31">-0.375639</PC>

			<PC Number="32">-0.235499</PC>

			<PC Number="33">0.385019</PC>

			<PC Number="34">-0.001541</PC>

			<PC Number="35">-0.054809</PC>

			<PC Number="36">0.193845</PC>

			<PC Number="37">-0.649517</PC>

			<PC Number="38">-0.632045</PC>

			<PC Number="39">-0.203489</PC>

			<PC Number="40">0.288386</PC>

			<PC Number="41">0.590924</PC>

			<PC Number="42">0.638449</PC>

			<PC Number="43">0.385631</PC>

			<PC Number="44">0.843438</PC>

			<PC Number="45">0.196759</PC>

			<PC Number="46">-0.091624</PC>

			<PC Number="47">-0.319826</PC>

			<PC Number="48">0.408009</PC>

			<PC Number="49">-0.259279</PC>

			<PC Number="50">-0.233941</PC>

			<PC Number="51">-0.687107</PC>

			<PC Number="52">0.065615</PC>

			<PC Number="53">-0.350976</PC>

			<PC Number="54">-0.013615</PC>

			<PC Number="55">-0.041614</PC>

			<PC Number="56">-0.246374</PC>

			<PC Number="57">0.311909</PC>

			<PC Number="58">-0.197294</PC>

			<PC Number="59">-0.073866</PC>

			<PC Number="60">-0.150639</PC>

			<PC Number="61">-0.068771</PC>

			<PC Number="62">-0.128127</PC>

			<PC Number="63">-0.013987</PC>

			<PC Number="64">0.216688</PC>

			<PC Number="65">-0.055534</PC>

		</Spectrum>

		<Spectrum Class="1" SpectraPath="F:\Imaging\Corazones_Anguita\Inf\Inf_1_Frontal_a\Inf_1_Frontal_a\0_R00X077Y000\1\1SLin\fid">

			<PC Number="1">4.575456</PC>

			<PC Number="2">-0.410674</PC>

			<PC Number="3">-0.352329</PC>

			<PC Number="4">0.387418</PC>

			<PC Number="5">-3.210406</PC>

			<PC Number="6">-2.106068</PC>

			<PC Number="7">0.617838</PC>

			<PC Number="8">2.048277</PC>

			<PC Number="9">1.784058</PC>

			<PC Number="10">-1.093257</PC>

			<PC Number="11">-1.171694</PC>

			<PC Number="12">-0.605013</PC>

			<PC Number="13">1.025430</PC>

			<PC Number="14">-1.225395</PC>

			<PC Number="15">-0.839743</PC>

			<PC Number="16">0.671563</PC>

			<PC Number="17">0.266269</PC>

			<PC Number="18">-0.343563</PC>

			<PC Number="19">-0.166605</PC>

			<PC Number="20">0.184600</PC>

			<PC Number="21">-0.755309</PC>

			<PC Number="22">-0.541121</PC>

			<PC Number="23">-1.997198</PC>

			<PC Number="24">0.269645</PC>

			<PC Number="25">-0.403645</PC>

			<PC Number="26">0.151130</PC>

			<PC Number="27">0.417656</PC>

			<PC Number="28">-0.554586</PC>

			<PC Number="29">1.011086</PC>

			<PC Number="30">0.892094</PC>

			<PC Number="31">-0.383904</PC>

			<PC Number="32">-0.405682</PC>

			<PC Number="33">-0.244213</PC>

			<PC Number="34">-0.357930</PC>

			<PC Number="35">0.038312</PC>

			<PC Number="36">0.358984</PC>

			<PC Number="37">-0.622994</PC>

			<PC Number="38">-0.519129</PC>

			<PC Number="39">-0.039644</PC>

			<PC Number="40">-0.117518</PC>

			<PC Number="41">0.915717</PC>

			<PC Number="42">0.513218</PC>

			<PC Number="43">1.619717</PC>

			<PC Number="44">0.356146</PC>

			<PC Number="45">0.311899</PC>

			<PC Number="46">0.096616</PC>

			<PC Number="47">-0.530236</PC>

			<PC Number="48">-0.292624</PC>

			<PC Number="49">-0.539420</PC>

			<PC Number="50">-0.109063</PC>

			<PC Number="51">-0.460113</PC>

			<PC Number="52">0.385667</PC>

			<PC Number="53">0.277084</PC>

			<PC Number="54">-0.024524</PC>

			<PC Number="55">-0.113595</PC>

			<PC Number="56">-0.187633</PC>

			<PC Number="57">0.258812</PC>

			<PC Number="58">-0.106685</PC>

			<PC Number="59">-0.318987</PC>

			<PC Number="60">-0.455376</PC>

			<PC Number="61">0.199856</PC>

			<PC Number="62">-0.071249</PC>

			<PC Number="63">-0.143445</PC>

			<PC Number="64">0.611543</PC>

			<PC Number="65">0.047993</PC>

		</Spectrum>

		<Spectrum Class="1" SpectraPath="F:\Imaging\Corazones_Anguita\Inf\Inf_1_Frontal_a\Inf_1_Frontal_a\0_R00X078Y000\1\1SLin\fid">

			<PC Number="1">3.526813</PC>

			<PC Number="2">1.657662</PC>

			<PC Number="3">-0.877362</PC>

			<PC Number="4">1.688808</PC>

			<PC Number="5">-0.469849</PC>

			<PC Number="6">0.073818</PC>

			<PC Number="7">1.485087</PC>

			<PC Number="8">1.296989</PC>

			<PC Number="9">-0.043935</PC>

			<PC Number="10">-0.183623</PC>

			<PC Number="11">-0.310731</PC>

			<PC Number="12">-0.562958</PC>

			<PC Number="13">0.835101</PC>

			<PC Number="14">0.537370</PC>

			<PC Number="15">-0.510555</PC>

			<PC Number="16">0.922657</PC>

			<PC Number="17">1.644443</PC>

			<PC Number="18">0.349313</PC>

			<PC Number="19">-0.384775</PC>

			<PC Number="20">1.119067</PC>

			<PC Number="21">0.111192</PC>

			<PC Number="22">-0.274581</PC>

			<PC Number="23">-0.495619</PC>

			<PC Number="24">0.027794</PC>

			<PC Number="25">-0.466797</PC>

			<PC Number="26">-0.181468</PC>

			<PC Number="27">-0.008867</PC>

			<PC Number="28">-0.533962</PC>

			<PC Number="29">1.203908</PC>

			<PC Number="30">-0.017700</PC>

			<PC Number="31">-0.449963</PC>

			<PC Number="32">-0.488878</PC>

			<PC Number="33">0.116031</PC>

			<PC Number="34">0.416992</PC>

			<PC Number="35">0.209474</PC>

			<PC Number="36">-0.035003</PC>

			<PC Number="37">0.007942</PC>

			<PC Number="38">-0.266027</PC>

			<PC Number="39">0.246662</PC>

			<PC Number="40">0.075407</PC>

			<PC Number="41">0.078260</PC>

			<PC Number="42">0.087974</PC>

			<PC Number="43">0.489906</PC>

			<PC Number="44">0.498848</PC>

			<PC Number="45">0.452404</PC>

			<PC Number="46">0.040501</PC>

			<PC Number="47">-0.735337</PC>

			<PC Number="48">0.120796</PC>

			<PC Number="49">-0.037319</PC>

			<PC Number="50">-0.150245</PC>

			<PC Number="51">-0.982875</PC>

			<PC Number="52">0.364964</PC>

			<PC Number="53">-0.351828</PC>

			<PC Number="54">-0.157766</PC>

			<PC Number="55">-0.258704</PC>

			<PC Number="56">-0.274169</PC>

			<PC Number="57">0.338631</PC>

			<PC Number="58">0.080491</PC>

			<PC Number="59">-0.166504</PC>

			<PC Number="60">-0.302125</PC>

			<PC Number="61">0.097089</PC>

			<PC Number="62">-0.108527</PC>

			<PC Number="63">-0.220233</PC>

			<PC Number="64">0.479398</PC>

			<PC Number="65">-0.006316</PC>

		</Spectrum>

		<Spectrum Class="1" SpectraPath="F:\Imaging\Corazones_Anguita\Inf\Inf_1_Frontal_a\Inf_1_Frontal_a\0_R00X079Y000\1\1SLin\fid">

			<PC Number="1">2.491219</PC>

			<PC Number="2">3.656002</PC>

			<PC Number="3">-0.434101</PC>

			<PC Number="4">0.440111</PC>

			<PC Number="5">-1.304001</PC>

			<PC Number="6">-0.225583</PC>

			<PC Number="7">-0.255836</PC>

			<PC Number="8">2.367266</PC>

			<PC Number="9">-0.776432</PC>

			<PC Number="10">0.298148</PC>

			<PC Number="11">0.389708</PC>

			<PC Number="12">-0.002046</PC>

			<PC Number="13">0.416992</PC>

			<PC Number="14">-0.679004</PC>

			<PC Number="15">-0.959766</PC>

			<PC Number="16">-0.431758</PC>

			<PC Number="17">1.459182</PC>

			<PC Number="18">0.315856</PC>

			<PC Number="19">1.053496</PC>

			<PC Number="20">0.824268</PC>

			<PC Number="21">0.573455</PC>

			<PC Number="22">-0.242919</PC>

			<PC Number="23">-0.202132</PC>

			<PC Number="24">0.706608</PC>

			<PC Number="25">0.449424</PC>

			<PC Number="26">0.494540</PC>

			<PC Number="27">0.779014</PC>

			<PC Number="28">-0.828794</PC>

			<PC Number="29">0.086167</PC>

			<PC Number="30">-0.912928</PC>

			<PC Number="31">-0.291846</PC>

			<PC Number="32">0.230652</PC>

			<PC Number="33">0.141407</PC>

			<PC Number="34">-0.121678</PC>

			<PC Number="35">-0.133331</PC>

			<PC Number="36">-0.278480</PC>

			<PC Number="37">-0.033424</PC>

			<PC Number="38">-0.513032</PC>

			<PC Number="39">0.069132</PC>

			<PC Number="40">0.074936</PC>

			<PC Number="41">-0.265416</PC>

			<PC Number="42">-0.251989</PC>

			<PC Number="43">-1.093535</PC>

			<PC Number="44">0.169524</PC>

			<PC Number="45">0.337744</PC>

			<PC Number="46">0.155493</PC>

			<PC Number="47">0.023691</PC>

			<PC Number="48">0.014232</PC>

			<PC Number="49">-0.237156</PC>

			<PC Number="50">-0.162802</PC>

			<PC Number="51">-0.022986</PC>

			<PC Number="52">-0.064969</PC>

			<PC Number="53">0.008033</PC>

			<PC Number="54">0.206779</PC>

			<PC Number="55">-0.037823</PC>

			<PC Number="56">-0.509422</PC>

			<PC Number="57">0.044745</PC>

			<PC Number="58">-0.222855</PC>

			<PC Number="59">0.146103</PC>

			<PC Number="60">0.096561</PC>

			<PC Number="61">-0.285298</PC>

			<PC Number="62">-0.041274</PC>

			<PC Number="63">-0.089357</PC>

			<PC Number="64">0.143093</PC>

			<PC Number="65">0.144987</PC>

		</Spectrum>

		<Spectrum Class="1" SpectraPath="F:\Imaging\Corazones_Anguita\Inf\Inf_1_Frontal_a\Inf_1_Frontal_a\0_R00X080Y000\1\1SLin\fid">

			<PC Number="1">1.289915</PC>

			<PC Number="2">0.291171</PC>

			<PC Number="3">0.337399</PC>

			<PC Number="4">-0.498254</PC>

			<PC Number="5">-0.646257</PC>

			<PC Number="6">-2.960369</PC>

			<PC Number="7">0.166344</PC>

			<PC Number="8">2.530408</PC>

			<PC Number="9">-0.289969</PC>

			<PC Number="10">-0.829257</PC>

			<PC Number="11">0.102562</PC>

			<PC Number="12">0.281400</PC>

			<PC Number="13">0.545755</PC>

			<PC Number="14">0.360901</PC>

			<PC Number="15">-0.262651</PC>

			<PC Number="16">-0.603717</PC>

			<PC Number="17">-0.032457</PC>

			<PC Number="18">0.102628</PC>

			<PC Number="19">0.464033</PC>

			<PC Number="20">0.134702</PC>

			<PC Number="21">0.604432</PC>

			<PC Number="22">0.173059</PC>

			<PC Number="23">0.076473</PC>

			<PC Number="24">-0.580504</PC>

			<PC Number="25">1.061672</PC>

			<PC Number="26">0.381175</PC>

			<PC Number="27">-0.324693</PC>

			<PC Number="28">-0.516377</PC>

			<PC Number="29">0.611555</PC>

			<PC Number="30">0.666469</PC>

			<PC Number="31">0.314143</PC>

			<PC Number="32">-0.710543</PC>

			<PC Number="33">-0.285788</PC>

			<PC Number="34">-0.201132</PC>

			<PC Number="35">-1.028452</PC>

			<PC Number="36">0.137221</PC>

			<PC Number="37">-0.747734</PC>

			<PC Number="38">0.135868</PC>

			<PC Number="39">-0.139311</PC>

			<PC Number="40">0.155526</PC>

			<PC Number="41">-0.001667</PC>

			<PC Number="42">0.616937</PC>

			<PC Number="43">0.216063</PC>

			<PC Number="44">0.318320</PC>

			<PC Number="45">0.211280</PC>

			<PC Number="46">-0.397139</PC>

			<PC Number="47">-0.056077</PC>

			<PC Number="48">0.478608</PC>

			<PC Number="49">0.135555</PC>

			<PC Number="50">0.152985</PC>

			<PC Number="51">-0.157310</PC>

			<PC Number="52">0.445363</PC>

			<PC Number="53">0.337871</PC>

			<PC Number="54">0.053894</PC>

			<PC Number="55">0.265513</PC>

			<PC Number="56">-0.049648</PC>

			<PC Number="57">0.381903</PC>

			<PC Number="58">-0.244276</PC>

			<PC Number="59">0.011268</PC>

			<PC Number="60">-0.334506</PC>

			<PC Number="61">-0.025593</PC>

			<PC Number="62">-0.076752</PC>

			<PC Number="63">-0.151129</PC>

			<PC Number="64">0.429643</PC>

			<PC Number="65">-0.080741</PC>

		</Spectrum>

		<Spectrum Class="1" SpectraPath="F:\Imaging\Corazones_Anguita\Inf\Inf_1_Frontal_a\Inf_1_Frontal_a\0_R00X081Y000\1\1SLin\fid">

			<PC Number="1">2.859938</PC>

			<PC Number="2">0.322524</PC>

			<PC Number="3">0.291460</PC>

			<PC Number="4">1.041737</PC>

			<PC Number="5">-1.371204</PC>

			<PC Number="6">-2.749541</PC>

			<PC Number="7">2.163488</PC>

			<PC Number="8">1.900092</PC>

			<PC Number="9">0.880233</PC>

			<PC Number="10">-2.031601</PC>

			<PC Number="11">-0.527228</PC>

			<PC Number="12">-1.229580</PC>

			<PC Number="13">0.367038</PC>

			<PC Number="14">0.099737</PC>

			<PC Number="15">-0.325181</PC>

			<PC Number="16">-0.153923</PC>

			<PC Number="17">0.522046</PC>

			<PC Number="18">-0.647025</PC>

			<PC Number="19">0.636642</PC>

			<PC Number="20">0.371909</PC>

			<PC Number="21">-0.088117</PC>

			<PC Number="22">0.728949</PC>

			<PC Number="23">-1.383333</PC>

			<PC Number="24">0.189753</PC>

			<PC Number="25">-1.345174</PC>

			<PC Number="26">-0.262081</PC>

			<PC Number="27">-0.362861</PC>

			<PC Number="28">-0.022522</PC>

			<PC Number="29">1.527776</PC>

			<PC Number="30">0.334165</PC>

			<PC Number="31">-0.128302</PC>

			<PC Number="32">-0.224552</PC>

			<PC Number="33">0.082721</PC>

			<PC Number="34">0.526635</PC>

			<PC Number="35">-0.131273</PC>

			<PC Number="36">-0.439845</PC>

			<PC Number="37">-0.160402</PC>

			<PC Number="38">-0.368894</PC>

			<PC Number="39">0.034231</PC>

			<PC Number="40">-0.201095</PC>

			<PC Number="41">0.733518</PC>

			<PC Number="42">1.220441</PC>

			<PC Number="43">1.380400</PC>

			<PC Number="44">0.611406</PC>

			<PC Number="45">-0.081495</PC>

			<PC Number="46">-0.351790</PC>

			<PC Number="47">-0.076318</PC>

			<PC Number="48">-0.139950</PC>

			<PC Number="49">-0.363291</PC>

			<PC Number="50">0.009046</PC>

			<PC Number="51">-0.017560</PC>

			<PC Number="52">0.185454</PC>

			<PC Number="53">0.389114</PC>

			<PC Number="54">0.171480</PC>

			<PC Number="55">0.040018</PC>

			<PC Number="56">-0.332625</PC>

			<PC Number="57">0.391011</PC>

			<PC Number="58">-0.206863</PC>

			<PC Number="59">-0.244933</PC>

			<PC Number="60">-0.485289</PC>

			<PC Number="61">0.298976</PC>

			<PC Number="62">-0.150438</PC>

			<PC Number="63">-0.173419</PC>

			<PC Number="64">0.741458</PC>

			<PC Number="65">-0.032882</PC>

		</Spectrum>

		<Spectrum Class="1" SpectraPath="F:\Imaging\Corazones_Anguita\Inf\Inf_1_Frontal_a\Inf_1_Frontal_a\0_R00X082Y000\1\1SLin\fid">

			<PC Number="1">3.053787</PC>

			<PC Number="2">1.008173</PC>

			<PC Number="3">0.786883</PC>

			<PC Number="4">0.445213</PC>

			<PC Number="5">-2.128655</PC>

			<PC Number="6">-4.339917</PC>

			<PC Number="7">0.452823</PC>

			<PC Number="8">0.857940</PC>

			<PC Number="9">0.711716</PC>

			<PC Number="10">-0.157917</PC>

			<PC Number="11">-0.214877</PC>

			<PC Number="12">0.473388</PC>

			<PC Number="13">0.589619</PC>

			<PC Number="14">-0.073967</PC>

			<PC Number="15">-0.555063</PC>

			<PC Number="16">-1.534543</PC>

			<PC Number="17">-0.930815</PC>

			<PC Number="18">-0.330979</PC>

			<PC Number="19">0.683803</PC>

			<PC Number="20">1.088148</PC>

			<PC Number="21">0.463814</PC>

			<PC Number="22">0.322065</PC>

			<PC Number="23">-0.301772</PC>

			<PC Number="24">0.315557</PC>

			<PC Number="25">0.218637</PC>

			<PC Number="26">0.109444</PC>

			<PC Number="27">0.458007</PC>

			<PC Number="28">0.009842</PC>

			<PC Number="29">-0.170959</PC>

			<PC Number="30">0.334270</PC>

			<PC Number="31">-0.203653</PC>

			<PC Number="32">-0.597065</PC>

			<PC Number="33">0.004671</PC>

			<PC Number="34">-0.440345</PC>

			<PC Number="35">0.228135</PC>

			<PC Number="36">-0.227710</PC>

			<PC Number="37">-0.628274</PC>

			<PC Number="38">-0.802829</PC>

			<PC Number="39">0.623157</PC>

			<PC Number="40">0.223892</PC>

			<PC Number="41">1.095569</PC>

			<PC Number="42">0.939642</PC>

			<PC Number="43">1.379858</PC>

			<PC Number="44">0.534114</PC>

			<PC Number="45">0.378254</PC>

			<PC Number="46">-0.515278</PC>

			<PC Number="47">-0.295146</PC>

			<PC Number="48">0.185444</PC>

			<PC Number="49">-0.277734</PC>

			<PC Number="50">0.342850</PC>

			<PC Number="51">0.139141</PC>

			<PC Number="52">0.407464</PC>

			<PC Number="53">-0.157978</PC>

			<PC Number="54">-0.190053</PC>

			<PC Number="55">-0.143401</PC>

			<PC Number="56">-0.335680</PC>

			<PC Number="57">0.342888</PC>

			<PC Number="58">0.003904</PC>

			<PC Number="59">-0.294326</PC>

			<PC Number="60">-0.173930</PC>

			<PC Number="61">0.041962</PC>

			<PC Number="62">0.036090</PC>

			<PC Number="63">-0.005180</PC>

			<PC Number="64">0.361681</PC>

			<PC Number="65">-0.006814</PC>

		</Spectrum>

		<Spectrum Class="1" SpectraPath="F:\Imaging\Corazones_Anguita\Inf\Inf_1_Frontal_a\Inf_1_Frontal_a\0_R00X083Y000\1\1SLin\fid">

			<PC Number="1">4.280185</PC>

			<PC Number="2">2.773082</PC>

			<PC Number="3">0.790251</PC>

			<PC Number="4">0.023478</PC>

			<PC Number="5">-2.647660</PC>

			<PC Number="6">-1.695088</PC>

			<PC Number="7">-0.899350</PC>

			<PC Number="8">2.536218</PC>

			<PC Number="9">0.565042</PC>

			<PC Number="10">-0.515302</PC>

			<PC Number="11">-0.240272</PC>

			<PC Number="12">0.299708</PC>

			<PC Number="13">0.646463</PC>

			<PC Number="14">-0.238178</PC>

			<PC Number="15">-1.387122</PC>

			<PC Number="16">-0.736102</PC>

			<PC Number="17">-0.470378</PC>

			<PC Number="18">-0.927969</PC>

			<PC Number="19">0.701307</PC>

			<PC Number="20">0.720064</PC>

			<PC Number="21">-0.043928</PC>

			<PC Number="22">-0.261659</PC>

			<PC Number="23">-0.877897</PC>

			<PC Number="24">-0.318032</PC>

			<PC Number="25">0.020227</PC>

			<PC Number="26">0.963593</PC>

			<PC Number="27">0.320637</PC>

			<PC Number="28">-0.158692</PC>

			<PC Number="29">-0.620881</PC>

			<PC Number="30">-0.611577</PC>

			<PC Number="31">0.454155</PC>

			<PC Number="32">1.090720</PC>

			<PC Number="33">-0.521682</PC>

			<PC Number="34">-0.075927</PC>

			<PC Number="35">-0.699839</PC>

			<PC Number="36">-0.096573</PC>

			<PC Number="37">-0.587725</PC>

			<PC Number="38">-0.875155</PC>

			<PC Number="39">0.162380</PC>

			<PC Number="40">0.465677</PC>

			<PC Number="41">0.535515</PC>

			<PC Number="42">0.156588</PC>

			<PC Number="43">0.657145</PC>

			<PC Number="44">0.292108</PC>

			<PC Number="45">0.264386</PC>

			<PC Number="46">-0.314042</PC>

			<PC Number="47">-0.067787</PC>

			<PC Number="48">0.173899</PC>

			<PC Number="49">0.003614</PC>

			<PC Number="50">-0.263754</PC>

			<PC Number="51">-0.486830</PC>

			<PC Number="52">0.159223</PC>

			<PC Number="53">0.138591</PC>

			<PC Number="54">0.332958</PC>

			<PC Number="55">-0.110552</PC>

			<PC Number="56">-0.202911</PC>

			<PC Number="57">0.410865</PC>

			<PC Number="58">-0.278068</PC>

			<PC Number="59">0.141970</PC>

			<PC Number="60">0.007079</PC>

			<PC Number="61">0.097316</PC>

			<PC Number="62">-0.076336</PC>

			<PC Number="63">-0.048054</PC>

			<PC Number="64">0.224726</PC>

			<PC Number="65">0.002063</PC>

		</Spectrum>

		<Spectrum Class="1" SpectraPath="F:\Imaging\Corazones_Anguita\Inf\Inf_1_Frontal_a\Inf_1_Frontal_a\0_R00X084Y000\1\1SLin\fid">

			<PC Number="1">0.238583</PC>

			<PC Number="2">0.934543</PC>

			<PC Number="3">-0.873517</PC>

			<PC Number="4">-0.323755</PC>

			<PC Number="5">-0.658185</PC>

			<PC Number="6">-3.176235</PC>

			<PC Number="7">-0.311281</PC>

			<PC Number="8">0.483842</PC>

			<PC Number="9">-0.248367</PC>

			<PC Number="10">0.601392</PC>

			<PC Number="11">-0.336089</PC>

			<PC Number="12">0.566180</PC>

			<PC Number="13">0.338407</PC>

			<PC Number="14">1.548035</PC>

			<PC Number="15">-1.140007</PC>

			<PC Number="16">-0.145657</PC>

			<PC Number="17">1.074319</PC>

			<PC Number="18">0.003475</PC>

			<PC Number="19">-0.086315</PC>

			<PC Number="20">-0.129647</PC>

			<PC Number="21">0.139057</PC>

			<PC Number="22">-1.517045</PC>

			<PC Number="23">0.468636</PC>

			<PC Number="24">0.642137</PC>

			<PC Number="25">0.070327</PC>

			<PC Number="26">0.089558</PC>

			<PC Number="27">0.939635</PC>

			<PC Number="28">-0.585276</PC>

			<PC Number="29">-0.264166</PC>

			<PC Number="30">-0.112674</PC>

			<PC Number="31">-0.410156</PC>

			<PC Number="32">0.141543</PC>

			<PC Number="33">0.864684</PC>

			<PC Number="34">-0.582139</PC>

			<PC Number="35">0.004571</PC>

			<PC Number="36">0.254751</PC>

			<PC Number="37">-0.965188</PC>

			<PC Number="38">-0.819089</PC>

			<PC Number="39">0.509819</PC>

			<PC Number="40">-0.083932</PC>

			<PC Number="41">0.439408</PC>

			<PC Number="42">0.800001</PC>

			<PC Number="43">0.268042</PC>

			<PC Number="44">0.030770</PC>

			<PC Number="45">-0.012942</PC>

			<PC Number="46">0.132117</PC>

			<PC Number="47">0.036046</PC>

			<PC Number="48">-0.014992</PC>

			<PC Number="49">-0.131859</PC>

			<PC Number="50">0.122576</PC>

			<PC Number="51">0.033978</PC>

			<PC Number="52">-0.142211</PC>

			<PC Number="53">0.056713</PC>

			<PC Number="54">0.165984</PC>

			<PC Number="55">-0.033767</PC>

			<PC Number="56">0.071650</PC>

			<PC Number="57">0.113611</PC>

			<PC Number="58">-0.145556</PC>

			<PC Number="59">-0.224564</PC>

			<PC Number="60">-0.198824</PC>

			<PC Number="61">-0.061235</PC>

			<PC Number="62">0.000271</PC>

			<PC Number="63">-0.084786</PC>

			<PC Number="64">-0.037406</PC>

			<PC Number="65">-0.067914</PC>

		</Spectrum>

		<Spectrum Class="1" SpectraPath="F:\Imaging\Corazones_Anguita\Inf\Inf_1_Frontal_a\Inf_1_Frontal_a\0_R00X085Y000\1\1SLin\fid">

			<PC Number="1">0.366318</PC>

			<PC Number="2">1.050853</PC>

			<PC Number="3">-0.846562</PC>

			<PC Number="4">0.702223</PC>

			<PC Number="5">0.362957</PC>

			<PC Number="6">-1.087580</PC>

			<PC Number="7">1.038576</PC>

			<PC Number="8">1.724297</PC>

			<PC Number="9">-0.044119</PC>

			<PC Number="10">-0.352420</PC>

			<PC Number="11">0.475290</PC>

			<PC Number="12">-0.358728</PC>

			<PC Number="13">0.828691</PC>

			<PC Number="14">0.640405</PC>

			<PC Number="15">-0.823881</PC>

			<PC Number="16">-0.499677</PC>

			<PC Number="17">-0.195812</PC>

			<PC Number="18">0.124260</PC>

			<PC Number="19">-0.277391</PC>

			<PC Number="20">0.217956</PC>

			<PC Number="21">-0.124050</PC>

			<PC Number="22">0.644059</PC>

			<PC Number="23">0.104755</PC>

			<PC Number="24">0.108566</PC>

			<PC Number="25">-0.850155</PC>

			<PC Number="26">-0.083651</PC>

			<PC Number="27">0.302001</PC>

			<PC Number="28">-0.056061</PC>

			<PC Number="29">-0.421428</PC>

			<PC Number="30">-0.256646</PC>

			<PC Number="31">0.432258</PC>

			<PC Number="32">0.582816</PC>

			<PC Number="33">0.955163</PC>

			<PC Number="34">0.693151</PC>

			<PC Number="35">0.404289</PC>

			<PC Number="36">0.165519</PC>

			<PC Number="37">-0.405960</PC>

			<PC Number="38">-0.571943</PC>

			<PC Number="39">-0.252893</PC>

			<PC Number="40">0.334687</PC>

			<PC Number="41">0.437321</PC>

			<PC Number="42">0.683098</PC>

			<PC Number="43">0.567254</PC>

			<PC Number="44">0.070022</PC>

			<PC Number="45">0.017172</PC>

			<PC Number="46">0.268656</PC>

			<PC Number="47">-0.013270</PC>

			<PC Number="48">0.099821</PC>

			<PC Number="49">0.341113</PC>

			<PC Number="50">-0.078046</PC>

			<PC Number="51">-0.319422</PC>

			<PC Number="52">0.120853</PC>

			<PC Number="53">0.179969</PC>

			<PC Number="54">0.292363</PC>

			<PC Number="55">-0.039439</PC>

			<PC Number="56">-0.458546</PC>

			<PC Number="57">-0.123772</PC>

			<PC Number="58">0.058648</PC>

			<PC Number="59">0.006369</PC>

			<PC Number="60">-0.330028</PC>

			<PC Number="61">0.066277</PC>

			<PC Number="62">-0.022502</PC>

			<PC Number="63">-0.056366</PC>

			<PC Number="64">0.215293</PC>

			<PC Number="65">-0.006865</PC>

		</Spectrum>

		<Spectrum Class="1" SpectraPath="F:\Imaging\Corazones_Anguita\Inf\Inf_1_Frontal_a\Inf_1_Frontal_a\0_R00X086Y000\1\1SLin\fid">

			<PC Number="1">-2.121022</PC>

			<PC Number="2">-1.629259</PC>

			<PC Number="3">-1.960504</PC>

			<PC Number="4">-0.285841</PC>

			<PC Number="5">0.750898</PC>

			<PC Number="6">-2.280055</PC>

			<PC Number="7">1.420560</PC>

			<PC Number="8">0.907979</PC>

			<PC Number="9">-0.536925</PC>

			<PC Number="10">-0.850926</PC>

			<PC Number="11">0.973503</PC>

			<PC Number="12">-1.126443</PC>

			<PC Number="13">1.462239</PC>

			<PC Number="14">1.321303</PC>

			<PC Number="15">-1.633533</PC>

			<PC Number="16">-0.225311</PC>

			<PC Number="17">1.115186</PC>

			<PC Number="18">-1.171787</PC>

			<PC Number="19">-1.305708</PC>

			<PC Number="20">-0.334448</PC>

			<PC Number="21">-0.066487</PC>

			<PC Number="22">0.992201</PC>

			<PC Number="23">-1.187771</PC>

			<PC Number="24">-0.945369</PC>

			<PC Number="25">-0.594505</PC>

			<PC Number="26">-0.152218</PC>

			<PC Number="27">1.443178</PC>

			<PC Number="28">-0.819822</PC>

			<PC Number="29">-0.518269</PC>

			<PC Number="30">-0.693009</PC>

			<PC Number="31">0.132613</PC>

			<PC Number="32">-0.315536</PC>

			<PC Number="33">0.261088</PC>

			<PC Number="34">-0.825547</PC>

			<PC Number="35">0.447607</PC>

			<PC Number="36">0.096265</PC>

			<PC Number="37">-1.126031</PC>

			<PC Number="38">0.476777</PC>

			<PC Number="39">0.749540</PC>

			<PC Number="40">0.862397</PC>

			<PC Number="41">0.224053</PC>

			<PC Number="42">0.169039</PC>

			<PC Number="43">0.944686</PC>

			<PC Number="44">-0.328576</PC>

			<PC Number="45">0.536957</PC>

			<PC Number="46">0.031819</PC>

			<PC Number="47">-1.073696</PC>

			<PC Number="48">-0.290027</PC>

			<PC Number="49">-0.281043</PC>

			<PC Number="50">-0.696233</PC>

			<PC Number="51">-0.356766</PC>

			<PC Number="52">0.028416</PC>

			<PC Number="53">-0.033823</PC>

			<PC Number="54">-0.467507</PC>

			<PC Number="55">0.157514</PC>

			<PC Number="56">-0.025795</PC>

			<PC Number="57">0.292719</PC>

			<PC Number="58">0.228167</PC>

			<PC Number="59">-0.148918</PC>

			<PC Number="60">-0.170212</PC>

			<PC Number="61">0.054206</PC>

			<PC Number="62">-0.041894</PC>

			<PC Number="63">-0.088622</PC>

			<PC Number="64">0.471789</PC>

			<PC Number="65">-0.015326</PC>

		</Spectrum>

		<Spectrum Class="1" SpectraPath="F:\Imaging\Corazones_Anguita\Inf\Inf_1_Frontal_a\Inf_1_Frontal_a\0_R00X087Y000\1\1SLin\fid">

			<PC Number="1">1.404472</PC>

			<PC Number="2">1.546459</PC>

			<PC Number="3">-0.211778</PC>

			<PC Number="4">1.560098</PC>

			<PC Number="5">-0.596432</PC>

			<PC Number="6">-1.894408</PC>

			<PC Number="7">1.843105</PC>

			<PC Number="8">2.823266</PC>

			<PC Number="9">-0.082087</PC>

			<PC Number="10">-1.043215</PC>

			<PC Number="11">-0.510819</PC>

			<PC Number="12">-0.650281</PC>

			<PC Number="13">-0.226467</PC>

			<PC Number="14">0.487577</PC>

			<PC Number="15">-1.861269</PC>

			<PC Number="16">-0.450008</PC>

			<PC Number="17">-0.361583</PC>

			<PC Number="18">-0.527432</PC>

			<PC Number="19">-0.937735</PC>

			<PC Number="20">0.454094</PC>

			<PC Number="21">-0.008404</PC>

			<PC Number="22">0.079831</PC>

			<PC Number="23">0.685172</PC>

			<PC Number="24">-0.476699</PC>

			<PC Number="25">-1.993429</PC>

			<PC Number="26">0.553153</PC>

			<PC Number="27">0.787154</PC>

			<PC Number="28">-0.679764</PC>

			<PC Number="29">0.597659</PC>

			<PC Number="30">0.348046</PC>

			<PC Number="31">-0.345557</PC>

			<PC Number="32">-0.129090</PC>

			<PC Number="33">0.348592</PC>

			<PC Number="34">-0.375186</PC>

			<PC Number="35">-0.731797</PC>

			<PC Number="36">0.055243</PC>

			<PC Number="37">-0.777545</PC>

			<PC Number="38">-0.012651</PC>

			<PC Number="39">-0.287489</PC>

			<PC Number="40">0.285986</PC>

			<PC Number="41">0.142091</PC>

			<PC Number="42">0.317298</PC>

			<PC Number="43">0.819281</PC>

			<PC Number="44">0.323806</PC>

			<PC Number="45">0.178006</PC>

			<PC Number="46">-0.035176</PC>

			<PC Number="47">-0.481968</PC>

			<PC Number="48">0.176745</PC>

			<PC Number="49">0.002025</PC>

			<PC Number="50">0.105652</PC>

			<PC Number="51">0.013990</PC>

			<PC Number="52">-0.114570</PC>

			<PC Number="53">0.319269</PC>

			<PC Number="54">0.085640</PC>

			<PC Number="55">0.759138</PC>

			<PC Number="56">0.045639</PC>

			<PC Number="57">0.349744</PC>

			<PC Number="58">-0.195340</PC>

			<PC Number="59">-0.124825</PC>

			<PC Number="60">-0.471783</PC>

			<PC Number="61">0.084775</PC>

			<PC Number="62">-0.015921</PC>

			<PC Number="63">0.054514</PC>

			<PC Number="64">0.342178</PC>

			<PC Number="65">-0.036600</PC>

		</Spectrum>

		<Spectrum Class="1" SpectraPath="F:\Imaging\Corazones_Anguita\Inf\Inf_1_Frontal_a\Inf_1_Frontal_a\0_R00X088Y000\1\1SLin\fid">

			<PC Number="1">4.294405</PC>

			<PC Number="2">5.024873</PC>

			<PC Number="3">0.175049</PC>

			<PC Number="4">3.400842</PC>

			<PC Number="5">-0.787360</PC>

			<PC Number="6">-0.690809</PC>

			<PC Number="7">1.403413</PC>

			<PC Number="8">2.777605</PC>

			<PC Number="9">0.598653</PC>

			<PC Number="10">-1.126165</PC>

			<PC Number="11">-0.257906</PC>

			<PC Number="12">-1.027593</PC>

			<PC Number="13">-0.907874</PC>

			<PC Number="14">-3.236141</PC>

			<PC Number="15">-1.055377</PC>

			<PC Number="16">-0.498196</PC>

			<PC Number="17">1.099564</PC>

			<PC Number="18">-0.701923</PC>

			<PC Number="19">-0.342547</PC>

			<PC Number="20">-0.231150</PC>

			<PC Number="21">-0.564709</PC>

			<PC Number="22">0.560963</PC>

			<PC Number="23">-0.805343</PC>

			<PC Number="24">-0.682298</PC>

			<PC Number="25">-0.171062</PC>

			<PC Number="26">0.356779</PC>

			<PC Number="27">-0.096387</PC>

			<PC Number="28">-0.301500</PC>

			<PC Number="29">-0.222516</PC>

			<PC Number="30">0.096292</PC>

			<PC Number="31">0.144735</PC>

			<PC Number="32">0.807630</PC>

			<PC Number="33">-0.049126</PC>

			<PC Number="34">0.380211</PC>

			<PC Number="35">-0.103297</PC>

			<PC Number="36">0.344035</PC>

			<PC Number="37">-0.230386</PC>

			<PC Number="38">-0.367820</PC>

			<PC Number="39">0.224817</PC>

			<PC Number="40">0.766605</PC>

			<PC Number="41">0.182627</PC>

			<PC Number="42">0.399012</PC>

			<PC Number="43">-0.004694</PC>

			<PC Number="44">0.222296</PC>

			<PC Number="45">0.074542</PC>

			<PC Number="46">0.489759</PC>

			<PC Number="47">-0.039082</PC>

			<PC Number="48">0.467328</PC>

			<PC Number="49">0.040954</PC>

			<PC Number="50">0.293374</PC>

			<PC Number="51">-0.081409</PC>

			<PC Number="52">-0.107826</PC>

			<PC Number="53">0.337645</PC>

			<PC Number="54">-0.017256</PC>

			<PC Number="55">0.094860</PC>

			<PC Number="56">0.169575</PC>

			<PC Number="57">0.443059</PC>

			<PC Number="58">-0.034544</PC>

			<PC Number="59">0.213063</PC>

			<PC Number="60">-0.116547</PC>

			<PC Number="61">-0.120443</PC>

			<PC Number="62">-0.008420</PC>

			<PC Number="63">-0.135839</PC>

			<PC Number="64">-0.010335</PC>

			<PC Number="65">-0.016406</PC>

		</Spectrum>

		<Spectrum Class="1" SpectraPath="F:\Imaging\Corazones_Anguita\Inf\Inf_1_Frontal_a\Inf_1_Frontal_a\0_R00X089Y000\1\1SLin\fid">

			<PC Number="1">2.460170</PC>

			<PC Number="2">6.884232</PC>

			<PC Number="3">-0.849683</PC>

			<PC Number="4">4.383667</PC>

			<PC Number="5">1.909526</PC>

			<PC Number="6">0.935318</PC>

			<PC Number="7">0.130988</PC>

			<PC Number="8">0.036978</PC>

			<PC Number="9">0.234387</PC>

			<PC Number="10">0.990123</PC>

			<PC Number="11">-1.337591</PC>

			<PC Number="12">-0.960144</PC>

			<PC Number="13">0.409110</PC>

			<PC Number="14">-1.039233</PC>

			<PC Number="15">0.520074</PC>

			<PC Number="16">0.539963</PC>

			<PC Number="17">0.771327</PC>

			<PC Number="18">0.787545</PC>

			<PC Number="19">-1.266626</PC>

			<PC Number="20">-0.237369</PC>

			<PC Number="21">-0.004562</PC>

			<PC Number="22">1.168354</PC>

			<PC Number="23">-0.079800</PC>

			<PC Number="24">-1.267211</PC>

			<PC Number="25">0.494771</PC>

			<PC Number="26">0.788372</PC>

			<PC Number="27">-0.179025</PC>

			<PC Number="28">0.698400</PC>

			<PC Number="29">-0.828070</PC>

			<PC Number="30">0.091499</PC>

			<PC Number="31">-0.597623</PC>

			<PC Number="32">0.332988</PC>

			<PC Number="33">-1.594041</PC>

			<PC Number="34">-0.029254</PC>

			<PC Number="35">-0.369559</PC>

			<PC Number="36">0.412885</PC>

			<PC Number="37">0.370235</PC>

			<PC Number="38">-0.382476</PC>

			<PC Number="39">0.623985</PC>

			<PC Number="40">-0.078583</PC>

			<PC Number="41">-0.131625</PC>

			<PC Number="42">-1.200942</PC>

			<PC Number="43">-0.138279</PC>

			<PC Number="44">-0.184483</PC>

			<PC Number="45">-0.174461</PC>

			<PC Number="46">0.200924</PC>

			<PC Number="47">0.047170</PC>

			<PC Number="48">-0.051329</PC>

			<PC Number="49">0.110384</PC>

			<PC Number="50">-0.229912</PC>

			<PC Number="51">0.148291</PC>

			<PC Number="52">0.087170</PC>

			<PC Number="53">-0.370139</PC>

			<PC Number="54">-0.317410</PC>

			<PC Number="55">0.274633</PC>

			<PC Number="56">-0.561296</PC>

			<PC Number="57">0.361885</PC>

			<PC Number="58">-0.519375</PC>

			<PC Number="59">0.329549</PC>

			<PC Number="60">-0.266457</PC>

			<PC Number="61">-0.066531</PC>

			<PC Number="62">0.035573</PC>

			<PC Number="63">-0.118757</PC>

			<PC Number="64">-0.158098</PC>

			<PC Number="65">-0.016878</PC>

		</Spectrum>

		<Spectrum Class="1" SpectraPath="F:\Imaging\Corazones_Anguita\Inf\Inf_1_Frontal_a\Inf_1_Frontal_a\0_R00X090Y000\1\1SLin\fid">

			<PC Number="1">1.289129</PC>

			<PC Number="2">6.952141</PC>

			<PC Number="3">-3.014204</PC>

			<PC Number="4">8.181227</PC>

			<PC Number="5">2.177340</PC>

			<PC Number="6">0.927386</PC>

			<PC Number="7">3.807636</PC>

			<PC Number="8">3.781633</PC>

			<PC Number="9">0.402591</PC>

			<PC Number="10">0.485973</PC>

			<PC Number="11">-2.478428</PC>

			<PC Number="12">-4.580710</PC>

			<PC Number="13">0.664285</PC>

			<PC Number="14">-2.133185</PC>

			<PC Number="15">1.657485</PC>

			<PC Number="16">1.971614</PC>

			<PC Number="17">0.867908</PC>

			<PC Number="18">1.141495</PC>

			<PC Number="19">-2.030156</PC>

			<PC Number="20">0.653822</PC>

			<PC Number="21">0.564213</PC>

			<PC Number="22">2.191733</PC>

			<PC Number="23">0.192843</PC>

			<PC Number="24">-0.330420</PC>

			<PC Number="25">0.465660</PC>

			<PC Number="26">0.953425</PC>

			<PC Number="27">0.387524</PC>

			<PC Number="28">0.658257</PC>

			<PC Number="29">1.795169</PC>

			<PC Number="30">0.589024</PC>

			<PC Number="31">0.344848</PC>

			<PC Number="32">0.754226</PC>

			<PC Number="33">1.446538</PC>

			<PC Number="34">-0.590231</PC>

			<PC Number="35">-1.057036</PC>

			<PC Number="36">1.535187</PC>

			<PC Number="37">0.976614</PC>

			<PC Number="38">0.617920</PC>

			<PC Number="39">-0.068308</PC>

			<PC Number="40">0.698229</PC>

			<PC Number="41">-0.088421</PC>

			<PC Number="42">-0.003857</PC>

			<PC Number="43">-0.262277</PC>

			<PC Number="44">0.165926</PC>

			<PC Number="45">-0.386804</PC>

			<PC Number="46">-0.131534</PC>

			<PC Number="47">0.175493</PC>

			<PC Number="48">0.254755</PC>

			<PC Number="49">0.009228</PC>

			<PC Number="50">-0.282543</PC>

			<PC Number="51">-0.448273</PC>

			<PC Number="52">0.131518</PC>

			<PC Number="53">-0.243674</PC>

			<PC Number="54">-0.543597</PC>

			<PC Number="55">0.232359</PC>

			<PC Number="56">0.306697</PC>

			<PC Number="57">-0.124881</PC>

			<PC Number="58">-0.296125</PC>

			<PC Number="59">-0.231661</PC>

			<PC Number="60">-0.125807</PC>

			<PC Number="61">-0.097173</PC>

			<PC Number="62">0.342239</PC>

			<PC Number="63">-0.069476</PC>

			<PC Number="64">0.080776</PC>

			<PC Number="65">-0.080383</PC>

		</Spectrum>

		<Spectrum Class="1" SpectraPath="F:\Imaging\Corazones_Anguita\Inf\Inf_1_Frontal_a\Inf_1_Frontal_a\0_R00X051Y001\1\1SLin\fid">

			<PC Number="1">1.402324</PC>

			<PC Number="2">5.015263</PC>

			<PC Number="3">-1.468609</PC>

			<PC Number="4">5.017103</PC>

			<PC Number="5">3.836217</PC>

			<PC Number="6">2.012424</PC>

			<PC Number="7">2.944883</PC>

			<PC Number="8">3.026947</PC>

			<PC Number="9">1.728004</PC>

			<PC Number="10">1.918312</PC>

			<PC Number="11">-2.029540</PC>

			<PC Number="12">-3.457387</PC>

			<PC Number="13">1.320192</PC>

			<PC Number="14">-3.785930</PC>

			<PC Number="15">0.253819</PC>

			<PC Number="16">-1.382852</PC>

			<PC Number="17">-0.167588</PC>

			<PC Number="18">0.252312</PC>

			<PC Number="19">0.440376</PC>

			<PC Number="20">-0.942072</PC>

			<PC Number="21">-2.056372</PC>

			<PC Number="22">1.103552</PC>

			<PC Number="23">-0.660221</PC>

			<PC Number="24">-0.607314</PC>

			<PC Number="25">0.815354</PC>

			<PC Number="26">-0.553647</PC>

			<PC Number="27">-0.631277</PC>

			<PC Number="28">-0.147078</PC>

			<PC Number="29">0.496780</PC>

			<PC Number="30">0.062197</PC>

			<PC Number="31">0.846771</PC>

			<PC Number="32">0.833109</PC>

			<PC Number="33">0.381925</PC>

			<PC Number="34">1.085377</PC>

			<PC Number="35">0.178662</PC>

			<PC Number="36">0.869892</PC>

			<PC Number="37">0.174077</PC>

			<PC Number="38">-0.201294</PC>

			<PC Number="39">-0.492847</PC>

			<PC Number="40">0.418058</PC>

			<PC Number="41">-0.488661</PC>

			<PC Number="42">-1.545123</PC>

			<PC Number="43">0.790395</PC>

			<PC Number="44">0.183367</PC>

			<PC Number="45">-1.828094</PC>

			<PC Number="46">0.777029</PC>

			<PC Number="47">1.270874</PC>

			<PC Number="48">0.650350</PC>

			<PC Number="49">-0.315827</PC>

			<PC Number="50">0.845015</PC>

			<PC Number="51">0.988455</PC>

			<PC Number="52">0.272427</PC>

			<PC Number="53">0.566824</PC>

			<PC Number="54">0.113676</PC>

			<PC Number="55">-0.190981</PC>

			<PC Number="56">0.216259</PC>

			<PC Number="57">-0.136773</PC>

			<PC Number="58">0.184174</PC>

			<PC Number="59">0.027310</PC>

			<PC Number="60">0.089295</PC>

			<PC Number="61">0.200068</PC>

			<PC Number="62">0.373210</PC>

			<PC Number="63">-0.197708</PC>

			<PC Number="64">0.010557</PC>

			<PC Number="65">-0.058528</PC>

		</Spectrum>

		<Spectrum Class="1" SpectraPath="F:\Imaging\Corazones_Anguita\Inf\Inf_1_Frontal_a\Inf_1_Frontal_a\0_R00X052Y001\1\1SLin\fid">

			<PC Number="1">3.118433</PC>

			<PC Number="2">7.213633</PC>

			<PC Number="3">-0.753649</PC>

			<PC Number="4">5.162630</PC>

			<PC Number="5">3.578563</PC>

			<PC Number="6">4.001445</PC>

			<PC Number="7">3.333531</PC>

			<PC Number="8">2.951008</PC>

			<PC Number="9">1.498432</PC>

			<PC Number="10">0.851967</PC>

			<PC Number="11">-1.391412</PC>

			<PC Number="12">-3.292886</PC>

			<PC Number="13">2.082781</PC>

			<PC Number="14">-2.532885</PC>

			<PC Number="15">0.161788</PC>

			<PC Number="16">-2.241531</PC>

			<PC Number="17">-0.352863</PC>

			<PC Number="18">0.549066</PC>

			<PC Number="19">1.130562</PC>

			<PC Number="20">-2.226523</PC>

			<PC Number="21">-2.304764</PC>

			<PC Number="22">1.168560</PC>

			<PC Number="23">-1.284931</PC>

			<PC Number="24">-0.758311</PC>

			<PC Number="25">0.540283</PC>

			<PC Number="26">-0.373712</PC>

			<PC Number="27">-0.920760</PC>

			<PC Number="28">0.485991</PC>

			<PC Number="29">-0.113253</PC>

			<PC Number="30">-0.164352</PC>

			<PC Number="31">-0.287419</PC>

			<PC Number="32">0.791544</PC>

			<PC Number="33">0.088083</PC>

			<PC Number="34">1.096031</PC>

			<PC Number="35">-0.024222</PC>

			<PC Number="36">0.557195</PC>

			<PC Number="37">-0.456799</PC>

			<PC Number="38">-0.463571</PC>

			<PC Number="39">0.480174</PC>

			<PC Number="40">1.041305</PC>

			<PC Number="41">-0.845802</PC>

			<PC Number="42">-1.698854</PC>

			<PC Number="43">0.807147</PC>

			<PC Number="44">-0.308370</PC>

			<PC Number="45">-0.982383</PC>

			<PC Number="46">0.658340</PC>

			<PC Number="47">0.485795</PC>

			<PC Number="48">1.191815</PC>

			<PC Number="49">0.334135</PC>

			<PC Number="50">0.477741</PC>

			<PC Number="51">0.514060</PC>

			<PC Number="52">0.234885</PC>

			<PC Number="53">-0.061320</PC>

			<PC Number="54">-0.282824</PC>

			<PC Number="55">-0.053939</PC>

			<PC Number="56">-0.309464</PC>

			<PC Number="57">-0.064569</PC>

			<PC Number="58">-0.090031</PC>

			<PC Number="59">0.191492</PC>

			<PC Number="60">0.092453</PC>

			<PC Number="61">0.275319</PC>

			<PC Number="62">-0.030929</PC>

			<PC Number="63">-0.019160</PC>

			<PC Number="64">0.033920</PC>

			<PC Number="65">-0.107015</PC>

		</Spectrum>

		<Spectrum Class="1" SpectraPath="F:\Imaging\Corazones_Anguita\Inf\Inf_1_Frontal_a\Inf_1_Frontal_a\0_R00X053Y001\1\1SLin\fid">

			<PC Number="1">2.240960</PC>

			<PC Number="2">4.152852</PC>

			<PC Number="3">1.488983</PC>

			<PC Number="4">0.978045</PC>

			<PC Number="5">-0.262902</PC>

			<PC Number="6">-2.646345</PC>

			<PC Number="7">-0.591071</PC>

			<PC Number="8">0.836619</PC>

			<PC Number="9">1.386322</PC>

			<PC Number="10">0.085433</PC>

			<PC Number="11">-2.619864</PC>

			<PC Number="12">-0.319982</PC>

			<PC Number="13">0.969172</PC>

			<PC Number="14">0.063609</PC>

			<PC Number="15">-0.991562</PC>

			<PC Number="16">0.043845</PC>

			<PC Number="17">-1.205991</PC>

			<PC Number="18">-1.026926</PC>

			<PC Number="19">0.920924</PC>

			<PC Number="20">-1.845937</PC>

			<PC Number="21">-0.128242</PC>

			<PC Number="22">-1.768299</PC>

			<PC Number="23">-0.246007</PC>

			<PC Number="24">-0.722909</PC>

			<PC Number="25">0.332024</PC>

			<PC Number="26">0.070626</PC>

			<PC Number="27">-0.987278</PC>

			<PC Number="28">0.446975</PC>

			<PC Number="29">0.144200</PC>

			<PC Number="30">-0.326109</PC>

			<PC Number="31">0.100936</PC>

			<PC Number="32">0.603428</PC>

			<PC Number="33">0.303749</PC>

			<PC Number="34">0.386885</PC>

			<PC Number="35">-0.449515</PC>

			<PC Number="36">0.634086</PC>

			<PC Number="37">-1.346009</PC>

			<PC Number="38">-0.844684</PC>

			<PC Number="39">0.101902</PC>

			<PC Number="40">0.256356</PC>

			<PC Number="41">0.031136</PC>

			<PC Number="42">0.058257</PC>

			<PC Number="43">0.235007</PC>

			<PC Number="44">-0.569060</PC>

			<PC Number="45">0.082769</PC>

			<PC Number="46">-0.127610</PC>

			<PC Number="47">0.383465</PC>

			<PC Number="48">0.786750</PC>

			<PC Number="49">0.184148</PC>

			<PC Number="50">0.378723</PC>

			<PC Number="51">0.922014</PC>

			<PC Number="52">-0.382127</PC>

			<PC Number="53">0.153560</PC>

			<PC Number="54">-0.130705</PC>

			<PC Number="55">-0.138682</PC>

			<PC Number="56">-0.398098</PC>

			<PC Number="57">0.328524</PC>

			<PC Number="58">-0.335302</PC>

			<PC Number="59">0.370890</PC>

			<PC Number="60">0.035217</PC>

			<PC Number="61">0.271184</PC>

			<PC Number="62">0.044044</PC>

			<PC Number="63">-0.024619</PC>

			<PC Number="64">-0.268028</PC>

			<PC Number="65">-0.055205</PC>

		</Spectrum>

		<Spectrum Class="1" SpectraPath="F:\Imaging\Corazones_Anguita\Inf\Inf_1_Frontal_a\Inf_1_Frontal_a\0_R00X054Y001\1\1SLin\fid">

			<PC Number="1">-0.145896</PC>

			<PC Number="2">1.428515</PC>

			<PC Number="3">0.041040</PC>

			<PC Number="4">-0.570167</PC>

			<PC Number="5">-0.764744</PC>

			<PC Number="6">-1.353859</PC>

			<PC Number="7">-0.572744</PC>

			<PC Number="8">1.911197</PC>

			<PC Number="9">0.285881</PC>

			<PC Number="10">0.436830</PC>

			<PC Number="11">-0.257609</PC>

			<PC Number="12">0.255818</PC>

			<PC Number="13">-0.099490</PC>

			<PC Number="14">0.827376</PC>

			<PC Number="15">-1.663629</PC>

			<PC Number="16">-1.162070</PC>

			<PC Number="17">-0.590244</PC>

			<PC Number="18">-1.096120</PC>

			<PC Number="19">1.049916</PC>

			<PC Number="20">0.168878</PC>

			<PC Number="21">-0.139710</PC>

			<PC Number="22">-0.576453</PC>

			<PC Number="23">0.394478</PC>

			<PC Number="24">-1.033712</PC>

			<PC Number="25">0.431827</PC>

			<PC Number="26">0.100144</PC>

			<PC Number="27">0.630354</PC>

			<PC Number="28">0.436839</PC>

			<PC Number="29">-0.412025</PC>

			<PC Number="30">-1.094319</PC>

			<PC Number="31">-0.419031</PC>

			<PC Number="32">-0.578530</PC>

			<PC Number="33">-0.242058</PC>

			<PC Number="34">0.712685</PC>

			<PC Number="35">0.033733</PC>

			<PC Number="36">0.266700</PC>

			<PC Number="37">-1.526126</PC>

			<PC Number="38">-0.196618</PC>

			<PC Number="39">-0.163051</PC>

			<PC Number="40">0.645363</PC>

			<PC Number="41">-0.355026</PC>

			<PC Number="42">0.303436</PC>

			<PC Number="43">-0.468900</PC>

			<PC Number="44">-0.023902</PC>

			<PC Number="45">0.263957</PC>

			<PC Number="46">-0.657506</PC>

			<PC Number="47">-0.238100</PC>

			<PC Number="48">0.543439</PC>

			<PC Number="49">0.455155</PC>

			<PC Number="50">0.100620</PC>

			<PC Number="51">0.226245</PC>

			<PC Number="52">-0.529819</PC>

			<PC Number="53">0.461693</PC>

			<PC Number="54">0.001239</PC>

			<PC Number="55">0.331606</PC>

			<PC Number="56">-0.194765</PC>

			<PC Number="57">0.167183</PC>

			<PC Number="58">0.280405</PC>

			<PC Number="59">-0.063267</PC>

			<PC Number="60">0.093773</PC>

			<PC Number="61">0.154937</PC>

			<PC Number="62">-0.044069</PC>

			<PC Number="63">-0.061585</PC>

			<PC Number="64">-0.054355</PC>

			<PC Number="65">0.030083</PC>

		</Spectrum>

		<Spectrum Class="1" SpectraPath="F:\Imaging\Corazones_Anguita\Inf\Inf_1_Frontal_a\Inf_1_Frontal_a\0_R00X055Y001\1\1SLin\fid">

			<PC Number="1">-1.188484</PC>

			<PC Number="2">-1.258235</PC>

			<PC Number="3">-2.595716</PC>

			<PC Number="4">-0.876781</PC>

			<PC Number="5">-3.662550</PC>

			<PC Number="6">-0.538190</PC>

			<PC Number="7">1.600286</PC>

			<PC Number="8">2.287266</PC>

			<PC Number="9">-1.135610</PC>

			<PC Number="10">0.573399</PC>

			<PC Number="11">-1.062207</PC>

			<PC Number="12">-0.302811</PC>

			<PC Number="13">-0.868438</PC>

			<PC Number="14">0.196018</PC>

			<PC Number="15">0.205784</PC>

			<PC Number="16">-0.193542</PC>

			<PC Number="17">0.251027</PC>

			<PC Number="18">-1.139990</PC>

			<PC Number="19">0.605815</PC>

			<PC Number="20">0.235247</PC>

			<PC Number="21">0.304591</PC>

			<PC Number="22">-0.374478</PC>

			<PC Number="23">-0.137713</PC>

			<PC Number="24">0.417738</PC>

			<PC Number="25">0.300010</PC>

			<PC Number="26">0.408678</PC>

			<PC Number="27">-0.338696</PC>

			<PC Number="28">0.222895</PC>

			<PC Number="29">0.336246</PC>

			<PC Number="30">-0.034245</PC>

			<PC Number="31">0.068403</PC>

			<PC Number="32">-0.076341</PC>

			<PC Number="33">0.020454</PC>

			<PC Number="34">0.556209</PC>

			<PC Number="35">0.411806</PC>

			<PC Number="36">0.085367</PC>

			<PC Number="37">-0.056166</PC>

			<PC Number="38">0.174575</PC>

			<PC Number="39">-0.360971</PC>

			<PC Number="40">-0.266244</PC>

			<PC Number="41">0.184561</PC>

			<PC Number="42">-0.340815</PC>

			<PC Number="43">0.058399</PC>

			<PC Number="44">-0.193844</PC>

			<PC Number="45">0.161899</PC>

			<PC Number="46">-0.429350</PC>

			<PC Number="47">0.294409</PC>

			<PC Number="48">-0.137936</PC>

			<PC Number="49">-0.458975</PC>

			<PC Number="50">-0.267270</PC>

			<PC Number="51">-0.287334</PC>

			<PC Number="52">-0.368078</PC>

			<PC Number="53">0.513923</PC>

			<PC Number="54">0.861461</PC>

			<PC Number="55">-0.351284</PC>

			<PC Number="56">-0.368920</PC>

			<PC Number="57">-0.333860</PC>

			<PC Number="58">0.166010</PC>

			<PC Number="59">-0.490279</PC>

			<PC Number="60">-0.139256</PC>

			<PC Number="61">-0.121999</PC>

			<PC Number="62">-0.052733</PC>

			<PC Number="63">-0.387923</PC>

			<PC Number="64">-0.156521</PC>

			<PC Number="65">-0.066786</PC>

		</Spectrum>

		<Spectrum Class="1" SpectraPath="F:\Imaging\Corazones_Anguita\Inf\Inf_1_Frontal_a\Inf_1_Frontal_a\0_R00X056Y001\1\1SLin\fid">

			<PC Number="1">1.177331</PC>

			<PC Number="2">-1.612923</PC>

			<PC Number="3">0.149508</PC>

			<PC Number="4">-0.759356</PC>

			<PC Number="5">-0.814264</PC>

			<PC Number="6">-2.253849</PC>

			<PC Number="7">1.574536</PC>

			<PC Number="8">1.360303</PC>

			<PC Number="9">0.020088</PC>

			<PC Number="10">-1.205309</PC>

			<PC Number="11">0.028892</PC>

			<PC Number="12">0.573429</PC>

			<PC Number="13">0.167860</PC>

			<PC Number="14">0.674096</PC>

			<PC Number="15">-0.532425</PC>

			<PC Number="16">-1.048463</PC>

			<PC Number="17">-0.134483</PC>

			<PC Number="18">-0.443822</PC>

			<PC Number="19">1.856288</PC>

			<PC Number="20">-0.394903</PC>

			<PC Number="21">0.992662</PC>

			<PC Number="22">0.667124</PC>

			<PC Number="23">-1.144201</PC>

			<PC Number="24">0.545397</PC>

			<PC Number="25">0.479406</PC>

			<PC Number="26">0.124325</PC>

			<PC Number="27">1.122560</PC>

			<PC Number="28">-0.404731</PC>

			<PC Number="29">0.414699</PC>

			<PC Number="30">-0.103971</PC>

			<PC Number="31">0.298713</PC>

			<PC Number="32">0.519593</PC>

			<PC Number="33">0.397260</PC>

			<PC Number="34">-0.160206</PC>

			<PC Number="35">0.935562</PC>

			<PC Number="36">-0.376956</PC>

			<PC Number="37">0.148714</PC>

			<PC Number="38">-0.336280</PC>

			<PC Number="39">-0.097182</PC>

			<PC Number="40">-0.340296</PC>

			<PC Number="41">0.819722</PC>

			<PC Number="42">0.295796</PC>

			<PC Number="43">0.174935</PC>

			<PC Number="44">-0.175273</PC>

			<PC Number="45">-0.016368</PC>

			<PC Number="46">-0.727920</PC>

			<PC Number="47">0.185843</PC>

			<PC Number="48">-0.232451</PC>

			<PC Number="49">-0.234186</PC>

			<PC Number="50">-0.011414</PC>

			<PC Number="51">0.116840</PC>

			<PC Number="52">0.114734</PC>

			<PC Number="53">-0.165741</PC>

			<PC Number="54">-0.224114</PC>

			<PC Number="55">-0.371123</PC>

			<PC Number="56">-0.769680</PC>

			<PC Number="57">0.043021</PC>

			<PC Number="58">0.244304</PC>

			<PC Number="59">-0.255922</PC>

			<PC Number="60">-0.289901</PC>

			<PC Number="61">-0.071519</PC>

			<PC Number="62">-0.030167</PC>

			<PC Number="63">-0.043835</PC>

			<PC Number="64">0.253724</PC>

			<PC Number="65">-0.081284</PC>

		</Spectrum>

		<Spectrum Class="1" SpectraPath="F:\Imaging\Corazones_Anguita\Inf\Inf_1_Frontal_a\Inf_1_Frontal_a\0_R00X057Y001\1\1SLin\fid">

			<PC Number="1">1.900250</PC>

			<PC Number="2">-0.075285</PC>

			<PC Number="3">0.384895</PC>

			<PC Number="4">-0.511131</PC>

			<PC Number="5">0.177532</PC>

			<PC Number="6">-2.842325</PC>

			<PC Number="7">0.531561</PC>

			<PC Number="8">0.842032</PC>

			<PC Number="9">0.626482</PC>

			<PC Number="10">0.176142</PC>

			<PC Number="11">-0.309346</PC>

			<PC Number="12">0.592007</PC>

			<PC Number="13">-0.087682</PC>

			<PC Number="14">0.121964</PC>

			<PC Number="15">-0.492666</PC>

			<PC Number="16">0.310023</PC>

			<PC Number="17">0.414606</PC>

			<PC Number="18">0.356809</PC>

			<PC Number="19">0.045919</PC>

			<PC Number="20">-0.266088</PC>

			<PC Number="21">0.212430</PC>

			<PC Number="22">-0.582078</PC>

			<PC Number="23">-0.069800</PC>

			<PC Number="24">-0.407493</PC>

			<PC Number="25">-0.019406</PC>

			<PC Number="26">-0.196376</PC>

			<PC Number="27">-0.414719</PC>

			<PC Number="28">0.278542</PC>

			<PC Number="29">0.146896</PC>

			<PC Number="30">-0.500869</PC>

			<PC Number="31">0.062535</PC>

			<PC Number="32">1.141160</PC>

			<PC Number="33">0.047903</PC>

			<PC Number="34">-0.852340</PC>

			<PC Number="35">-0.524062</PC>

			<PC Number="36">-0.444021</PC>

			<PC Number="37">-0.530453</PC>

			<PC Number="38">-0.359398</PC>

			<PC Number="39">-0.017424</PC>

			<PC Number="40">-0.126838</PC>

			<PC Number="41">0.495280</PC>

			<PC Number="42">0.310923</PC>

			<PC Number="43">0.518802</PC>

			<PC Number="44">0.927097</PC>

			<PC Number="45">-0.001336</PC>

			<PC Number="46">0.138217</PC>

			<PC Number="47">-0.249467</PC>

			<PC Number="48">0.211578</PC>

			<PC Number="49">-0.030236</PC>

			<PC Number="50">-0.364009</PC>

			<PC Number="51">-0.395624</PC>

			<PC Number="52">0.244938</PC>

			<PC Number="53">-0.458877</PC>

			<PC Number="54">-0.315987</PC>

			<PC Number="55">-0.259902</PC>

			<PC Number="56">-0.168713</PC>

			<PC Number="57">0.158945</PC>

			<PC Number="58">0.024108</PC>

			<PC Number="59">-0.214710</PC>

			<PC Number="60">-0.351036</PC>

			<PC Number="61">0.109238</PC>

			<PC Number="62">-0.059481</PC>

			<PC Number="63">-0.242925</PC>

			<PC Number="64">0.377606</PC>

			<PC Number="65">-0.053418</PC>

		</Spectrum>

		<Spectrum Class="1" SpectraPath="F:\Imaging\Corazones_Anguita\Inf\Inf_1_Frontal_a\Inf_1_Frontal_a\0_R00X058Y001\1\1SLin\fid">

			<PC Number="1">3.122498</PC>

			<PC Number="2">-0.696274</PC>

			<PC Number="3">-0.153948</PC>

			<PC Number="4">0.184038</PC>

			<PC Number="5">-1.401857</PC>

			<PC Number="6">-1.976178</PC>

			<PC Number="7">0.785840</PC>

			<PC Number="8">0.094066</PC>

			<PC Number="9">1.151161</PC>

			<PC Number="10">-0.264870</PC>

			<PC Number="11">-0.266873</PC>

			<PC Number="12">-0.652254</PC>

			<PC Number="13">0.130479</PC>

			<PC Number="14">-0.583883</PC>

			<PC Number="15">-0.183006</PC>

			<PC Number="16">1.024032</PC>

			<PC Number="17">0.493130</PC>

			<PC Number="18">-0.748005</PC>

			<PC Number="19">-0.549103</PC>

			<PC Number="20">1.026936</PC>

			<PC Number="21">0.073945</PC>

			<PC Number="22">-0.236202</PC>

			<PC Number="23">-0.768491</PC>

			<PC Number="24">-0.817911</PC>

			<PC Number="25">-0.750583</PC>

			<PC Number="26">-0.866088</PC>

			<PC Number="27">1.156342</PC>

			<PC Number="28">-0.009617</PC>

			<PC Number="29">0.368572</PC>

			<PC Number="30">0.418811</PC>

			<PC Number="31">-0.413860</PC>

			<PC Number="32">0.199257</PC>

			<PC Number="33">-1.384609</PC>

			<PC Number="34">0.134249</PC>

			<PC Number="35">0.229177</PC>

			<PC Number="36">-0.151230</PC>

			<PC Number="37">-0.400132</PC>

			<PC Number="38">-0.454921</PC>

			<PC Number="39">0.027718</PC>

			<PC Number="40">0.003754</PC>

			<PC Number="41">0.270980</PC>

			<PC Number="42">-0.449690</PC>

			<PC Number="43">0.906067</PC>

			<PC Number="44">0.432020</PC>

			<PC Number="45">-0.111098</PC>

			<PC Number="46">-0.108503</PC>

			<PC Number="47">-0.000900</PC>

			<PC Number="48">-0.267912</PC>

			<PC Number="49">-0.207931</PC>

			<PC Number="50">-0.319134</PC>

			<PC Number="51">-0.566479</PC>

			<PC Number="52">0.124143</PC>

			<PC Number="53">-0.454754</PC>

			<PC Number="54">0.144929</PC>

			<PC Number="55">-0.236213</PC>

			<PC Number="56">0.060949</PC>

			<PC Number="57">0.532098</PC>

			<PC Number="58">0.250825</PC>

			<PC Number="59">0.145453</PC>

			<PC Number="60">-0.435869</PC>

			<PC Number="61">0.379260</PC>

			<PC Number="62">-0.033237</PC>

			<PC Number="63">-0.239041</PC>

			<PC Number="64">0.593578</PC>

			<PC Number="65">0.078023</PC>

		</Spectrum>

		<Spectrum Class="1" SpectraPath="F:\Imaging\Corazones_Anguita\Inf\Inf_1_Frontal_a\Inf_1_Frontal_a\0_R00X059Y001\1\1SLin\fid">

			<PC Number="1">1.993018</PC>

			<PC Number="2">-3.885141</PC>

			<PC Number="3">-0.631570</PC>

			<PC Number="4">-2.159733</PC>

			<PC Number="5">-0.130669</PC>

			<PC Number="6">-0.355301</PC>

			<PC Number="7">0.006548</PC>

			<PC Number="8">1.881789</PC>

			<PC Number="9">0.876851</PC>

			<PC Number="10">-0.500039</PC>

			<PC Number="11">0.589525</PC>

			<PC Number="12">0.165999</PC>

			<PC Number="13">1.225878</PC>

			<PC Number="14">-0.122856</PC>

			<PC Number="15">-1.425047</PC>

			<PC Number="16">-0.393681</PC>

			<PC Number="17">1.128334</PC>

			<PC Number="18">-0.035047</PC>

			<PC Number="19">0.000279</PC>

			<PC Number="20">0.438572</PC>

			<PC Number="21">-0.338042</PC>

			<PC Number="22">0.050350</PC>

			<PC Number="23">-1.382723</PC>

			<PC Number="24">-0.119339</PC>

			<PC Number="25">-0.488194</PC>

			<PC Number="26">-0.238623</PC>

			<PC Number="27">1.510273</PC>

			<PC Number="28">-0.232164</PC>

			<PC Number="29">0.068215</PC>

			<PC Number="30">-0.511442</PC>

			<PC Number="31">0.644848</PC>

			<PC Number="32">-0.143680</PC>

			<PC Number="33">-0.082094</PC>

			<PC Number="34">0.020080</PC>

			<PC Number="35">0.538358</PC>

			<PC Number="36">-0.058414</PC>

			<PC Number="37">-0.231448</PC>

			<PC Number="38">-0.756453</PC>

			<PC Number="39">-0.154895</PC>

			<PC Number="40">0.460713</PC>

			<PC Number="41">-0.270784</PC>

			<PC Number="42">-0.374186</PC>

			<PC Number="43">0.306102</PC>

			<PC Number="44">0.233493</PC>

			<PC Number="45">-0.188600</PC>

			<PC Number="46">0.602385</PC>

			<PC Number="47">-0.655353</PC>

			<PC Number="48">0.398505</PC>

			<PC Number="49">0.004916</PC>

			<PC Number="50">-0.166240</PC>

			<PC Number="51">-0.560716</PC>

			<PC Number="52">0.175779</PC>

			<PC Number="53">-0.146281</PC>

			<PC Number="54">-0.007776</PC>

			<PC Number="55">-0.246405</PC>

			<PC Number="56">-0.561286</PC>

			<PC Number="57">0.071657</PC>

			<PC Number="58">0.759873</PC>

			<PC Number="59">-0.163183</PC>

			<PC Number="60">-0.173761</PC>

			<PC Number="61">-0.008407</PC>

			<PC Number="62">-0.038678</PC>

			<PC Number="63">-0.114725</PC>

			<PC Number="64">0.210170</PC>

			<PC Number="65">-0.028704</PC>

		</Spectrum>

		<Spectrum Class="1" SpectraPath="F:\Imaging\Corazones_Anguita\Inf\Inf_1_Frontal_a\Inf_1_Frontal_a\0_R00X060Y001\1\1SLin\fid">

			<PC Number="1">2.305618</PC>

			<PC Number="2">-3.303333</PC>

			<PC Number="3">-0.507792</PC>

			<PC Number="4">-1.206613</PC>

			<PC Number="5">-0.469558</PC>

			<PC Number="6">-0.111717</PC>

			<PC Number="7">0.469357</PC>

			<PC Number="8">2.017801</PC>

			<PC Number="9">-0.574965</PC>

			<PC Number="10">-1.121912</PC>

			<PC Number="11">0.684596</PC>

			<PC Number="12">-0.061751</PC>

			<PC Number="13">1.048222</PC>

			<PC Number="14">0.017210</PC>

			<PC Number="15">-1.959052</PC>

			<PC Number="16">-0.088041</PC>

			<PC Number="17">0.362141</PC>

			<PC Number="18">0.753082</PC>

			<PC Number="19">0.736108</PC>

			<PC Number="20">0.556432</PC>

			<PC Number="21">0.379210</PC>

			<PC Number="22">-0.292936</PC>

			<PC Number="23">-0.128034</PC>

			<PC Number="24">-0.603131</PC>

			<PC Number="25">-1.452363</PC>

			<PC Number="26">-0.393095</PC>

			<PC Number="27">1.307596</PC>

			<PC Number="28">-0.157574</PC>

			<PC Number="29">0.787189</PC>

			<PC Number="30">-0.456400</PC>

			<PC Number="31">-0.285338</PC>

			<PC Number="32">-0.738191</PC>

			<PC Number="33">-0.945015</PC>

			<PC Number="34">-0.142887</PC>

			<PC Number="35">-0.453207</PC>

			<PC Number="36">0.032356</PC>

			<PC Number="37">-0.228980</PC>

			<PC Number="38">-1.070685</PC>

			<PC Number="39">-0.101691</PC>

			<PC Number="40">0.581194</PC>

			<PC Number="41">-0.196547</PC>

			<PC Number="42">-0.141203</PC>

			<PC Number="43">-0.013091</PC>

			<PC Number="44">-0.378881</PC>

			<PC Number="45">-0.411115</PC>

			<PC Number="46">0.514327</PC>

			<PC Number="47">-0.346767</PC>

			<PC Number="48">-0.016362</PC>

			<PC Number="49">0.397517</PC>

			<PC Number="50">-0.235018</PC>

			<PC Number="51">-0.115320</PC>

			<PC Number="52">-0.546110</PC>

			<PC Number="53">-0.222513</PC>

			<PC Number="54">-0.002385</PC>

			<PC Number="55">-0.583032</PC>

			<PC Number="56">-0.409114</PC>

			<PC Number="57">0.091466</PC>

			<PC Number="58">0.730932</PC>

			<PC Number="59">-0.293407</PC>

			<PC Number="60">-0.022628</PC>

			<PC Number="61">-0.011424</PC>

			<PC Number="62">-0.052214</PC>

			<PC Number="63">-0.216123</PC>

			<PC Number="64">0.289948</PC>

			<PC Number="65">-0.089886</PC>

		</Spectrum>

		<Spectrum Class="1" SpectraPath="F:\Imaging\Corazones_Anguita\Inf\Inf_1_Frontal_a\Inf_1_Frontal_a\0_R00X061Y001\1\1SLin\fid">

			<PC Number="1">3.605677</PC>

			<PC Number="2">-1.169036</PC>

			<PC Number="3">-1.444017</PC>

			<PC Number="4">0.416475</PC>

			<PC Number="5">-1.828571</PC>

			<PC Number="6">-0.296216</PC>

			<PC Number="7">1.169006</PC>

			<PC Number="8">1.136757</PC>

			<PC Number="9">-1.051320</PC>

			<PC Number="10">-0.533101</PC>

			<PC Number="11">0.954499</PC>

			<PC Number="12">-0.195627</PC>

			<PC Number="13">0.508015</PC>

			<PC Number="14">0.333211</PC>

			<PC Number="15">-1.741368</PC>

			<PC Number="16">0.746008</PC>

			<PC Number="17">2.347209</PC>

			<PC Number="18">0.982312</PC>

			<PC Number="19">-0.354961</PC>

			<PC Number="20">0.317848</PC>

			<PC Number="21">-0.137308</PC>

			<PC Number="22">-0.709360</PC>

			<PC Number="23">0.057656</PC>

			<PC Number="24">-0.287224</PC>

			<PC Number="25">-0.312381</PC>

			<PC Number="26">-0.801526</PC>

			<PC Number="27">0.692810</PC>

			<PC Number="28">-0.513111</PC>

			<PC Number="29">0.878129</PC>

			<PC Number="30">-0.721196</PC>

			<PC Number="31">-0.327660</PC>

			<PC Number="32">-0.128677</PC>

			<PC Number="33">-0.043294</PC>

			<PC Number="34">-0.507551</PC>

			<PC Number="35">-0.829926</PC>

			<PC Number="36">-0.575986</PC>

			<PC Number="37">-0.694128</PC>

			<PC Number="38">-0.858818</PC>

			<PC Number="39">0.380781</PC>

			<PC Number="40">0.655168</PC>

			<PC Number="41">0.188623</PC>

			<PC Number="42">-0.095840</PC>

			<PC Number="43">0.459691</PC>

			<PC Number="44">0.312472</PC>

			<PC Number="45">-0.210506</PC>

			<PC Number="46">0.847387</PC>

			<PC Number="47">-0.280489</PC>

			<PC Number="48">0.077832</PC>

			<PC Number="49">-0.016701</PC>

			<PC Number="50">-0.137813</PC>

			<PC Number="51">-0.269421</PC>

			<PC Number="52">-0.284633</PC>

			<PC Number="53">-0.541232</PC>

			<PC Number="54">0.067943</PC>

			<PC Number="55">-0.791561</PC>

			<PC Number="56">-0.618012</PC>

			<PC Number="57">-0.080378</PC>

			<PC Number="58">0.651619</PC>

			<PC Number="59">0.170873</PC>

			<PC Number="60">0.154019</PC>

			<PC Number="61">-0.191640</PC>

			<PC Number="62">-0.078542</PC>

			<PC Number="63">-0.283423</PC>

			<PC Number="64">0.350060</PC>

			<PC Number="65">-0.108743</PC>

		</Spectrum>

		<Spectrum Class="1" SpectraPath="F:\Imaging\Corazones_Anguita\Inf\Inf_1_Frontal_a\Inf_1_Frontal_a\0_R00X062Y001\1\1SLin\fid">

			<PC Number="1">2.819155</PC>

			<PC Number="2">-1.113501</PC>

			<PC Number="3">-0.939129</PC>

			<PC Number="4">0.224890</PC>

			<PC Number="5">-0.907777</PC>

			<PC Number="6">0.045315</PC>

			<PC Number="7">1.945111</PC>

			<PC Number="8">1.625985</PC>

			<PC Number="9">-0.440711</PC>

			<PC Number="10">-1.527091</PC>

			<PC Number="11">0.903134</PC>

			<PC Number="12">0.443807</PC>

			<PC Number="13">0.145060</PC>

			<PC Number="14">0.821681</PC>

			<PC Number="15">-0.568783</PC>

			<PC Number="16">0.049863</PC>

			<PC Number="17">1.438155</PC>

			<PC Number="18">1.166419</PC>

			<PC Number="19">-0.525663</PC>

			<PC Number="20">-0.481336</PC>

			<PC Number="21">-0.583540</PC>

			<PC Number="22">0.379616</PC>

			<PC Number="23">-0.177763</PC>

			<PC Number="24">0.482863</PC>

			<PC Number="25">-0.914211</PC>

			<PC Number="26">-0.524165</PC>

			<PC Number="27">0.414003</PC>

			<PC Number="28">0.111339</PC>

			<PC Number="29">0.984752</PC>

			<PC Number="30">-0.987063</PC>

			<PC Number="31">0.277074</PC>

			<PC Number="32">0.391668</PC>

			<PC Number="33">-0.421498</PC>

			<PC Number="34">-0.723219</PC>

			<PC Number="35">-1.093543</PC>

			<PC Number="36">0.196168</PC>

			<PC Number="37">-0.215310</PC>

			<PC Number="38">-0.583849</PC>

			<PC Number="39">0.265811</PC>

			<PC Number="40">0.398971</PC>

			<PC Number="41">0.703167</PC>

			<PC Number="42">-0.316974</PC>

			<PC Number="43">0.153645</PC>

			<PC Number="44">0.490010</PC>

			<PC Number="45">0.226031</PC>

			<PC Number="46">0.141537</PC>

			<PC Number="47">-0.023894</PC>

			<PC Number="48">-0.030457</PC>

			<PC Number="49">0.614241</PC>

			<PC Number="50">-0.502727</PC>

			<PC Number="51">-0.563133</PC>

			<PC Number="52">-0.378040</PC>

			<PC Number="53">-0.523267</PC>

			<PC Number="54">0.193410</PC>

			<PC Number="55">-0.289236</PC>

			<PC Number="56">-0.688067</PC>

			<PC Number="57">-0.012622</PC>

			<PC Number="58">0.333595</PC>

			<PC Number="59">-0.068709</PC>

			<PC Number="60">0.062785</PC>

			<PC Number="61">0.178599</PC>

			<PC Number="62">-0.048825</PC>

			<PC Number="63">-0.070459</PC>

			<PC Number="64">0.269025</PC>

			<PC Number="65">-0.012970</PC>

		</Spectrum>

		<Spectrum Class="1" SpectraPath="F:\Imaging\Corazones_Anguita\Inf\Inf_1_Frontal_a\Inf_1_Frontal_a\0_R00X063Y001\1\1SLin\fid">

			<PC Number="1">-2.012063</PC>

			<PC Number="2">-4.946874</PC>

			<PC Number="3">-0.757529</PC>

			<PC Number="4">-2.315733</PC>

			<PC Number="5">4.118304</PC>

			<PC Number="6">-1.131028</PC>

			<PC Number="7">-0.408190</PC>

			<PC Number="8">0.714196</PC>

			<PC Number="9">0.544806</PC>

			<PC Number="10">-0.065350</PC>

			<PC Number="11">0.818493</PC>

			<PC Number="12">-0.114613</PC>

			<PC Number="13">2.581145</PC>

			<PC Number="14">0.319399</PC>

			<PC Number="15">-1.112125</PC>

			<PC Number="16">0.936199</PC>

			<PC Number="17">1.901741</PC>

			<PC Number="18">0.064994</PC>

			<PC Number="19">0.999604</PC>

			<PC Number="20">0.666396</PC>

			<PC Number="21">0.847757</PC>

			<PC Number="22">-1.542186</PC>

			<PC Number="23">-0.977028</PC>

			<PC Number="24">-0.111248</PC>

			<PC Number="25">-0.900567</PC>

			<PC Number="26">-0.426936</PC>

			<PC Number="27">1.302714</PC>

			<PC Number="28">0.633495</PC>

			<PC Number="29">1.062843</PC>

			<PC Number="30">0.364685</PC>

			<PC Number="31">0.222264</PC>

			<PC Number="32">0.107900</PC>

			<PC Number="33">0.162508</PC>

			<PC Number="34">-0.966134</PC>

			<PC Number="35">0.103648</PC>

			<PC Number="36">0.559149</PC>

			<PC Number="37">0.641902</PC>

			<PC Number="38">-0.435156</PC>

			<PC Number="39">0.035104</PC>

			<PC Number="40">0.968635</PC>

			<PC Number="41">-0.292864</PC>

			<PC Number="42">-0.957368</PC>

			<PC Number="43">0.065962</PC>

			<PC Number="44">-0.478139</PC>

			<PC Number="45">0.838940</PC>

			<PC Number="46">0.328701</PC>

			<PC Number="47">-0.292850</PC>

			<PC Number="48">-0.377977</PC>

			<PC Number="49">0.071022</PC>

			<PC Number="50">-0.544573</PC>

			<PC Number="51">-0.377118</PC>

			<PC Number="52">0.500343</PC>

			<PC Number="53">0.190061</PC>

			<PC Number="54">-0.323607</PC>

			<PC Number="55">-0.277312</PC>

			<PC Number="56">0.076706</PC>

			<PC Number="57">0.173014</PC>

			<PC Number="58">0.314958</PC>

			<PC Number="59">-0.046052</PC>

			<PC Number="60">-0.176208</PC>

			<PC Number="61">-0.036532</PC>

			<PC Number="62">-0.051139</PC>

			<PC Number="63">-0.080025</PC>

			<PC Number="64">0.073550</PC>

			<PC Number="65">0.032337</PC>

		</Spectrum>

		<Spectrum Class="1" SpectraPath="F:\Imaging\Corazones_Anguita\Inf\Inf_1_Frontal_a\Inf_1_Frontal_a\0_R00X064Y001\1\1SLin\fid">

			<PC Number="1">3.061601</PC>

			<PC Number="2">-1.590270</PC>

			<PC Number="3">0.022858</PC>

			<PC Number="4">0.241113</PC>

			<PC Number="5">-1.723143</PC>

			<PC Number="6">-2.981807</PC>

			<PC Number="7">1.320512</PC>

			<PC Number="8">0.851700</PC>

			<PC Number="9">1.783001</PC>

			<PC Number="10">-0.984049</PC>

			<PC Number="11">0.400121</PC>

			<PC Number="12">-0.457743</PC>

			<PC Number="13">1.084738</PC>

			<PC Number="14">-0.513943</PC>

			<PC Number="15">-1.003768</PC>

			<PC Number="16">0.930532</PC>

			<PC Number="17">1.936230</PC>

			<PC Number="18">-0.382503</PC>

			<PC Number="19">-0.291903</PC>

			<PC Number="20">0.121015</PC>

			<PC Number="21">-1.109799</PC>

			<PC Number="22">-0.138384</PC>

			<PC Number="23">-0.515761</PC>

			<PC Number="24">-0.993249</PC>

			<PC Number="25">-0.837725</PC>

			<PC Number="26">-0.820524</PC>

			<PC Number="27">0.633760</PC>

			<PC Number="28">-0.587732</PC>

			<PC Number="29">0.562310</PC>

			<PC Number="30">1.207288</PC>

			<PC Number="31">0.395011</PC>

			<PC Number="32">-0.604406</PC>

			<PC Number="33">-0.622244</PC>

			<PC Number="34">-0.880601</PC>

			<PC Number="35">-0.511951</PC>

			<PC Number="36">-0.648059</PC>

			<PC Number="37">-0.459629</PC>

			<PC Number="38">-0.521197</PC>

			<PC Number="39">0.469369</PC>

			<PC Number="40">-0.208063</PC>

			<PC Number="41">0.921130</PC>

			<PC Number="42">0.636882</PC>

			<PC Number="43">1.723956</PC>

			<PC Number="44">0.803553</PC>

			<PC Number="45">0.298935</PC>

			<PC Number="46">0.177976</PC>

			<PC Number="47">0.198876</PC>

			<PC Number="48">-0.447280</PC>

			<PC Number="49">-0.661824</PC>

			<PC Number="50">-0.637338</PC>

			<PC Number="51">-0.744644</PC>

			<PC Number="52">0.350668</PC>

			<PC Number="53">-0.552900</PC>

			<PC Number="54">0.018700</PC>

			<PC Number="55">-0.166928</PC>

			<PC Number="56">-0.226847</PC>

			<PC Number="57">0.342266</PC>

			<PC Number="58">-0.122883</PC>

			<PC Number="59">-0.458854</PC>

			<PC Number="60">-0.721365</PC>

			<PC Number="61">0.328763</PC>

			<PC Number="62">-0.109476</PC>

			<PC Number="63">-0.247983</PC>

			<PC Number="64">0.984324</PC>

			<PC Number="65">0.022266</PC>

		</Spectrum>

		<Spectrum Class="1" SpectraPath="F:\Imaging\Corazones_Anguita\Inf\Inf_1_Frontal_a\Inf_1_Frontal_a\0_R00X065Y001\1\1SLin\fid">

			<PC Number="1">2.838356</PC>

			<PC Number="2">-2.706591</PC>

			<PC Number="3">0.092127</PC>

			<PC Number="4">-0.943217</PC>

			<PC Number="5">-0.229474</PC>

			<PC Number="6">-1.648701</PC>

			<PC Number="7">-1.331546</PC>

			<PC Number="8">1.744626</PC>

			<PC Number="9">1.164805</PC>

			<PC Number="10">-1.158907</PC>

			<PC Number="11">0.534664</PC>

			<PC Number="12">-0.907189</PC>

			<PC Number="13">0.808288</PC>

			<PC Number="14">0.275845</PC>

			<PC Number="15">-0.432637</PC>

			<PC Number="16">0.250700</PC>

			<PC Number="17">0.855185</PC>

			<PC Number="18">-0.154215</PC>

			<PC Number="19">0.976331</PC>

			<PC Number="20">1.132957</PC>

			<PC Number="21">-0.308207</PC>

			<PC Number="22">-0.071597</PC>

			<PC Number="23">-1.243007</PC>

			<PC Number="24">-0.622183</PC>

			<PC Number="25">-1.353575</PC>

			<PC Number="26">-0.907376</PC>

			<PC Number="27">1.417633</PC>

			<PC Number="28">-0.520817</PC>

			<PC Number="29">-0.586886</PC>

			<PC Number="30">1.216776</PC>

			<PC Number="31">-0.223325</PC>

			<PC Number="32">0.054315</PC>

			<PC Number="33">-0.597162</PC>

			<PC Number="34">-0.785123</PC>

			<PC Number="35">-0.030970</PC>

			<PC Number="36">-0.159380</PC>

			<PC Number="37">-0.063202</PC>

			<PC Number="38">-0.626992</PC>

			<PC Number="39">-0.908482</PC>

			<PC Number="40">0.076866</PC>

			<PC Number="41">0.479580</PC>

			<PC Number="42">-0.023447</PC>

			<PC Number="43">1.076552</PC>

			<PC Number="44">0.313670</PC>

			<PC Number="45">0.173611</PC>

			<PC Number="46">0.489348</PC>

			<PC Number="47">0.287986</PC>

			<PC Number="48">-0.124603</PC>

			<PC Number="49">-0.696486</PC>

			<PC Number="50">-0.368024</PC>

			<PC Number="51">-0.331543</PC>

			<PC Number="52">-0.013743</PC>

			<PC Number="53">-0.055754</PC>

			<PC Number="54">-0.408427</PC>

			<PC Number="55">-0.425186</PC>

			<PC Number="56">-0.779233</PC>

			<PC Number="57">0.437665</PC>

			<PC Number="58">0.217656</PC>

			<PC Number="59">-0.493061</PC>

			<PC Number="60">-0.434443</PC>

			<PC Number="61">-0.040549</PC>

			<PC Number="62">-0.126338</PC>

			<PC Number="63">-0.102362</PC>

			<PC Number="64">0.647431</PC>

			<PC Number="65">-0.052864</PC>

		</Spectrum>

		<Spectrum Class="1" SpectraPath="F:\Imaging\Corazones_Anguita\Inf\Inf_1_Frontal_a\Inf_1_Frontal_a\0_R00X066Y001\1\1SLin\fid">

			<PC Number="1">3.443732</PC>

			<PC Number="2">0.789824</PC>

			<PC Number="3">0.067130</PC>

			<PC Number="4">1.049616</PC>

			<PC Number="5">-0.508445</PC>

			<PC Number="6">-2.682808</PC>

			<PC Number="7">1.637824</PC>

			<PC Number="8">1.698324</PC>

			<PC Number="9">0.214649</PC>

			<PC Number="10">-1.075117</PC>

			<PC Number="11">1.452995</PC>

			<PC Number="12">-0.727057</PC>

			<PC Number="13">0.876433</PC>

			<PC Number="14">-0.677253</PC>

			<PC Number="15">-0.525919</PC>

			<PC Number="16">-0.260506</PC>

			<PC Number="17">0.505046</PC>

			<PC Number="18">0.061468</PC>

			<PC Number="19">1.080954</PC>

			<PC Number="20">1.220906</PC>

			<PC Number="21">-0.910323</PC>

			<PC Number="22">0.056722</PC>

			<PC Number="23">0.651248</PC>

			<PC Number="24">0.301508</PC>

			<PC Number="25">-0.728182</PC>

			<PC Number="26">-1.211175</PC>

			<PC Number="27">0.378740</PC>

			<PC Number="28">-0.768510</PC>

			<PC Number="29">0.414472</PC>

			<PC Number="30">0.085907</PC>

			<PC Number="31">-0.469101</PC>

			<PC Number="32">-0.096930</PC>

			<PC Number="33">0.321158</PC>

			<PC Number="34">-1.220511</PC>

			<PC Number="35">-0.086065</PC>

			<PC Number="36">0.289434</PC>

			<PC Number="37">0.482756</PC>

			<PC Number="38">0.026211</PC>

			<PC Number="39">0.412224</PC>

			<PC Number="40">-0.149814</PC>

			<PC Number="41">0.362687</PC>

			<PC Number="42">0.529387</PC>

			<PC Number="43">0.583209</PC>

			<PC Number="44">-0.188390</PC>

			<PC Number="45">-0.134941</PC>

			<PC Number="46">0.422773</PC>

			<PC Number="47">0.423048</PC>

			<PC Number="48">-0.911115</PC>

			<PC Number="49">-0.434346</PC>

			<PC Number="50">-0.346443</PC>

			<PC Number="51">-0.267187</PC>

			<PC Number="52">0.179754</PC>

			<PC Number="53">-0.386803</PC>

			<PC Number="54">-0.081464</PC>

			<PC Number="55">-0.624054</PC>

			<PC Number="56">-0.772979</PC>

			<PC Number="57">0.292486</PC>

			<PC Number="58">-0.049163</PC>

			<PC Number="59">-0.036625</PC>

			<PC Number="60">-0.433433</PC>

			<PC Number="61">-0.047484</PC>

			<PC Number="62">0.017676</PC>

			<PC Number="63">-0.048148</PC>

			<PC Number="64">0.560745</PC>

			<PC Number="65">-0.050073</PC>

		</Spectrum>

		<Spectrum Class="1" SpectraPath="F:\Imaging\Corazones_Anguita\Inf\Inf_1_Frontal_a\Inf_1_Frontal_a\0_R00X067Y001\1\1SLin\fid">

			<PC Number="1">1.569429</PC>

			<PC Number="2">-0.320885</PC>

			<PC Number="3">0.415697</PC>

			<PC Number="4">0.638445</PC>

			<PC Number="5">2.216502</PC>

			<PC Number="6">-0.511197</PC>

			<PC Number="7">1.111124</PC>

			<PC Number="8">2.200101</PC>

			<PC Number="9">-0.215212</PC>

			<PC Number="10">0.610208</PC>

			<PC Number="11">1.489397</PC>

			<PC Number="12">-1.010931</PC>

			<PC Number="13">1.786965</PC>

			<PC Number="14">1.211325</PC>

			<PC Number="15">0.783822</PC>

			<PC Number="16">-0.476835</PC>

			<PC Number="17">-0.483443</PC>

			<PC Number="18">0.576200</PC>

			<PC Number="19">0.686172</PC>

			<PC Number="20">0.700027</PC>

			<PC Number="21">-0.107192</PC>

			<PC Number="22">0.286101</PC>

			<PC Number="23">0.069081</PC>

			<PC Number="24">-0.436323</PC>

			<PC Number="25">1.262512</PC>

			<PC Number="26">-1.207794</PC>

			<PC Number="27">0.597151</PC>

			<PC Number="28">-0.027431</PC>

			<PC Number="29">-0.729437</PC>

			<PC Number="30">1.230807</PC>

			<PC Number="31">-0.639989</PC>

			<PC Number="32">-1.185275</PC>

			<PC Number="33">0.462793</PC>

			<PC Number="34">-0.892968</PC>

			<PC Number="35">0.520656</PC>

			<PC Number="36">-0.890047</PC>

			<PC Number="37">0.031117</PC>

			<PC Number="38">0.454270</PC>

			<PC Number="39">-0.169197</PC>

			<PC Number="40">-0.500441</PC>

			<PC Number="41">-0.645815</PC>

			<PC Number="42">-0.870248</PC>

			<PC Number="43">-0.875187</PC>

			<PC Number="44">-0.634981</PC>

			<PC Number="45">-0.130230</PC>

			<PC Number="46">0.630083</PC>

			<PC Number="47">0.533637</PC>

			<PC Number="48">-0.309970</PC>

			<PC Number="49">0.016278</PC>

			<PC Number="50">0.058131</PC>

			<PC Number="51">-0.328603</PC>

			<PC Number="52">0.084462</PC>

			<PC Number="53">-0.517076</PC>

			<PC Number="54">-0.462609</PC>

			<PC Number="55">-0.410123</PC>

			<PC Number="56">-1.009868</PC>

			<PC Number="57">-0.181339</PC>

			<PC Number="58">0.164674</PC>

			<PC Number="59">0.439444</PC>

			<PC Number="60">-0.075968</PC>

			<PC Number="61">-0.101689</PC>

			<PC Number="62">0.003228</PC>

			<PC Number="63">-0.016964</PC>

			<PC Number="64">0.149556</PC>

			<PC Number="65">-0.139470</PC>

		</Spectrum>

		<Spectrum Class="1" SpectraPath="F:\Imaging\Corazones_Anguita\Inf\Inf_1_Frontal_a\Inf_1_Frontal_a\0_R00X068Y001\1\1SLin\fid">

			<PC Number="1">-6.208901</PC>

			<PC Number="2">-0.509645</PC>

			<PC Number="3">-1.732584</PC>

			<PC Number="4">-0.301481</PC>

			<PC Number="5">7.103911</PC>

			<PC Number="6">-4.977238</PC>

			<PC Number="7">-1.281331</PC>

			<PC Number="8">-2.073590</PC>

			<PC Number="9">-0.725990</PC>

			<PC Number="10">1.034141</PC>

			<PC Number="11">0.873481</PC>

			<PC Number="12">-1.640941</PC>

			<PC Number="13">0.802614</PC>

			<PC Number="14">-0.186529</PC>

			<PC Number="15">1.576429</PC>

			<PC Number="16">-0.883035</PC>

			<PC Number="17">-1.027741</PC>

			<PC Number="18">-2.116550</PC>

			<PC Number="19">1.933420</PC>

			<PC Number="20">0.552155</PC>

			<PC Number="21">0.543592</PC>

			<PC Number="22">2.069518</PC>

			<PC Number="23">0.765569</PC>

			<PC Number="24">-2.156781</PC>

			<PC Number="25">1.391974</PC>

			<PC Number="26">0.815479</PC>

			<PC Number="27">0.549726</PC>

			<PC Number="28">0.373512</PC>

			<PC Number="29">-0.184534</PC>

			<PC Number="30">0.558928</PC>

			<PC Number="31">0.337074</PC>

			<PC Number="32">0.753104</PC>

			<PC Number="33">0.400571</PC>

			<PC Number="34">-1.038262</PC>

			<PC Number="35">1.311829</PC>

			<PC Number="36">0.534729</PC>

			<PC Number="37">0.407090</PC>

			<PC Number="38">0.026719</PC>

			<PC Number="39">0.264474</PC>

			<PC Number="40">0.363531</PC>

			<PC Number="41">0.343063</PC>

			<PC Number="42">-0.161095</PC>

			<PC Number="43">0.303454</PC>

			<PC Number="44">-0.429167</PC>

			<PC Number="45">0.759845</PC>

			<PC Number="46">0.718968</PC>

			<PC Number="47">0.052483</PC>

			<PC Number="48">-0.453554</PC>

			<PC Number="49">-0.318265</PC>

			<PC Number="50">-0.081540</PC>

			<PC Number="51">-0.053761</PC>

			<PC Number="52">0.273779</PC>

			<PC Number="53">-0.393199</PC>

			<PC Number="54">-0.120905</PC>

			<PC Number="55">-0.460928</PC>

			<PC Number="56">-0.379355</PC>

			<PC Number="57">-0.199047</PC>

			<PC Number="58">-0.142467</PC>

			<PC Number="59">0.356872</PC>

			<PC Number="60">-0.346820</PC>

			<PC Number="61">0.012100</PC>

			<PC Number="62">0.043588</PC>

			<PC Number="63">-0.090582</PC>

			<PC Number="64">-0.121648</PC>

			<PC Number="65">-0.004246</PC>

		</Spectrum>

		<Spectrum Class="1" SpectraPath="F:\Imaging\Corazones_Anguita\Inf\Inf_1_Frontal_a\Inf_1_Frontal_a\0_R00X069Y001\1\1SLin\fid">

			<PC Number="1">-5.092529</PC>

			<PC Number="2">0.107972</PC>

			<PC Number="3">-0.388059</PC>

			<PC Number="4">-0.113380</PC>

			<PC Number="5">8.050181</PC>

			<PC Number="6">-6.007560</PC>

			<PC Number="7">-1.522659</PC>

			<PC Number="8">-1.979010</PC>

			<PC Number="9">0.161413</PC>

			<PC Number="10">1.390599</PC>

			<PC Number="11">0.796115</PC>

			<PC Number="12">-1.440228</PC>

			<PC Number="13">1.008779</PC>

			<PC Number="14">-0.972623</PC>

			<PC Number="15">0.335817</PC>

			<PC Number="16">0.081326</PC>

			<PC Number="17">-0.487015</PC>

			<PC Number="18">0.756384</PC>

			<PC Number="19">1.350592</PC>

			<PC Number="20">0.887778</PC>

			<PC Number="21">0.151283</PC>

			<PC Number="22">-0.939958</PC>

			<PC Number="23">-0.974853</PC>

			<PC Number="24">-0.437131</PC>

			<PC Number="25">0.610752</PC>

			<PC Number="26">-0.554943</PC>

			<PC Number="27">1.136748</PC>

			<PC Number="28">0.041795</PC>

			<PC Number="29">0.013118</PC>

			<PC Number="30">0.810092</PC>

			<PC Number="31">-0.704555</PC>

			<PC Number="32">-0.559850</PC>

			<PC Number="33">0.357738</PC>

			<PC Number="34">-0.164994</PC>

			<PC Number="35">0.717133</PC>

			<PC Number="36">0.312427</PC>

			<PC Number="37">0.361449</PC>

			<PC Number="38">0.278812</PC>

			<PC Number="39">-0.540523</PC>

			<PC Number="40">0.150660</PC>

			<PC Number="41">0.659107</PC>

			<PC Number="42">-0.584680</PC>

			<PC Number="43">0.713789</PC>

			<PC Number="44">-0.022814</PC>

			<PC Number="45">-0.360598</PC>

			<PC Number="46">0.493686</PC>

			<PC Number="47">0.024417</PC>

			<PC Number="48">-0.303388</PC>

			<PC Number="49">-0.554726</PC>

			<PC Number="50">0.458131</PC>

			<PC Number="51">-0.612879</PC>

			<PC Number="52">-0.068244</PC>

			<PC Number="53">-0.261912</PC>

			<PC Number="54">-0.171683</PC>

			<PC Number="55">-0.340107</PC>

			<PC Number="56">-0.027593</PC>

			<PC Number="57">-0.183874</PC>

			<PC Number="58">-0.368796</PC>

			<PC Number="59">-0.080646</PC>

			<PC Number="60">-0.059957</PC>

			<PC Number="61">-0.086617</PC>

			<PC Number="62">-0.075751</PC>

			<PC Number="63">-0.092919</PC>

			<PC Number="64">0.201382</PC>

			<PC Number="65">0.059688</PC>

		</Spectrum>

		<Spectrum Class="1" SpectraPath="F:\Imaging\Corazones_Anguita\Inf\Inf_1_Frontal_a\Inf_1_Frontal_a\0_R00X070Y001\1\1SLin\fid">

			<PC Number="1">-1.858512</PC>

			<PC Number="2">-0.516560</PC>

			<PC Number="3">-0.280584</PC>

			<PC Number="4">0.112364</PC>

			<PC Number="5">2.344050</PC>

			<PC Number="6">-3.322542</PC>

			<PC Number="7">-0.378686</PC>

			<PC Number="8">-1.308632</PC>

			<PC Number="9">0.811514</PC>

			<PC Number="10">-0.483368</PC>

			<PC Number="11">3.255328</PC>

			<PC Number="12">-0.895084</PC>

			<PC Number="13">1.418269</PC>

			<PC Number="14">-0.350020</PC>

			<PC Number="15">-0.139079</PC>

			<PC Number="16">-0.254722</PC>

			<PC Number="17">0.139849</PC>

			<PC Number="18">-0.351146</PC>

			<PC Number="19">2.170527</PC>

			<PC Number="20">0.496787</PC>

			<PC Number="21">-0.825315</PC>

			<PC Number="22">0.774878</PC>

			<PC Number="23">-1.253911</PC>

			<PC Number="24">-0.329722</PC>

			<PC Number="25">-0.114408</PC>

			<PC Number="26">-0.075996</PC>

			<PC Number="27">-0.882571</PC>

			<PC Number="28">-0.900492</PC>

			<PC Number="29">-0.205804</PC>

			<PC Number="30">0.333579</PC>

			<PC Number="31">-0.194325</PC>

			<PC Number="32">-0.976607</PC>

			<PC Number="33">0.357054</PC>

			<PC Number="34">-1.681820</PC>

			<PC Number="35">-0.504960</PC>

			<PC Number="36">-0.000322</PC>

			<PC Number="37">-0.601660</PC>

			<PC Number="38">-0.629058</PC>

			<PC Number="39">-0.202708</PC>

			<PC Number="40">-0.384251</PC>

			<PC Number="41">0.789048</PC>

			<PC Number="42">-0.544238</PC>

			<PC Number="43">-0.256153</PC>

			<PC Number="44">1.057278</PC>

			<PC Number="45">0.446721</PC>

			<PC Number="46">0.493768</PC>

			<PC Number="47">0.257392</PC>

			<PC Number="48">-0.443081</PC>

			<PC Number="49">-0.150096</PC>

			<PC Number="50">-0.646922</PC>

			<PC Number="51">-0.327609</PC>

			<PC Number="52">-0.155092</PC>

			<PC Number="53">-0.474833</PC>

			<PC Number="54">0.047357</PC>

			<PC Number="55">0.235706</PC>

			<PC Number="56">-0.622196</PC>

			<PC Number="57">-0.043889</PC>

			<PC Number="58">-0.430415</PC>

			<PC Number="59">-0.010296</PC>

			<PC Number="60">-0.402591</PC>

			<PC Number="61">0.052642</PC>

			<PC Number="62">-0.145984</PC>

			<PC Number="63">-0.121501</PC>

			<PC Number="64">0.208196</PC>

			<PC Number="65">-0.040681</PC>

		</Spectrum>

		<Spectrum Class="1" SpectraPath="F:\Imaging\Corazones_Anguita\Inf\Inf_1_Frontal_a\Inf_1_Frontal_a\0_R00X071Y001\1\1SLin\fid">

			<PC Number="1">0.198044</PC>

			<PC Number="2">-0.861618</PC>

			<PC Number="3">-0.816891</PC>

			<PC Number="4">-0.282871</PC>

			<PC Number="5">1.301841</PC>

			<PC Number="6">-3.830509</PC>

			<PC Number="7">0.629851</PC>

			<PC Number="8">-0.935579</PC>

			<PC Number="9">-0.696086</PC>

			<PC Number="10">-0.190570</PC>

			<PC Number="11">1.977582</PC>

			<PC Number="12">-0.194170</PC>

			<PC Number="13">0.848427</PC>

			<PC Number="14">-1.492385</PC>

			<PC Number="15">-0.196540</PC>

			<PC Number="16">0.081533</PC>

			<PC Number="17">1.284181</PC>

			<PC Number="18">0.860562</PC>

			<PC Number="19">0.374660</PC>

			<PC Number="20">-0.016366</PC>

			<PC Number="21">-0.494549</PC>

			<PC Number="22">0.719678</PC>

			<PC Number="23">-0.107754</PC>

			<PC Number="24">-1.007803</PC>

			<PC Number="25">-0.662372</PC>

			<PC Number="26">-0.942133</PC>

			<PC Number="27">-0.419961</PC>

			<PC Number="28">-1.039259</PC>

			<PC Number="29">1.023945</PC>

			<PC Number="30">-0.691529</PC>

			<PC Number="31">-1.626261</PC>

			<PC Number="32">-1.605008</PC>

			<PC Number="33">0.414503</PC>

			<PC Number="34">-0.261919</PC>

			<PC Number="35">-0.300607</PC>

			<PC Number="36">0.617965</PC>

			<PC Number="37">-0.049549</PC>

			<PC Number="38">-0.732880</PC>

			<PC Number="39">0.120240</PC>

			<PC Number="40">0.574973</PC>

			<PC Number="41">0.340008</PC>

			<PC Number="42">0.525390</PC>

			<PC Number="43">0.847647</PC>

			<PC Number="44">0.991818</PC>

			<PC Number="45">-0.697459</PC>

			<PC Number="46">0.365618</PC>

			<PC Number="47">-0.018114</PC>

			<PC Number="48">-0.410135</PC>

			<PC Number="49">0.062887</PC>

			<PC Number="50">0.563866</PC>

			<PC Number="51">0.186807</PC>

			<PC Number="52">0.031216</PC>

			<PC Number="53">-0.372859</PC>

			<PC Number="54">0.314135</PC>

			<PC Number="55">0.152726</PC>

			<PC Number="56">-0.639630</PC>

			<PC Number="57">0.370507</PC>

			<PC Number="58">-0.573041</PC>

			<PC Number="59">-0.176377</PC>

			<PC Number="60">0.015422</PC>

			<PC Number="61">-0.109704</PC>

			<PC Number="62">-0.116930</PC>

			<PC Number="63">-0.031491</PC>

			<PC Number="64">0.054888</PC>

			<PC Number="65">-0.109587</PC>

		</Spectrum>

		<Spectrum Class="1" SpectraPath="F:\Imaging\Corazones_Anguita\Inf\Inf_1_Frontal_a\Inf_1_Frontal_a\0_R00X072Y001\1\1SLin\fid">

			<PC Number="1">2.935687</PC>

			<PC Number="2">0.404156</PC>

			<PC Number="3">-0.283594</PC>

			<PC Number="4">0.469127</PC>

			<PC Number="5">-1.669095</PC>

			<PC Number="6">-2.649813</PC>

			<PC Number="7">-0.727726</PC>

			<PC Number="8">1.553672</PC>

			<PC Number="9">-0.175609</PC>

			<PC Number="10">-1.207642</PC>

			<PC Number="11">2.761826</PC>

			<PC Number="12">0.067751</PC>

			<PC Number="13">0.576260</PC>

			<PC Number="14">0.447830</PC>

			<PC Number="15">-0.574292</PC>

			<PC Number="16">0.981641</PC>

			<PC Number="17">1.618960</PC>

			<PC Number="18">-0.659578</PC>

			<PC Number="19">0.234239</PC>

			<PC Number="20">0.775542</PC>

			<PC Number="21">-1.460312</PC>

			<PC Number="22">-0.516554</PC>

			<PC Number="23">-0.693762</PC>

			<PC Number="24">-0.371463</PC>

			<PC Number="25">-1.188740</PC>

			<PC Number="26">-0.763410</PC>

			<PC Number="27">-0.079329</PC>

			<PC Number="28">-0.206328</PC>

			<PC Number="29">-0.082767</PC>

			<PC Number="30">-0.085120</PC>

			<PC Number="31">0.194174</PC>

			<PC Number="32">-1.183841</PC>

			<PC Number="33">0.152804</PC>

			<PC Number="34">-0.781733</PC>

			<PC Number="35">0.176978</PC>

			<PC Number="36">1.035349</PC>

			<PC Number="37">0.502523</PC>

			<PC Number="38">-0.601903</PC>

			<PC Number="39">-0.831253</PC>

			<PC Number="40">0.293046</PC>

			<PC Number="41">-0.215445</PC>

			<PC Number="42">-0.618751</PC>

			<PC Number="43">0.676298</PC>

			<PC Number="44">0.134798</PC>

			<PC Number="45">-0.494863</PC>

			<PC Number="46">0.230902</PC>

			<PC Number="47">0.078033</PC>

			<PC Number="48">-0.345333</PC>

			<PC Number="49">0.154236</PC>

			<PC Number="50">0.365764</PC>

			<PC Number="51">-0.212174</PC>

			<PC Number="52">-0.298329</PC>

			<PC Number="53">-0.178802</PC>

			<PC Number="54">0.509736</PC>

			<PC Number="55">-0.017591</PC>

			<PC Number="56">-0.558776</PC>

			<PC Number="57">0.451460</PC>

			<PC Number="58">-0.263804</PC>

			<PC Number="59">-0.291210</PC>

			<PC Number="60">-0.179359</PC>

			<PC Number="61">-0.204351</PC>

			<PC Number="62">-0.096535</PC>

			<PC Number="63">-0.202029</PC>

			<PC Number="64">0.222093</PC>

			<PC Number="65">-0.104302</PC>

		</Spectrum>

		<Spectrum Class="1" SpectraPath="F:\Imaging\Corazones_Anguita\Inf\Inf_1_Frontal_a\Inf_1_Frontal_a\0_R00X073Y001\1\1SLin\fid">

			<PC Number="1">5.177512</PC>

			<PC Number="2">0.670994</PC>

			<PC Number="3">0.561029</PC>

			<PC Number="4">0.371929</PC>

			<PC Number="5">-2.822776</PC>

			<PC Number="6">-4.212057</PC>

			<PC Number="7">0.040102</PC>

			<PC Number="8">1.946539</PC>

			<PC Number="9">0.550067</PC>

			<PC Number="10">-1.614156</PC>

			<PC Number="11">0.058605</PC>

			<PC Number="12">-0.320065</PC>

			<PC Number="13">0.040894</PC>

			<PC Number="14">-0.784742</PC>

			<PC Number="15">-0.684172</PC>

			<PC Number="16">-0.413602</PC>

			<PC Number="17">-0.326912</PC>

			<PC Number="18">-0.656209</PC>

			<PC Number="19">-0.021577</PC>

			<PC Number="20">1.882022</PC>

			<PC Number="21">-0.231002</PC>

			<PC Number="22">0.319512</PC>

			<PC Number="23">0.379681</PC>

			<PC Number="24">-0.486777</PC>

			<PC Number="25">-0.621487</PC>

			<PC Number="26">0.262610</PC>

			<PC Number="27">0.469394</PC>

			<PC Number="28">-0.055019</PC>

			<PC Number="29">0.582322</PC>

			<PC Number="30">0.091912</PC>

			<PC Number="31">-0.465959</PC>

			<PC Number="32">-0.091400</PC>

			<PC Number="33">-0.646744</PC>

			<PC Number="34">-1.124554</PC>

			<PC Number="35">-0.202591</PC>

			<PC Number="36">0.293480</PC>

			<PC Number="37">-0.166229</PC>

			<PC Number="38">-0.600667</PC>

			<PC Number="39">0.201326</PC>

			<PC Number="40">0.099492</PC>

			<PC Number="41">0.892871</PC>

			<PC Number="42">0.510846</PC>

			<PC Number="43">1.588122</PC>

			<PC Number="44">0.629971</PC>

			<PC Number="45">0.362065</PC>

			<PC Number="46">-0.391825</PC>

			<PC Number="47">-0.030822</PC>

			<PC Number="48">-0.678994</PC>

			<PC Number="49">-0.234931</PC>

			<PC Number="50">-0.321280</PC>

			<PC Number="51">0.134911</PC>

			<PC Number="52">-0.210161</PC>

			<PC Number="53">-0.328522</PC>

			<PC Number="54">-0.195979</PC>

			<PC Number="55">-0.689175</PC>

			<PC Number="56">-0.672898</PC>

			<PC Number="57">0.575823</PC>

			<PC Number="58">0.075547</PC>

			<PC Number="59">-0.494616</PC>

			<PC Number="60">-0.318887</PC>

			<PC Number="61">0.087414</PC>

			<PC Number="62">-0.099400</PC>

			<PC Number="63">-0.003290</PC>

			<PC Number="64">0.568308</PC>

			<PC Number="65">-0.029185</PC>

		</Spectrum>

		<Spectrum Class="1" SpectraPath="F:\Imaging\Corazones_Anguita\Inf\Inf_1_Frontal_a\Inf_1_Frontal_a\0_R00X074Y001\1\1SLin\fid">

			<PC Number="1">4.984612</PC>

			<PC Number="2">2.436925</PC>

			<PC Number="3">0.858822</PC>

			<PC Number="4">1.733462</PC>

			<PC Number="5">-2.068567</PC>

			<PC Number="6">-1.387553</PC>

			<PC Number="7">-0.206943</PC>

			<PC Number="8">2.651505</PC>

			<PC Number="9">0.699094</PC>

			<PC Number="10">-1.609891</PC>

			<PC Number="11">0.066034</PC>

			<PC Number="12">0.284232</PC>

			<PC Number="13">-0.029330</PC>

			<PC Number="14">-0.849344</PC>

			<PC Number="15">-0.545975</PC>

			<PC Number="16">-0.855436</PC>

			<PC Number="17">1.219054</PC>

			<PC Number="18">-0.237129</PC>

			<PC Number="19">1.162087</PC>

			<PC Number="20">0.849187</PC>

			<PC Number="21">0.065118</PC>

			<PC Number="22">0.591310</PC>

			<PC Number="23">-0.546242</PC>

			<PC Number="24">-0.542167</PC>

			<PC Number="25">-0.300121</PC>

			<PC Number="26">0.038874</PC>

			<PC Number="27">-0.293718</PC>

			<PC Number="28">-0.121247</PC>

			<PC Number="29">-0.000575</PC>

			<PC Number="30">0.374434</PC>

			<PC Number="31">-0.687910</PC>

			<PC Number="32">-0.342146</PC>

			<PC Number="33">-0.090927</PC>

			<PC Number="34">-0.632823</PC>

			<PC Number="35">-0.822798</PC>

			<PC Number="36">-0.431972</PC>

			<PC Number="37">-0.834924</PC>

			<PC Number="38">-0.885613</PC>

			<PC Number="39">-0.086140</PC>

			<PC Number="40">0.142414</PC>

			<PC Number="41">0.715246</PC>

			<PC Number="42">0.452815</PC>

			<PC Number="43">0.768193</PC>

			<PC Number="44">0.660062</PC>

			<PC Number="45">0.356887</PC>

			<PC Number="46">-0.616322</PC>

			<PC Number="47">0.249314</PC>

			<PC Number="48">0.363082</PC>

			<PC Number="49">-0.517590</PC>

			<PC Number="50">0.199006</PC>

			<PC Number="51">-0.021752</PC>

			<PC Number="52">0.217677</PC>

			<PC Number="53">-0.124308</PC>

			<PC Number="54">-0.260974</PC>

			<PC Number="55">-0.706324</PC>

			<PC Number="56">-0.848811</PC>

			<PC Number="57">0.693541</PC>

			<PC Number="58">-0.233991</PC>

			<PC Number="59">-0.181975</PC>

			<PC Number="60">-0.345890</PC>

			<PC Number="61">-0.021641</PC>

			<PC Number="62">-0.057421</PC>

			<PC Number="63">0.049469</PC>

			<PC Number="64">0.260514</PC>

			<PC Number="65">-0.063491</PC>

		</Spectrum>

		<Spectrum Class="1" SpectraPath="F:\Imaging\Corazones_Anguita\Inf\Inf_1_Frontal_a\Inf_1_Frontal_a\0_R00X075Y001\1\1SLin\fid">

			<PC Number="1">4.814089</PC>

			<PC Number="2">2.133336</PC>

			<PC Number="3">0.886780</PC>

			<PC Number="4">2.567531</PC>

			<PC Number="5">-1.770619</PC>

			<PC Number="6">-2.307754</PC>

			<PC Number="7">1.659931</PC>

			<PC Number="8">2.024264</PC>

			<PC Number="9">1.893793</PC>

			<PC Number="10">-0.760732</PC>

			<PC Number="11">-1.105374</PC>

			<PC Number="12">-0.458044</PC>

			<PC Number="13">0.157800</PC>

			<PC Number="14">-1.260699</PC>

			<PC Number="15">-1.619646</PC>

			<PC Number="16">-0.567047</PC>

			<PC Number="17">0.579752</PC>

			<PC Number="18">-0.958408</PC>

			<PC Number="19">0.944255</PC>

			<PC Number="20">-0.214392</PC>

			<PC Number="21">-0.578040</PC>

			<PC Number="22">0.305013</PC>

			<PC Number="23">0.183968</PC>

			<PC Number="24">-0.743813</PC>

			<PC Number="25">-1.015246</PC>

			<PC Number="26">-0.056047</PC>

			<PC Number="27">-0.097955</PC>

			<PC Number="28">-0.961454</PC>

			<PC Number="29">1.246267</PC>

			<PC Number="30">0.420122</PC>

			<PC Number="31">0.195807</PC>

			<PC Number="32">-0.880841</PC>

			<PC Number="33">-0.121126</PC>

			<PC Number="34">-0.273910</PC>

			<PC Number="35">-0.158127</PC>

			<PC Number="36">0.041615</PC>

			<PC Number="37">-0.984323</PC>

			<PC Number="38">-0.454498</PC>

			<PC Number="39">0.090087</PC>

			<PC Number="40">-0.625418</PC>

			<PC Number="41">0.152879</PC>

			<PC Number="42">0.493210</PC>

			<PC Number="43">1.123441</PC>

			<PC Number="44">1.379382</PC>

			<PC Number="45">0.507132</PC>

			<PC Number="46">-0.537530</PC>

			<PC Number="47">-0.017324</PC>

			<PC Number="48">0.428336</PC>

			<PC Number="49">-0.820871</PC>

			<PC Number="50">0.197432</PC>

			<PC Number="51">0.075864</PC>

			<PC Number="52">0.089688</PC>

			<PC Number="53">-0.444733</PC>

			<PC Number="54">-0.184431</PC>

			<PC Number="55">-0.382916</PC>

			<PC Number="56">-0.473687</PC>

			<PC Number="57">0.407617</PC>

			<PC Number="58">-0.355089</PC>

			<PC Number="59">0.088162</PC>

			<PC Number="60">-0.328651</PC>

			<PC Number="61">-0.084446</PC>

			<PC Number="62">-0.010983</PC>

			<PC Number="63">-0.003570</PC>

			<PC Number="64">0.239980</PC>

			<PC Number="65">-0.024653</PC>

		</Spectrum>

		<Spectrum Class="1" SpectraPath="F:\Imaging\Corazones_Anguita\Inf\Inf_1_Frontal_a\Inf_1_Frontal_a\0_R00X076Y001\1\1SLin\fid">

			<PC Number="1">4.976531</PC>

			<PC Number="2">2.152018</PC>

			<PC Number="3">-0.204773</PC>

			<PC Number="4">2.665514</PC>

			<PC Number="5">-1.206361</PC>

			<PC Number="6">-1.940888</PC>

			<PC Number="7">1.658521</PC>

			<PC Number="8">2.904188</PC>

			<PC Number="9">1.503581</PC>

			<PC Number="10">-1.422860</PC>

			<PC Number="11">-0.266567</PC>

			<PC Number="12">-0.549240</PC>

			<PC Number="13">-0.173726</PC>

			<PC Number="14">-1.348652</PC>

			<PC Number="15">-0.309999</PC>

			<PC Number="16">0.256694</PC>

			<PC Number="17">0.543567</PC>

			<PC Number="18">0.113559</PC>

			<PC Number="19">-0.705120</PC>

			<PC Number="20">-0.203842</PC>

			<PC Number="21">-1.084664</PC>

			<PC Number="22">0.113855</PC>

			<PC Number="23">-0.741105</PC>

			<PC Number="24">-0.099091</PC>

			<PC Number="25">-0.900182</PC>

			<PC Number="26">-0.165158</PC>

			<PC Number="27">-0.030175</PC>

			<PC Number="28">-0.181863</PC>

			<PC Number="29">0.843026</PC>

			<PC Number="30">0.955397</PC>

			<PC Number="31">-0.102319</PC>

			<PC Number="32">-1.098063</PC>

			<PC Number="33">-0.438690</PC>

			<PC Number="34">0.019074</PC>

			<PC Number="35">0.210729</PC>

			<PC Number="36">0.408339</PC>

			<PC Number="37">-0.405104</PC>

			<PC Number="38">-0.490912</PC>

			<PC Number="39">0.230528</PC>

			<PC Number="40">-0.119300</PC>

			<PC Number="41">0.321498</PC>

			<PC Number="42">0.407708</PC>

			<PC Number="43">0.731387</PC>

			<PC Number="44">0.576088</PC>

			<PC Number="45">0.346124</PC>

			<PC Number="46">-0.433827</PC>

			<PC Number="47">-0.260030</PC>

			<PC Number="48">0.050261</PC>

			<PC Number="49">-0.555431</PC>

			<PC Number="50">-0.043767</PC>

			<PC Number="51">-0.273899</PC>

			<PC Number="52">0.068895</PC>

			<PC Number="53">-0.588225</PC>

			<PC Number="54">-0.187003</PC>

			<PC Number="55">-0.278943</PC>

			<PC Number="56">-0.474118</PC>

			<PC Number="57">0.193467</PC>

			<PC Number="58">-0.254404</PC>

			<PC Number="59">-0.065967</PC>

			<PC Number="60">-0.355483</PC>

			<PC Number="61">0.232894</PC>

			<PC Number="62">0.006252</PC>

			<PC Number="63">-0.127825</PC>

			<PC Number="64">0.485266</PC>

			<PC Number="65">0.044927</PC>

		</Spectrum>

		<Spectrum Class="1" SpectraPath="F:\Imaging\Corazones_Anguita\Inf\Inf_1_Frontal_a\Inf_1_Frontal_a\0_R00X077Y001\1\1SLin\fid">

			<PC Number="1">6.248330</PC>

			<PC Number="2">2.746400</PC>

			<PC Number="3">0.576603</PC>

			<PC Number="4">3.074739</PC>

			<PC Number="5">-1.036572</PC>

			<PC Number="6">-2.951033</PC>

			<PC Number="7">3.125684</PC>

			<PC Number="8">3.481251</PC>

			<PC Number="9">0.008027</PC>

			<PC Number="10">-2.370393</PC>

			<PC Number="11">-0.242839</PC>

			<PC Number="12">-1.558662</PC>

			<PC Number="13">0.092866</PC>

			<PC Number="14">-0.366814</PC>

			<PC Number="15">0.715902</PC>

			<PC Number="16">0.879127</PC>

			<PC Number="17">0.991374</PC>

			<PC Number="18">-0.120042</PC>

			<PC Number="19">-0.512715</PC>

			<PC Number="20">-0.196081</PC>

			<PC Number="21">-0.762690</PC>

			<PC Number="22">0.365025</PC>

			<PC Number="23">-0.756065</PC>

			<PC Number="24">-0.256572</PC>

			<PC Number="25">-1.167938</PC>

			<PC Number="26">-0.018365</PC>

			<PC Number="27">-0.517741</PC>

			<PC Number="28">-0.248239</PC>

			<PC Number="29">1.844944</PC>

			<PC Number="30">-0.141008</PC>

			<PC Number="31">0.312848</PC>

			<PC Number="32">-0.807077</PC>

			<PC Number="33">0.372996</PC>

			<PC Number="34">0.159783</PC>

			<PC Number="35">-0.138172</PC>

			<PC Number="36">0.321511</PC>

			<PC Number="37">-0.416616</PC>

			<PC Number="38">-0.534764</PC>

			<PC Number="39">0.338794</PC>

			<PC Number="40">-0.487150</PC>

			<PC Number="41">0.768868</PC>

			<PC Number="42">0.727977</PC>

			<PC Number="43">0.465780</PC>

			<PC Number="44">1.422931</PC>

			<PC Number="45">-0.055734</PC>

			<PC Number="46">-0.539305</PC>

			<PC Number="47">-0.254813</PC>

			<PC Number="48">-0.364576</PC>

			<PC Number="49">-0.386208</PC>

			<PC Number="50">-0.248048</PC>

			<PC Number="51">-0.459687</PC>

			<PC Number="52">0.181373</PC>

			<PC Number="53">-0.240451</PC>

			<PC Number="54">-0.163275</PC>

			<PC Number="55">-0.308011</PC>

			<PC Number="56">-0.044279</PC>

			<PC Number="57">0.216750</PC>

			<PC Number="58">-0.049580</PC>

			<PC Number="59">-0.105070</PC>

			<PC Number="60">-0.395798</PC>

			<PC Number="61">0.295773</PC>

			<PC Number="62">0.009660</PC>

			<PC Number="63">-0.090189</PC>

			<PC Number="64">0.486043</PC>

			<PC Number="65">0.029919</PC>

		</Spectrum>

		<Spectrum Class="1" SpectraPath="F:\Imaging\Corazones_Anguita\Inf\Inf_1_Frontal_a\Inf_1_Frontal_a\0_R00X078Y001\1\1SLin\fid">

			<PC Number="1">3.360163</PC>

			<PC Number="2">0.472643</PC>

			<PC Number="3">0.977982</PC>

			<PC Number="4">0.978145</PC>

			<PC Number="5">-0.510411</PC>

			<PC Number="6">-5.531515</PC>

			<PC Number="7">1.266273</PC>

			<PC Number="8">2.168362</PC>

			<PC Number="9">0.905670</PC>

			<PC Number="10">-1.122214</PC>

			<PC Number="11">-0.337305</PC>

			<PC Number="12">-1.167334</PC>

			<PC Number="13">1.692533</PC>

			<PC Number="14">1.185292</PC>

			<PC Number="15">0.195739</PC>

			<PC Number="16">-0.622120</PC>

			<PC Number="17">-1.257387</PC>

			<PC Number="18">-0.506864</PC>

			<PC Number="19">0.213414</PC>

			<PC Number="20">1.800793</PC>

			<PC Number="21">-0.133625</PC>

			<PC Number="22">-0.052817</PC>

			<PC Number="23">0.364500</PC>

			<PC Number="24">-0.198189</PC>

			<PC Number="25">-1.907074</PC>

			<PC Number="26">0.874531</PC>

			<PC Number="27">-0.050431</PC>

			<PC Number="28">0.261189</PC>

			<PC Number="29">0.702550</PC>

			<PC Number="30">-0.071911</PC>

			<PC Number="31">-0.205489</PC>

			<PC Number="32">0.292482</PC>

			<PC Number="33">-0.050386</PC>

			<PC Number="34">-0.610905</PC>

			<PC Number="35">-0.303633</PC>

			<PC Number="36">-0.134163</PC>

			<PC Number="37">-0.316946</PC>

			<PC Number="38">0.055798</PC>

			<PC Number="39">0.206072</PC>

			<PC Number="40">-0.121325</PC>

			<PC Number="41">0.570602</PC>

			<PC Number="42">1.131041</PC>

			<PC Number="43">1.195710</PC>

			<PC Number="44">0.445251</PC>

			<PC Number="45">0.340969</PC>

			<PC Number="46">-0.627349</PC>

			<PC Number="47">-0.302730</PC>

			<PC Number="48">-0.419888</PC>

			<PC Number="49">-0.362750</PC>

			<PC Number="50">0.040514</PC>

			<PC Number="51">0.064629</PC>

			<PC Number="52">-0.143653</PC>

			<PC Number="53">-0.029543</PC>

			<PC Number="54">-0.023480</PC>

			<PC Number="55">0.163472</PC>

			<PC Number="56">0.326823</PC>

			<PC Number="57">0.332955</PC>

			<PC Number="58">-0.153314</PC>

			<PC Number="59">-0.374974</PC>

			<PC Number="60">-0.356242</PC>

			<PC Number="61">0.104209</PC>

			<PC Number="62">-0.158877</PC>

			<PC Number="63">-0.123615</PC>

			<PC Number="64">0.727833</PC>

			<PC Number="65">0.033261</PC>

		</Spectrum>

		<Spectrum Class="1" SpectraPath="F:\Imaging\Corazones_Anguita\Inf\Inf_1_Frontal_a\Inf_1_Frontal_a\0_R00X079Y001\1\1SLin\fid">

			<PC Number="1">3.409424</PC>

			<PC Number="2">1.222268</PC>

			<PC Number="3">0.675440</PC>

			<PC Number="4">0.995645</PC>

			<PC Number="5">0.553264</PC>

			<PC Number="6">-4.522741</PC>

			<PC Number="7">0.349650</PC>

			<PC Number="8">2.157783</PC>

			<PC Number="9">-0.444231</PC>

			<PC Number="10">-0.914541</PC>

			<PC Number="11">0.681537</PC>

			<PC Number="12">-0.459661</PC>

			<PC Number="13">0.858786</PC>

			<PC Number="14">-0.521042</PC>

			<PC Number="15">0.249498</PC>

			<PC Number="16">0.069041</PC>

			<PC Number="17">-0.695799</PC>

			<PC Number="18">-0.303062</PC>

			<PC Number="19">-0.408764</PC>

			<PC Number="20">0.662328</PC>

			<PC Number="21">0.659525</PC>

			<PC Number="22">-0.349581</PC>

			<PC Number="23">-0.155818</PC>

			<PC Number="24">0.386963</PC>

			<PC Number="25">-0.008454</PC>

			<PC Number="26">0.140286</PC>

			<PC Number="27">-0.149048</PC>

			<PC Number="28">0.044189</PC>

			<PC Number="29">-0.934927</PC>

			<PC Number="30">0.068029</PC>

			<PC Number="31">0.154561</PC>

			<PC Number="32">-0.022425</PC>

			<PC Number="33">0.410195</PC>

			<PC Number="34">0.827497</PC>

			<PC Number="35">-0.022560</PC>

			<PC Number="36">0.208776</PC>

			<PC Number="37">-0.380122</PC>

			<PC Number="38">0.130788</PC>

			<PC Number="39">-0.283674</PC>

			<PC Number="40">-0.781719</PC>

			<PC Number="41">-0.070950</PC>

			<PC Number="42">1.180999</PC>

			<PC Number="43">-0.134648</PC>

			<PC Number="44">-0.185465</PC>

			<PC Number="45">0.699052</PC>

			<PC Number="46">-0.271771</PC>

			<PC Number="47">0.064356</PC>

			<PC Number="48">-0.314400</PC>

			<PC Number="49">-0.184686</PC>

			<PC Number="50">-0.090229</PC>

			<PC Number="51">0.193707</PC>

			<PC Number="52">0.482117</PC>

			<PC Number="53">0.150557</PC>

			<PC Number="54">-0.236345</PC>

			<PC Number="55">-0.235294</PC>

			<PC Number="56">0.124271</PC>

			<PC Number="57">0.284779</PC>

			<PC Number="58">-0.002309</PC>

			<PC Number="59">-0.139999</PC>

			<PC Number="60">0.100918</PC>

			<PC Number="61">0.015239</PC>

			<PC Number="62">0.033254</PC>

			<PC Number="63">-0.104738</PC>

			<PC Number="64">0.163206</PC>

			<PC Number="65">-0.056304</PC>

		</Spectrum>

		<Spectrum Class="1" SpectraPath="F:\Imaging\Corazones_Anguita\Inf\Inf_1_Frontal_a\Inf_1_Frontal_a\0_R00X080Y001\1\1SLin\fid">

			<PC Number="1">4.604559</PC>

			<PC Number="2">2.436078</PC>

			<PC Number="3">-0.363958</PC>

			<PC Number="4">2.898096</PC>

			<PC Number="5">-0.858654</PC>

			<PC Number="6">-0.790066</PC>

			<PC Number="7">1.968452</PC>

			<PC Number="8">1.177050</PC>

			<PC Number="9">-0.214185</PC>

			<PC Number="10">-0.684750</PC>

			<PC Number="11">-0.011998</PC>

			<PC Number="12">-1.022609</PC>

			<PC Number="13">0.044296</PC>

			<PC Number="14">-0.590681</PC>

			<PC Number="15">-0.352685</PC>

			<PC Number="16">-0.115656</PC>

			<PC Number="17">1.273288</PC>

			<PC Number="18">-1.099451</PC>

			<PC Number="19">1.252298</PC>

			<PC Number="20">0.461943</PC>

			<PC Number="21">0.388168</PC>

			<PC Number="22">0.023113</PC>

			<PC Number="23">-0.988622</PC>

			<PC Number="24">0.637630</PC>

			<PC Number="25">0.244996</PC>

			<PC Number="26">-0.044505</PC>

			<PC Number="27">0.017985</PC>

			<PC Number="28">0.041415</PC>

			<PC Number="29">0.559941</PC>

			<PC Number="30">0.625586</PC>

			<PC Number="31">-0.528058</PC>

			<PC Number="32">-0.129937</PC>

			<PC Number="33">-0.118183</PC>

			<PC Number="34">0.147234</PC>

			<PC Number="35">-0.035218</PC>

			<PC Number="36">0.060517</PC>

			<PC Number="37">-0.236479</PC>

			<PC Number="38">-0.315260</PC>

			<PC Number="39">0.034827</PC>

			<PC Number="40">-0.324496</PC>

			<PC Number="41">0.203926</PC>

			<PC Number="42">0.489859</PC>

			<PC Number="43">0.300853</PC>

			<PC Number="44">0.262827</PC>

			<PC Number="45">-0.024532</PC>

			<PC Number="46">-0.319679</PC>

			<PC Number="47">-0.136057</PC>

			<PC Number="48">0.166293</PC>

			<PC Number="49">0.008915</PC>

			<PC Number="50">-0.132079</PC>

			<PC Number="51">-0.537262</PC>

			<PC Number="52">0.354517</PC>

			<PC Number="53">0.092956</PC>

			<PC Number="54">0.204742</PC>

			<PC Number="55">-0.160746</PC>

			<PC Number="56">0.118110</PC>

			<PC Number="57">-0.051468</PC>

			<PC Number="58">0.207142</PC>

			<PC Number="59">-0.027614</PC>

			<PC Number="60">-0.138948</PC>

			<PC Number="61">0.149595</PC>

			<PC Number="62">-0.023247</PC>

			<PC Number="63">-0.122956</PC>

			<PC Number="64">0.394912</PC>

			<PC Number="65">-0.016801</PC>

		</Spectrum>

		<Spectrum Class="1" SpectraPath="F:\Imaging\Corazones_Anguita\Inf\Inf_1_Frontal_a\Inf_1_Frontal_a\0_R00X081Y001\1\1SLin\fid">

			<PC Number="1">4.607967</PC>

			<PC Number="2">1.346133</PC>

			<PC Number="3">0.295740</PC>

			<PC Number="4">-0.289700</PC>

			<PC Number="5">-2.003767</PC>

			<PC Number="6">-1.953434</PC>

			<PC Number="7">-0.847612</PC>

			<PC Number="8">1.467139</PC>

			<PC Number="9">1.131022</PC>

			<PC Number="10">0.103909</PC>

			<PC Number="11">0.315973</PC>

			<PC Number="12">0.575036</PC>

			<PC Number="13">0.613988</PC>

			<PC Number="14">0.049258</PC>

			<PC Number="15">-0.853105</PC>

			<PC Number="16">-0.609688</PC>

			<PC Number="17">0.866695</PC>

			<PC Number="18">-0.858712</PC>

			<PC Number="19">-0.481276</PC>

			<PC Number="20">0.909271</PC>

			<PC Number="21">-0.007567</PC>

			<PC Number="22">0.131082</PC>

			<PC Number="23">-0.497971</PC>

			<PC Number="24">-0.198842</PC>

			<PC Number="25">0.042023</PC>

			<PC Number="26">0.691188</PC>

			<PC Number="27">-0.695028</PC>

			<PC Number="28">0.116567</PC>

			<PC Number="29">0.166869</PC>

			<PC Number="30">-0.103212</PC>

			<PC Number="31">-0.312747</PC>

			<PC Number="32">0.878630</PC>

			<PC Number="33">-0.636153</PC>

			<PC Number="34">0.220057</PC>

			<PC Number="35">-0.319569</PC>

			<PC Number="36">-0.129584</PC>

			<PC Number="37">-0.316903</PC>

			<PC Number="38">0.192166</PC>

			<PC Number="39">-0.057546</PC>

			<PC Number="40">-0.017904</PC>

			<PC Number="41">0.456562</PC>

			<PC Number="42">0.145981</PC>

			<PC Number="43">0.215134</PC>

			<PC Number="44">0.525528</PC>

			<PC Number="45">0.223662</PC>

			<PC Number="46">-0.656138</PC>

			<PC Number="47">0.020695</PC>

			<PC Number="48">-0.194847</PC>

			<PC Number="49">-0.065550</PC>

			<PC Number="50">0.059867</PC>

			<PC Number="51">-0.448302</PC>

			<PC Number="52">0.426284</PC>

			<PC Number="53">-0.108083</PC>

			<PC Number="54">-0.050111</PC>

			<PC Number="55">-0.364521</PC>

			<PC Number="56">-0.210640</PC>

			<PC Number="57">0.120880</PC>

			<PC Number="58">0.022266</PC>

			<PC Number="59">0.040167</PC>

			<PC Number="60">-0.141982</PC>

			<PC Number="61">0.188744</PC>

			<PC Number="62">-0.116723</PC>

			<PC Number="63">-0.033477</PC>

			<PC Number="64">0.062282</PC>

			<PC Number="65">0.040647</PC>

		</Spectrum>

		<Spectrum Class="1" SpectraPath="F:\Imaging\Corazones_Anguita\Inf\Inf_1_Frontal_a\Inf_1_Frontal_a\0_R00X082Y001\1\1SLin\fid">

			<PC Number="1">4.547059</PC>

			<PC Number="2">1.973433</PC>

			<PC Number="3">-0.019740</PC>

			<PC Number="4">2.840429</PC>

			<PC Number="5">-1.731134</PC>

			<PC Number="6">-1.026247</PC>

			<PC Number="7">2.827423</PC>

			<PC Number="8">2.072977</PC>

			<PC Number="9">1.037080</PC>

			<PC Number="10">-0.796564</PC>

			<PC Number="11">-1.308238</PC>

			<PC Number="12">-0.843056</PC>

			<PC Number="13">0.510038</PC>

			<PC Number="14">0.420250</PC>

			<PC Number="15">-0.974637</PC>

			<PC Number="16">-0.751860</PC>

			<PC Number="17">1.283855</PC>

			<PC Number="18">-0.560899</PC>

			<PC Number="19">0.771576</PC>

			<PC Number="20">-0.315047</PC>

			<PC Number="21">-0.870356</PC>

			<PC Number="22">-0.111272</PC>

			<PC Number="23">-0.725023</PC>

			<PC Number="24">-0.294664</PC>

			<PC Number="25">-0.438824</PC>

			<PC Number="26">-0.799908</PC>

			<PC Number="27">-0.342384</PC>

			<PC Number="28">-0.196167</PC>

			<PC Number="29">0.674990</PC>

			<PC Number="30">0.344140</PC>

			<PC Number="31">0.019742</PC>

			<PC Number="32">0.298690</PC>

			<PC Number="33">0.454200</PC>

			<PC Number="34">-0.321716</PC>

			<PC Number="35">-0.671197</PC>

			<PC Number="36">0.117106</PC>

			<PC Number="37">-0.710849</PC>

			<PC Number="38">-0.582031</PC>

			<PC Number="39">0.240362</PC>

			<PC Number="40">-0.318863</PC>

			<PC Number="41">0.504473</PC>

			<PC Number="42">0.152957</PC>

			<PC Number="43">1.000389</PC>

			<PC Number="44">1.050401</PC>

			<PC Number="45">0.506041</PC>

			<PC Number="46">-0.057364</PC>

			<PC Number="47">0.058392</PC>

			<PC Number="48">0.159206</PC>

			<PC Number="49">-0.332861</PC>

			<PC Number="50">-0.019537</PC>

			<PC Number="51">-0.127317</PC>

			<PC Number="52">0.058239</PC>

			<PC Number="53">0.134414</PC>

			<PC Number="54">-0.074397</PC>

			<PC Number="55">-0.198368</PC>

			<PC Number="56">0.109304</PC>

			<PC Number="57">0.548457</PC>

			<PC Number="58">0.121660</PC>

			<PC Number="59">0.205012</PC>

			<PC Number="60">-0.088754</PC>

			<PC Number="61">-0.035096</PC>

			<PC Number="62">-0.029185</PC>

			<PC Number="63">-0.110990</PC>

			<PC Number="64">0.450594</PC>

			<PC Number="65">-0.039852</PC>

		</Spectrum>

		<Spectrum Class="1" SpectraPath="F:\Imaging\Corazones_Anguita\Inf\Inf_1_Frontal_a\Inf_1_Frontal_a\0_R00X083Y001\1\1SLin\fid">

			<PC Number="1">2.904759</PC>

			<PC Number="2">1.672853</PC>

			<PC Number="3">1.448855</PC>

			<PC Number="4">-0.367797</PC>

			<PC Number="5">-0.867553</PC>

			<PC Number="6">-2.707059</PC>

			<PC Number="7">-0.000362</PC>

			<PC Number="8">1.442208</PC>

			<PC Number="9">0.661208</PC>

			<PC Number="10">0.041332</PC>

			<PC Number="11">0.220731</PC>

			<PC Number="12">0.785831</PC>

			<PC Number="13">0.329154</PC>

			<PC Number="14">1.092758</PC>

			<PC Number="15">-0.209006</PC>

			<PC Number="16">-1.363285</PC>

			<PC Number="17">-0.508932</PC>

			<PC Number="18">0.800385</PC>

			<PC Number="19">1.157273</PC>

			<PC Number="20">0.893890</PC>

			<PC Number="21">0.515125</PC>

			<PC Number="22">0.126848</PC>

			<PC Number="23">-0.061231</PC>

			<PC Number="24">0.582940</PC>

			<PC Number="25">0.517974</PC>

			<PC Number="26">-0.063251</PC>

			<PC Number="27">-0.306848</PC>

			<PC Number="28">-0.426946</PC>

			<PC Number="29">-0.367917</PC>

			<PC Number="30">-0.416263</PC>

			<PC Number="31">0.416659</PC>

			<PC Number="32">-0.104378</PC>

			<PC Number="33">-0.299652</PC>

			<PC Number="34">0.531074</PC>

			<PC Number="35">-0.053278</PC>

			<PC Number="36">0.127920</PC>

			<PC Number="37">-0.293549</PC>

			<PC Number="38">-0.453436</PC>

			<PC Number="39">0.140274</PC>

			<PC Number="40">0.254074</PC>

			<PC Number="41">0.658069</PC>

			<PC Number="42">0.694986</PC>

			<PC Number="43">0.153204</PC>

			<PC Number="44">0.286148</PC>

			<PC Number="45">0.184363</PC>

			<PC Number="46">-0.611688</PC>

			<PC Number="47">-0.005995</PC>

			<PC Number="48">0.347081</PC>

			<PC Number="49">-0.190005</PC>

			<PC Number="50">-0.178270</PC>

			<PC Number="51">-0.131226</PC>

			<PC Number="52">-0.084094</PC>

			<PC Number="53">-0.048654</PC>

			<PC Number="54">-0.181792</PC>

			<PC Number="55">-0.472978</PC>

			<PC Number="56">-0.357119</PC>

			<PC Number="57">0.255749</PC>

			<PC Number="58">-0.149583</PC>

			<PC Number="59">0.189244</PC>

			<PC Number="60">-0.069381</PC>

			<PC Number="61">-0.074407</PC>

			<PC Number="62">-0.000044</PC>

			<PC Number="63">0.013022</PC>

			<PC Number="64">-0.014240</PC>

			<PC Number="65">-0.026647</PC>

		</Spectrum>

		<Spectrum Class="1" SpectraPath="F:\Imaging\Corazones_Anguita\Inf\Inf_1_Frontal_a\Inf_1_Frontal_a\0_R00X084Y001\1\1SLin\fid">

			<PC Number="1">2.057079</PC>

			<PC Number="2">1.197851</PC>

			<PC Number="3">0.253644</PC>

			<PC Number="4">0.282602</PC>

			<PC Number="5">-0.597635</PC>

			<PC Number="6">-1.383757</PC>

			<PC Number="7">1.504678</PC>

			<PC Number="8">2.101024</PC>

			<PC Number="9">-0.289228</PC>

			<PC Number="10">-1.516504</PC>

			<PC Number="11">0.125415</PC>

			<PC Number="12">-0.402084</PC>

			<PC Number="13">-0.513404</PC>

			<PC Number="14">0.118793</PC>

			<PC Number="15">-1.165333</PC>

			<PC Number="16">-0.418001</PC>

			<PC Number="17">0.070962</PC>

			<PC Number="18">0.209676</PC>

			<PC Number="19">-0.120497</PC>

			<PC Number="20">0.739898</PC>

			<PC Number="21">0.037556</PC>

			<PC Number="22">-0.526516</PC>

			<PC Number="23">-0.492658</PC>

			<PC Number="24">0.004690</PC>

			<PC Number="25">0.655670</PC>

			<PC Number="26">0.013705</PC>

			<PC Number="27">-0.049153</PC>

			<PC Number="28">-1.107594</PC>

			<PC Number="29">0.445436</PC>

			<PC Number="30">-0.423642</PC>

			<PC Number="31">0.141770</PC>

			<PC Number="32">0.264919</PC>

			<PC Number="33">0.106642</PC>

			<PC Number="34">0.292911</PC>

			<PC Number="35">0.253822</PC>

			<PC Number="36">-0.017383</PC>

			<PC Number="37">-0.407799</PC>

			<PC Number="38">-0.337685</PC>

			<PC Number="39">0.254273</PC>

			<PC Number="40">-0.299121</PC>

			<PC Number="41">0.473526</PC>

			<PC Number="42">0.379565</PC>

			<PC Number="43">0.368268</PC>

			<PC Number="44">0.268657</PC>

			<PC Number="45">0.073140</PC>

			<PC Number="46">0.344323</PC>

			<PC Number="47">-0.213832</PC>

			<PC Number="48">0.003568</PC>

			<PC Number="49">0.042779</PC>

			<PC Number="50">-0.078993</PC>

			<PC Number="51">-0.274476</PC>

			<PC Number="52">-0.237066</PC>

			<PC Number="53">0.642713</PC>

			<PC Number="54">-0.096226</PC>

			<PC Number="55">0.044525</PC>

			<PC Number="56">-0.389762</PC>

			<PC Number="57">0.165485</PC>

			<PC Number="58">-0.007235</PC>

			<PC Number="59">0.021758</PC>

			<PC Number="60">-0.129600</PC>

			<PC Number="61">0.041071</PC>

			<PC Number="62">-0.086947</PC>

			<PC Number="63">-0.156960</PC>

			<PC Number="64">0.239925</PC>

			<PC Number="65">0.012145</PC>

		</Spectrum>

		<Spectrum Class="1" SpectraPath="F:\Imaging\Corazones_Anguita\Inf\Inf_1_Frontal_a\Inf_1_Frontal_a\0_R00X085Y001\1\1SLin\fid">

			<PC Number="1">2.223007</PC>

			<PC Number="2">-0.120555</PC>

			<PC Number="3">-0.406806</PC>

			<PC Number="4">1.613253</PC>

			<PC Number="5">-2.264411</PC>

			<PC Number="6">-1.347889</PC>

			<PC Number="7">2.906645</PC>

			<PC Number="8">0.838852</PC>

			<PC Number="9">0.390414</PC>

			<PC Number="10">-0.188469</PC>

			<PC Number="11">-0.331815</PC>

			<PC Number="12">0.437461</PC>

			<PC Number="13">1.499405</PC>

			<PC Number="14">0.279542</PC>

			<PC Number="15">-1.390887</PC>

			<PC Number="16">-0.641225</PC>

			<PC Number="17">0.943547</PC>

			<PC Number="18">-0.588987</PC>

			<PC Number="19">0.537863</PC>

			<PC Number="20">0.072759</PC>

			<PC Number="21">-0.185778</PC>

			<PC Number="22">0.018925</PC>

			<PC Number="23">-0.882971</PC>

			<PC Number="24">-0.102374</PC>

			<PC Number="25">-1.253039</PC>

			<PC Number="26">0.181404</PC>

			<PC Number="27">-0.422635</PC>

			<PC Number="28">-1.145681</PC>

			<PC Number="29">1.228570</PC>

			<PC Number="30">0.265811</PC>

			<PC Number="31">-1.187865</PC>

			<PC Number="32">-0.676099</PC>

			<PC Number="33">0.358303</PC>

			<PC Number="34">0.062701</PC>

			<PC Number="35">0.249635</PC>

			<PC Number="36">-0.874900</PC>

			<PC Number="37">-0.762179</PC>

			<PC Number="38">-0.877862</PC>

			<PC Number="39">0.085555</PC>

			<PC Number="40">-0.703094</PC>

			<PC Number="41">0.212388</PC>

			<PC Number="42">0.342115</PC>

			<PC Number="43">1.401192</PC>

			<PC Number="44">0.930028</PC>

			<PC Number="45">0.454645</PC>

			<PC Number="46">-0.312211</PC>

			<PC Number="47">-0.663830</PC>

			<PC Number="48">-0.217609</PC>

			<PC Number="49">-0.017123</PC>

			<PC Number="50">-0.145935</PC>

			<PC Number="51">-0.230306</PC>

			<PC Number="52">0.325966</PC>

			<PC Number="53">-0.029241</PC>

			<PC Number="54">0.287672</PC>

			<PC Number="55">-0.132851</PC>

			<PC Number="56">0.382996</PC>

			<PC Number="57">0.560824</PC>

			<PC Number="58">0.402400</PC>

			<PC Number="59">-0.392801</PC>

			<PC Number="60">-0.196616</PC>

			<PC Number="61">0.290292</PC>

			<PC Number="62">-0.165818</PC>

			<PC Number="63">-0.279903</PC>

			<PC Number="64">0.752476</PC>

			<PC Number="65">0.042512</PC>

		</Spectrum>

		<Spectrum Class="1" SpectraPath="F:\Imaging\Corazones_Anguita\Inf\Inf_1_Frontal_a\Inf_1_Frontal_a\0_R00X086Y001\1\1SLin\fid">

			<PC Number="1">-0.648028</PC>

			<PC Number="2">-2.023250</PC>

			<PC Number="3">-1.530354</PC>

			<PC Number="4">-0.301906</PC>

			<PC Number="5">-0.884528</PC>

			<PC Number="6">-3.813729</PC>

			<PC Number="7">1.640674</PC>

			<PC Number="8">-0.305012</PC>

			<PC Number="9">0.544482</PC>

			<PC Number="10">-1.037541</PC>

			<PC Number="11">-1.104464</PC>

			<PC Number="12">-0.776019</PC>

			<PC Number="13">0.926770</PC>

			<PC Number="14">0.478257</PC>

			<PC Number="15">-1.915043</PC>

			<PC Number="16">-0.146477</PC>

			<PC Number="17">1.848373</PC>

			<PC Number="18">-0.566933</PC>

			<PC Number="19">-0.075927</PC>

			<PC Number="20">-0.189100</PC>

			<PC Number="21">-0.613840</PC>

			<PC Number="22">-0.782114</PC>

			<PC Number="23">-0.782947</PC>

			<PC Number="24">-0.089222</PC>

			<PC Number="25">-0.052030</PC>

			<PC Number="26">-0.051332</PC>

			<PC Number="27">-0.278372</PC>

			<PC Number="28">-0.593141</PC>

			<PC Number="29">1.148612</PC>

			<PC Number="30">0.647424</PC>

			<PC Number="31">-0.313999</PC>

			<PC Number="32">-1.122019</PC>

			<PC Number="33">0.414022</PC>

			<PC Number="34">1.138021</PC>

			<PC Number="35">-0.051551</PC>

			<PC Number="36">-1.184440</PC>

			<PC Number="37">-0.249769</PC>

			<PC Number="38">0.396438</PC>

			<PC Number="39">0.391716</PC>

			<PC Number="40">0.791445</PC>

			<PC Number="41">0.496875</PC>

			<PC Number="42">1.015939</PC>

			<PC Number="43">2.055774</PC>

			<PC Number="44">1.304024</PC>

			<PC Number="45">1.192417</PC>

			<PC Number="46">-0.250091</PC>

			<PC Number="47">-0.574463</PC>

			<PC Number="48">0.114638</PC>

			<PC Number="49">-0.686026</PC>

			<PC Number="50">-0.391505</PC>

			<PC Number="51">-0.621334</PC>

			<PC Number="52">0.043216</PC>

			<PC Number="53">-0.486772</PC>

			<PC Number="54">-0.481477</PC>

			<PC Number="55">0.077757</PC>

			<PC Number="56">0.786622</PC>

			<PC Number="57">0.401298</PC>

			<PC Number="58">-0.198740</PC>

			<PC Number="59">-0.800003</PC>

			<PC Number="60">-0.598718</PC>

			<PC Number="61">0.282121</PC>

			<PC Number="62">-0.222841</PC>

			<PC Number="63">-0.184222</PC>

			<PC Number="64">0.973575</PC>

			<PC Number="65">0.089899</PC>

		</Spectrum>

		<Spectrum Class="1" SpectraPath="F:\Imaging\Corazones_Anguita\Inf\Inf_1_Frontal_a\Inf_1_Frontal_a\0_R00X087Y001\1\1SLin\fid">

			<PC Number="1">-2.153735</PC>

			<PC Number="2">-2.356457</PC>

			<PC Number="3">-1.770907</PC>

			<PC Number="4">-0.465665</PC>

			<PC Number="5">0.007287</PC>

			<PC Number="6">-1.137115</PC>

			<PC Number="7">1.842069</PC>

			<PC Number="8">0.640954</PC>

			<PC Number="9">-0.517666</PC>

			<PC Number="10">-2.513128</PC>

			<PC Number="11">0.506882</PC>

			<PC Number="12">-0.961994</PC>

			<PC Number="13">1.889040</PC>

			<PC Number="14">0.317359</PC>

			<PC Number="15">-0.784391</PC>

			<PC Number="16">0.385315</PC>

			<PC Number="17">2.437810</PC>

			<PC Number="18">1.187409</PC>

			<PC Number="19">-1.133442</PC>

			<PC Number="20">-0.225904</PC>

			<PC Number="21">-0.119678</PC>

			<PC Number="22">0.948387</PC>

			<PC Number="23">-2.488194</PC>

			<PC Number="24">0.883901</PC>

			<PC Number="25">-1.998571</PC>

			<PC Number="26">0.317665</PC>

			<PC Number="27">-0.310358</PC>

			<PC Number="28">-1.754592</PC>

			<PC Number="29">-1.607941</PC>

			<PC Number="30">0.733994</PC>

			<PC Number="31">1.338375</PC>

			<PC Number="32">-1.516288</PC>

			<PC Number="33">0.386066</PC>

			<PC Number="34">-0.850376</PC>

			<PC Number="35">-0.112469</PC>

			<PC Number="36">-0.479342</PC>

			<PC Number="37">0.183775</PC>

			<PC Number="38">0.299358</PC>

			<PC Number="39">-0.055745</PC>

			<PC Number="40">0.197819</PC>

			<PC Number="41">-0.771960</PC>

			<PC Number="42">0.556805</PC>

			<PC Number="43">0.582503</PC>

			<PC Number="44">0.755106</PC>

			<PC Number="45">0.614599</PC>

			<PC Number="46">0.637376</PC>

			<PC Number="47">-0.170888</PC>

			<PC Number="48">0.405446</PC>

			<PC Number="49">0.110192</PC>

			<PC Number="50">0.355557</PC>

			<PC Number="51">0.356724</PC>

			<PC Number="52">0.291244</PC>

			<PC Number="53">0.601921</PC>

			<PC Number="54">0.221604</PC>

			<PC Number="55">-0.206190</PC>

			<PC Number="56">0.051615</PC>

			<PC Number="57">0.359713</PC>

			<PC Number="58">-0.339970</PC>

			<PC Number="59">-0.041471</PC>

			<PC Number="60">-0.078704</PC>

			<PC Number="61">-0.187387</PC>

			<PC Number="62">-0.140666</PC>

			<PC Number="63">-0.249128</PC>

			<PC Number="64">0.477565</PC>

			<PC Number="65">-0.016198</PC>

		</Spectrum>

		<Spectrum Class="1" SpectraPath="F:\Imaging\Corazones_Anguita\Inf\Inf_1_Frontal_a\Inf_1_Frontal_a\0_R00X088Y001\1\1SLin\fid">

			<PC Number="1">1.895472</PC>

			<PC Number="2">0.684911</PC>

			<PC Number="3">-0.353064</PC>

			<PC Number="4">0.618515</PC>

			<PC Number="5">-3.686973</PC>

			<PC Number="6">-2.893542</PC>

			<PC Number="7">1.500801</PC>

			<PC Number="8">1.857276</PC>

			<PC Number="9">1.645316</PC>

			<PC Number="10">-1.445901</PC>

			<PC Number="11">0.439936</PC>

			<PC Number="12">-0.643313</PC>

			<PC Number="13">0.729857</PC>

			<PC Number="14">0.180134</PC>

			<PC Number="15">-0.723199</PC>

			<PC Number="16">0.065097</PC>

			<PC Number="17">-0.037606</PC>

			<PC Number="18">-0.754571</PC>

			<PC Number="19">0.686941</PC>

			<PC Number="20">0.202227</PC>

			<PC Number="21">-0.864781</PC>

			<PC Number="22">-0.103328</PC>

			<PC Number="23">-0.819931</PC>

			<PC Number="24">0.179776</PC>

			<PC Number="25">-0.783968</PC>

			<PC Number="26">0.410365</PC>

			<PC Number="27">-0.233118</PC>

			<PC Number="28">-0.283545</PC>

			<PC Number="29">0.777660</PC>

			<PC Number="30">0.042041</PC>

			<PC Number="31">-0.347843</PC>

			<PC Number="32">-0.456163</PC>

			<PC Number="33">-0.227802</PC>

			<PC Number="34">1.104204</PC>

			<PC Number="35">0.009694</PC>

			<PC Number="36">-0.452821</PC>

			<PC Number="37">-0.293719</PC>

			<PC Number="38">0.057288</PC>

			<PC Number="39">0.377142</PC>

			<PC Number="40">-0.034203</PC>

			<PC Number="41">0.927997</PC>

			<PC Number="42">1.001065</PC>

			<PC Number="43">0.870631</PC>

			<PC Number="44">0.989725</PC>

			<PC Number="45">0.104046</PC>

			<PC Number="46">-0.235090</PC>

			<PC Number="47">0.002601</PC>

			<PC Number="48">-0.245089</PC>

			<PC Number="49">-0.065408</PC>

			<PC Number="50">0.353731</PC>

			<PC Number="51">-0.413629</PC>

			<PC Number="52">-0.311270</PC>

			<PC Number="53">0.308085</PC>

			<PC Number="54">0.286067</PC>

			<PC Number="55">0.259931</PC>

			<PC Number="56">-0.200840</PC>

			<PC Number="57">0.474289</PC>

			<PC Number="58">-0.149714</PC>

			<PC Number="59">-0.273378</PC>

			<PC Number="60">-0.563844</PC>

			<PC Number="61">0.103823</PC>

			<PC Number="62">-0.095023</PC>

			<PC Number="63">-0.170355</PC>

			<PC Number="64">0.643071</PC>

			<PC Number="65">0.058902</PC>

		</Spectrum>

		<Spectrum Class="1" SpectraPath="F:\Imaging\Corazones_Anguita\Inf\Inf_1_Frontal_a\Inf_1_Frontal_a\0_R00X089Y001\1\1SLin\fid">

			<PC Number="1">3.736392</PC>

			<PC Number="2">5.058265</PC>

			<PC Number="3">-0.584500</PC>

			<PC Number="4">3.726278</PC>

			<PC Number="5">-0.572553</PC>

			<PC Number="6">-1.041270</PC>

			<PC Number="7">0.849071</PC>

			<PC Number="8">1.859345</PC>

			<PC Number="9">1.297934</PC>

			<PC Number="10">-0.916141</PC>

			<PC Number="11">-1.123213</PC>

			<PC Number="12">-0.929283</PC>

			<PC Number="13">0.539961</PC>

			<PC Number="14">-0.216076</PC>

			<PC Number="15">-0.040759</PC>

			<PC Number="16">0.980732</PC>

			<PC Number="17">0.882383</PC>

			<PC Number="18">0.652517</PC>

			<PC Number="19">-1.397041</PC>

			<PC Number="20">0.286345</PC>

			<PC Number="21">-0.891326</PC>

			<PC Number="22">0.486662</PC>

			<PC Number="23">0.705272</PC>

			<PC Number="24">-0.148009</PC>

			<PC Number="25">-0.858013</PC>

			<PC Number="26">-0.131528</PC>

			<PC Number="27">0.576961</PC>

			<PC Number="28">-0.420477</PC>

			<PC Number="29">-0.530835</PC>

			<PC Number="30">0.938208</PC>

			<PC Number="31">0.205116</PC>

			<PC Number="32">0.740871</PC>

			<PC Number="33">0.385184</PC>

			<PC Number="34">-0.457786</PC>

			<PC Number="35">-0.144253</PC>

			<PC Number="36">1.266963</PC>

			<PC Number="37">-0.407550</PC>

			<PC Number="38">-0.465262</PC>

			<PC Number="39">0.350760</PC>

			<PC Number="40">1.041323</PC>

			<PC Number="41">-0.397501</PC>

			<PC Number="42">0.465005</PC>

			<PC Number="43">-0.409444</PC>

			<PC Number="44">0.135152</PC>

			<PC Number="45">0.352646</PC>

			<PC Number="46">0.033460</PC>

			<PC Number="47">-0.138531</PC>

			<PC Number="48">0.759149</PC>

			<PC Number="49">0.229050</PC>

			<PC Number="50">-0.426309</PC>

			<PC Number="51">0.093406</PC>

			<PC Number="52">-0.184279</PC>

			<PC Number="53">0.149650</PC>

			<PC Number="54">0.288188</PC>

			<PC Number="55">-0.186312</PC>

			<PC Number="56">-0.234493</PC>

			<PC Number="57">-0.078024</PC>

			<PC Number="58">-0.370919</PC>

			<PC Number="59">0.349277</PC>

			<PC Number="60">-0.222687</PC>

			<PC Number="61">-0.129425</PC>

			<PC Number="62">0.052221</PC>

			<PC Number="63">-0.032761</PC>

			<PC Number="64">-0.053887</PC>

			<PC Number="65">0.018530</PC>

		</Spectrum>

		<Spectrum Class="1" SpectraPath="F:\Imaging\Corazones_Anguita\Inf\Inf_1_Frontal_a\Inf_1_Frontal_a\0_R00X090Y001\1\1SLin\fid">

			<PC Number="1">-0.973456</PC>

			<PC Number="2">4.572327</PC>

			<PC Number="3">-1.600040</PC>

			<PC Number="4">0.662418</PC>

			<PC Number="5">1.151256</PC>

			<PC Number="6">0.759628</PC>

			<PC Number="7">-2.202573</PC>

			<PC Number="8">-2.045309</PC>

			<PC Number="9">1.586753</PC>

			<PC Number="10">4.358028</PC>

			<PC Number="11">-2.026452</PC>

			<PC Number="12">0.761499</PC>

			<PC Number="13">1.742315</PC>

			<PC Number="14">-1.717107</PC>

			<PC Number="15">-2.436867</PC>

			<PC Number="16">1.928164</PC>

			<PC Number="17">0.574412</PC>

			<PC Number="18">2.988194</PC>

			<PC Number="19">0.567410</PC>

			<PC Number="20">0.784398</PC>

			<PC Number="21">-0.742180</PC>

			<PC Number="22">-0.161172</PC>

			<PC Number="23">0.730655</PC>

			<PC Number="24">0.002010</PC>

			<PC Number="25">0.364165</PC>

			<PC Number="26">-0.653653</PC>

			<PC Number="27">-0.901628</PC>

			<PC Number="28">-0.039230</PC>

			<PC Number="29">1.021755</PC>

			<PC Number="30">-0.408581</PC>

			<PC Number="31">0.234718</PC>

			<PC Number="32">0.063247</PC>

			<PC Number="33">-0.416067</PC>

			<PC Number="34">0.545322</PC>

			<PC Number="35">0.240925</PC>

			<PC Number="36">0.586424</PC>

			<PC Number="37">0.950508</PC>

			<PC Number="38">-1.212584</PC>

			<PC Number="39">-0.204000</PC>

			<PC Number="40">-0.016919</PC>

			<PC Number="41">-1.067057</PC>

			<PC Number="42">0.822233</PC>

			<PC Number="43">-0.222990</PC>

			<PC Number="44">1.395936</PC>

			<PC Number="45">0.191459</PC>

			<PC Number="46">0.528292</PC>

			<PC Number="47">0.339174</PC>

			<PC Number="48">-1.108451</PC>

			<PC Number="49">0.383666</PC>

			<PC Number="50">-0.422324</PC>

			<PC Number="51">1.189053</PC>

			<PC Number="52">-0.561071</PC>

			<PC Number="53">0.727854</PC>

			<PC Number="54">-0.026131</PC>

			<PC Number="55">0.032627</PC>

			<PC Number="56">-0.262520</PC>

			<PC Number="57">-0.092107</PC>

			<PC Number="58">-0.074262</PC>

			<PC Number="59">0.231008</PC>

			<PC Number="60">-0.079819</PC>

			<PC Number="61">0.289938</PC>

			<PC Number="62">-0.185314</PC>

			<PC Number="63">0.106763</PC>

			<PC Number="64">0.312205</PC>

			<PC Number="65">0.018069</PC>

		</Spectrum>

		<Spectrum Class="1" SpectraPath="F:\Imaging\Corazones_Anguita\Inf\Inf_1_Frontal_a\Inf_1_Frontal_a\0_R00X091Y001\1\1SLin\fid">

			<PC Number="1">-6.745437</PC>

			<PC Number="2">4.178361</PC>

			<PC Number="3">-7.730612</PC>

			<PC Number="4">1.988822</PC>

			<PC Number="5">-4.916242</PC>

			<PC Number="6">1.464547</PC>

			<PC Number="7">-0.719104</PC>

			<PC Number="8">1.035652</PC>

			<PC Number="9">-0.169896</PC>

			<PC Number="10">2.690690</PC>

			<PC Number="11">-1.497837</PC>

			<PC Number="12">-1.516487</PC>

			<PC Number="13">0.409563</PC>

			<PC Number="14">-2.852990</PC>

			<PC Number="15">-0.786867</PC>

			<PC Number="16">0.176480</PC>

			<PC Number="17">-0.756419</PC>

			<PC Number="18">1.326920</PC>

			<PC Number="19">-0.151070</PC>

			<PC Number="20">-0.245167</PC>

			<PC Number="21">2.062233</PC>

			<PC Number="22">-0.092151</PC>

			<PC Number="23">0.923807</PC>

			<PC Number="24">0.562552</PC>

			<PC Number="25">-0.764273</PC>

			<PC Number="26">-0.573326</PC>

			<PC Number="27">-1.222615</PC>

			<PC Number="28">-0.205840</PC>

			<PC Number="29">-0.359192</PC>

			<PC Number="30">-0.801909</PC>

			<PC Number="31">-0.564517</PC>

			<PC Number="32">-0.462351</PC>

			<PC Number="33">-1.118570</PC>

			<PC Number="34">-0.818275</PC>

			<PC Number="35">-0.617401</PC>

			<PC Number="36">0.632077</PC>

			<PC Number="37">1.193737</PC>

			<PC Number="38">-1.021155</PC>

			<PC Number="39">0.368134</PC>

			<PC Number="40">-0.004956</PC>

			<PC Number="41">-1.100732</PC>

			<PC Number="42">-0.031814</PC>

			<PC Number="43">0.172785</PC>

			<PC Number="44">0.204230</PC>

			<PC Number="45">-0.262898</PC>

			<PC Number="46">-0.395013</PC>

			<PC Number="47">0.524821</PC>

			<PC Number="48">-0.363923</PC>

			<PC Number="49">-0.792758</PC>

			<PC Number="50">-0.636724</PC>

			<PC Number="51">0.271113</PC>

			<PC Number="52">-0.919943</PC>

			<PC Number="53">0.034466</PC>

			<PC Number="54">1.018439</PC>

			<PC Number="55">-1.412583</PC>

			<PC Number="56">0.801226</PC>

			<PC Number="57">-0.393111</PC>

			<PC Number="58">-0.281105</PC>

			<PC Number="59">-0.579662</PC>

			<PC Number="60">-0.103590</PC>

			<PC Number="61">-0.173891</PC>

			<PC Number="62">-0.215329</PC>

			<PC Number="63">-0.630386</PC>

			<PC Number="64">-0.316451</PC>

			<PC Number="65">0.033923</PC>

		</Spectrum>

		<Spectrum Class="1" SpectraPath="F:\Imaging\Corazones_Anguita\Inf\Inf_1_Frontal_a\Inf_1_Frontal_a\0_R00X050Y002\1\1SLin\fid">

			<PC Number="1">-1.612094</PC>

			<PC Number="2">3.179617</PC>

			<PC Number="3">-4.031389</PC>

			<PC Number="4">2.752994</PC>

			<PC Number="5">-1.197618</PC>

			<PC Number="6">3.401480</PC>

			<PC Number="7">1.305340</PC>

			<PC Number="8">2.600186</PC>

			<PC Number="9">1.029601</PC>

			<PC Number="10">2.338077</PC>

			<PC Number="11">-1.054655</PC>

			<PC Number="12">-2.173486</PC>

			<PC Number="13">0.315058</PC>

			<PC Number="14">-0.647249</PC>

			<PC Number="15">-0.332227</PC>

			<PC Number="16">-1.190740</PC>

			<PC Number="17">-1.849366</PC>

			<PC Number="18">0.745591</PC>

			<PC Number="19">-0.346358</PC>

			<PC Number="20">0.415725</PC>

			<PC Number="21">-0.861044</PC>

			<PC Number="22">0.771879</PC>

			<PC Number="23">0.424104</PC>

			<PC Number="24">0.714852</PC>

			<PC Number="25">-1.291699</PC>

			<PC Number="26">-0.455597</PC>

			<PC Number="27">-0.144822</PC>

			<PC Number="28">0.489863</PC>

			<PC Number="29">-0.949316</PC>

			<PC Number="30">-1.142373</PC>

			<PC Number="31">0.500917</PC>

			<PC Number="32">-0.120860</PC>

			<PC Number="33">0.990827</PC>

			<PC Number="34">0.030404</PC>

			<PC Number="35">-0.084481</PC>

			<PC Number="36">0.297683</PC>

			<PC Number="37">1.216619</PC>

			<PC Number="38">-1.547240</PC>

			<PC Number="39">0.246137</PC>

			<PC Number="40">-0.251989</PC>

			<PC Number="41">-0.313443</PC>

			<PC Number="42">-0.567841</PC>

			<PC Number="43">0.537094</PC>

			<PC Number="44">0.270541</PC>

			<PC Number="45">-0.159449</PC>

			<PC Number="46">0.434239</PC>

			<PC Number="47">0.321846</PC>

			<PC Number="48">0.970893</PC>

			<PC Number="49">-0.016335</PC>

			<PC Number="50">0.337490</PC>

			<PC Number="51">0.038487</PC>

			<PC Number="52">-0.313297</PC>

			<PC Number="53">1.180556</PC>

			<PC Number="54">0.998745</PC>

			<PC Number="55">-0.645868</PC>

			<PC Number="56">-0.002053</PC>

			<PC Number="57">-0.439810</PC>

			<PC Number="58">-0.143997</PC>

			<PC Number="59">-0.366762</PC>

			<PC Number="60">-0.339333</PC>

			<PC Number="61">-0.002188</PC>

			<PC Number="62">-0.164014</PC>

			<PC Number="63">-0.296360</PC>

			<PC Number="64">-0.050420</PC>

			<PC Number="65">0.021631</PC>

		</Spectrum>

		<Spectrum Class="1" SpectraPath="F:\Imaging\Corazones_Anguita\Inf\Inf_1_Frontal_a\Inf_1_Frontal_a\0_R00X051Y002\1\1SLin\fid">

			<PC Number="1">4.150638</PC>

			<PC Number="2">7.205000</PC>

			<PC Number="3">-1.073936</PC>

			<PC Number="4">5.644215</PC>

			<PC Number="5">3.363916</PC>

			<PC Number="6">3.807947</PC>

			<PC Number="7">3.834375</PC>

			<PC Number="8">2.981572</PC>

			<PC Number="9">1.032125</PC>

			<PC Number="10">1.119047</PC>

			<PC Number="11">-2.941452</PC>

			<PC Number="12">-3.429895</PC>

			<PC Number="13">0.780764</PC>

			<PC Number="14">-0.738465</PC>

			<PC Number="15">0.820014</PC>

			<PC Number="16">-1.617676</PC>

			<PC Number="17">-0.768083</PC>

			<PC Number="18">1.520752</PC>

			<PC Number="19">0.444657</PC>

			<PC Number="20">-3.048162</PC>

			<PC Number="21">-1.975102</PC>

			<PC Number="22">0.302156</PC>

			<PC Number="23">0.118186</PC>

			<PC Number="24">-0.792656</PC>

			<PC Number="25">0.255091</PC>

			<PC Number="26">-1.074681</PC>

			<PC Number="27">-0.576160</PC>

			<PC Number="28">-0.320412</PC>

			<PC Number="29">0.535796</PC>

			<PC Number="30">0.529353</PC>

			<PC Number="31">0.320550</PC>

			<PC Number="32">1.287770</PC>

			<PC Number="33">0.116148</PC>

			<PC Number="34">1.733188</PC>

			<PC Number="35">-0.265537</PC>

			<PC Number="36">0.531929</PC>

			<PC Number="37">-0.610114</PC>

			<PC Number="38">-0.615992</PC>

			<PC Number="39">0.121472</PC>

			<PC Number="40">0.799861</PC>

			<PC Number="41">-0.432528</PC>

			<PC Number="42">-1.278419</PC>

			<PC Number="43">1.069590</PC>

			<PC Number="44">0.172240</PC>

			<PC Number="45">-0.290489</PC>

			<PC Number="46">0.663173</PC>

			<PC Number="47">0.740009</PC>

			<PC Number="48">1.360003</PC>

			<PC Number="49">-0.084795</PC>

			<PC Number="50">0.754073</PC>

			<PC Number="51">0.619764</PC>

			<PC Number="52">-0.161353</PC>

			<PC Number="53">0.353192</PC>

			<PC Number="54">-0.069476</PC>

			<PC Number="55">-0.461081</PC>

			<PC Number="56">-0.378469</PC>

			<PC Number="57">0.202777</PC>

			<PC Number="58">-0.533379</PC>

			<PC Number="59">0.233924</PC>

			<PC Number="60">-0.304999</PC>

			<PC Number="61">0.234493</PC>

			<PC Number="62">0.104469</PC>

			<PC Number="63">0.074097</PC>

			<PC Number="64">-0.040210</PC>

			<PC Number="65">0.069060</PC>

		</Spectrum>

		<Spectrum Class="1" SpectraPath="F:\Imaging\Corazones_Anguita\Inf\Inf_1_Frontal_a\Inf_1_Frontal_a\0_R00X052Y002\1\1SLin\fid">

			<PC Number="1">2.411378</PC>

			<PC Number="2">3.529190</PC>

			<PC Number="3">-1.003180</PC>

			<PC Number="4">2.366030</PC>

			<PC Number="5">2.083284</PC>

			<PC Number="6">1.641552</PC>

			<PC Number="7">1.771260</PC>

			<PC Number="8">-0.428412</PC>

			<PC Number="9">1.790199</PC>

			<PC Number="10">1.980000</PC>

			<PC Number="11">-2.723739</PC>

			<PC Number="12">-1.347429</PC>

			<PC Number="13">1.061896</PC>

			<PC Number="14">1.032253</PC>

			<PC Number="15">0.478561</PC>

			<PC Number="16">-2.215682</PC>

			<PC Number="17">-0.451503</PC>

			<PC Number="18">0.082006</PC>

			<PC Number="19">0.661511</PC>

			<PC Number="20">-1.197967</PC>

			<PC Number="21">-1.072780</PC>

			<PC Number="22">1.080747</PC>

			<PC Number="23">1.881807</PC>

			<PC Number="24">-1.265571</PC>

			<PC Number="25">-0.214488</PC>

			<PC Number="26">-0.413587</PC>

			<PC Number="27">-0.641369</PC>

			<PC Number="28">-0.052810</PC>

			<PC Number="29">0.488710</PC>

			<PC Number="30">0.236946</PC>

			<PC Number="31">0.045474</PC>

			<PC Number="32">1.185298</PC>

			<PC Number="33">-0.161759</PC>

			<PC Number="34">0.947761</PC>

			<PC Number="35">-0.447402</PC>

			<PC Number="36">2.030064</PC>

			<PC Number="37">-1.092020</PC>

			<PC Number="38">-1.017968</PC>

			<PC Number="39">0.630319</PC>

			<PC Number="40">0.379777</PC>

			<PC Number="41">0.023670</PC>

			<PC Number="42">-1.149329</PC>

			<PC Number="43">0.618585</PC>

			<PC Number="44">-0.066027</PC>

			<PC Number="45">-0.591183</PC>

			<PC Number="46">0.703001</PC>

			<PC Number="47">0.836152</PC>

			<PC Number="48">0.970155</PC>

			<PC Number="49">0.856413</PC>

			<PC Number="50">0.401770</PC>

			<PC Number="51">0.873585</PC>

			<PC Number="52">0.357134</PC>

			<PC Number="53">0.757004</PC>

			<PC Number="54">0.352526</PC>

			<PC Number="55">0.060776</PC>

			<PC Number="56">-0.593405</PC>

			<PC Number="57">-0.421140</PC>

			<PC Number="58">-0.276066</PC>

			<PC Number="59">-0.156839</PC>

			<PC Number="60">-0.173197</PC>

			<PC Number="61">0.223080</PC>

			<PC Number="62">0.087572</PC>

			<PC Number="63">0.021381</PC>

			<PC Number="64">0.132580</PC>

			<PC Number="65">-0.050621</PC>

		</Spectrum>

		<Spectrum Class="1" SpectraPath="F:\Imaging\Corazones_Anguita\Inf\Inf_1_Frontal_a\Inf_1_Frontal_a\0_R00X053Y002\1\1SLin\fid">

			<PC Number="1">2.393441</PC>

			<PC Number="2">3.375122</PC>

			<PC Number="3">-0.619329</PC>

			<PC Number="4">1.298711</PC>

			<PC Number="5">-0.279781</PC>

			<PC Number="6">0.515674</PC>

			<PC Number="7">0.542562</PC>

			<PC Number="8">0.273016</PC>

			<PC Number="9">-0.404306</PC>

			<PC Number="10">2.387234</PC>

			<PC Number="11">-0.565621</PC>

			<PC Number="12">-0.094656</PC>

			<PC Number="13">0.256599</PC>

			<PC Number="14">-0.224049</PC>

			<PC Number="15">-1.025170</PC>

			<PC Number="16">-1.017886</PC>

			<PC Number="17">-0.410044</PC>

			<PC Number="18">-0.027758</PC>

			<PC Number="19">0.831754</PC>

			<PC Number="20">-0.716899</PC>

			<PC Number="21">-0.202461</PC>

			<PC Number="22">-0.990640</PC>

			<PC Number="23">0.220078</PC>

			<PC Number="24">0.756290</PC>

			<PC Number="25">1.439366</PC>

			<PC Number="26">-0.231404</PC>

			<PC Number="27">-0.869306</PC>

			<PC Number="28">0.037641</PC>

			<PC Number="29">-0.450858</PC>

			<PC Number="30">-0.243648</PC>

			<PC Number="31">0.124916</PC>

			<PC Number="32">0.737538</PC>

			<PC Number="33">0.070710</PC>

			<PC Number="34">0.008180</PC>

			<PC Number="35">0.124344</PC>

			<PC Number="36">-0.385286</PC>

			<PC Number="37">-0.217902</PC>

			<PC Number="38">0.089194</PC>

			<PC Number="39">0.213202</PC>

			<PC Number="40">0.338094</PC>

			<PC Number="41">0.141984</PC>

			<PC Number="42">-0.279406</PC>

			<PC Number="43">0.413375</PC>

			<PC Number="44">-0.387694</PC>

			<PC Number="45">0.857077</PC>

			<PC Number="46">-0.372880</PC>

			<PC Number="47">-0.385996</PC>

			<PC Number="48">0.323840</PC>

			<PC Number="49">0.039761</PC>

			<PC Number="50">-0.034210</PC>

			<PC Number="51">0.363609</PC>

			<PC Number="52">-0.174705</PC>

			<PC Number="53">0.004085</PC>

			<PC Number="54">-0.175468</PC>

			<PC Number="55">0.196257</PC>

			<PC Number="56">-0.492474</PC>

			<PC Number="57">-0.281710</PC>

			<PC Number="58">-0.387905</PC>

			<PC Number="59">-0.141536</PC>

			<PC Number="60">0.039608</PC>

			<PC Number="61">0.023757</PC>

			<PC Number="62">-0.098118</PC>

			<PC Number="63">-0.264683</PC>

			<PC Number="64">-0.056319</PC>

			<PC Number="65">-0.054016</PC>

		</Spectrum>

		<Spectrum Class="1" SpectraPath="F:\Imaging\Corazones_Anguita\Inf\Inf_1_Frontal_a\Inf_1_Frontal_a\0_R00X054Y002\1\1SLin\fid">

			<PC Number="1">4.732325</PC>

			<PC Number="2">2.772651</PC>

			<PC Number="3">0.338131</PC>

			<PC Number="4">1.888463</PC>

			<PC Number="5">-0.960995</PC>

			<PC Number="6">0.227104</PC>

			<PC Number="7">2.420206</PC>

			<PC Number="8">2.918578</PC>

			<PC Number="9">2.011095</PC>

			<PC Number="10">-0.199039</PC>

			<PC Number="11">-1.212610</PC>

			<PC Number="12">-0.683980</PC>

			<PC Number="13">-0.374829</PC>

			<PC Number="14">-0.846659</PC>

			<PC Number="15">-0.293698</PC>

			<PC Number="16">-0.783643</PC>

			<PC Number="17">0.429395</PC>

			<PC Number="18">-0.770187</PC>

			<PC Number="19">0.352010</PC>

			<PC Number="20">-0.715629</PC>

			<PC Number="21">-1.701521</PC>

			<PC Number="22">0.546834</PC>

			<PC Number="23">-0.037891</PC>

			<PC Number="24">0.456078</PC>

			<PC Number="25">0.031204</PC>

			<PC Number="26">-0.852763</PC>

			<PC Number="27">0.198081</PC>

			<PC Number="28">-0.576965</PC>

			<PC Number="29">0.575601</PC>

			<PC Number="30">0.400854</PC>

			<PC Number="31">0.132876</PC>

			<PC Number="32">0.112209</PC>

			<PC Number="33">0.347652</PC>

			<PC Number="34">0.727845</PC>

			<PC Number="35">-0.041789</PC>

			<PC Number="36">-0.930560</PC>

			<PC Number="37">-1.140655</PC>

			<PC Number="38">-0.283307</PC>

			<PC Number="39">-0.535551</PC>

			<PC Number="40">0.115265</PC>

			<PC Number="41">-0.496605</PC>

			<PC Number="42">-0.067382</PC>

			<PC Number="43">0.385693</PC>

			<PC Number="44">0.220232</PC>

			<PC Number="45">-0.094831</PC>

			<PC Number="46">0.424853</PC>

			<PC Number="47">0.240215</PC>

			<PC Number="48">0.375140</PC>

			<PC Number="49">0.148496</PC>

			<PC Number="50">0.207405</PC>

			<PC Number="51">0.924562</PC>

			<PC Number="52">0.087394</PC>

			<PC Number="53">0.031668</PC>

			<PC Number="54">0.132603</PC>

			<PC Number="55">-0.071300</PC>

			<PC Number="56">-0.150472</PC>

			<PC Number="57">0.075241</PC>

			<PC Number="58">0.245646</PC>

			<PC Number="59">0.360413</PC>

			<PC Number="60">-0.243889</PC>

			<PC Number="61">0.073425</PC>

			<PC Number="62">-0.165297</PC>

			<PC Number="63">0.032784</PC>

			<PC Number="64">0.029930</PC>

			<PC Number="65">0.076979</PC>

		</Spectrum>

		<Spectrum Class="1" SpectraPath="F:\Imaging\Corazones_Anguita\Inf\Inf_1_Frontal_a\Inf_1_Frontal_a\0_R00X055Y002\1\1SLin\fid">

			<PC Number="1">3.858077</PC>

			<PC Number="2">0.141636</PC>

			<PC Number="3">0.697433</PC>

			<PC Number="4">-0.319328</PC>

			<PC Number="5">-1.568252</PC>

			<PC Number="6">-0.393518</PC>

			<PC Number="7">2.462332</PC>

			<PC Number="8">2.511806</PC>

			<PC Number="9">1.729543</PC>

			<PC Number="10">-0.371204</PC>

			<PC Number="11">-0.177497</PC>

			<PC Number="12">0.050984</PC>

			<PC Number="13">0.027616</PC>

			<PC Number="14">-0.353780</PC>

			<PC Number="15">-0.674934</PC>

			<PC Number="16">-0.561990</PC>

			<PC Number="17">0.349409</PC>

			<PC Number="18">-0.916772</PC>

			<PC Number="19">1.066507</PC>

			<PC Number="20">-0.392164</PC>

			<PC Number="21">-1.170255</PC>

			<PC Number="22">0.092142</PC>

			<PC Number="23">-0.793059</PC>

			<PC Number="24">0.700270</PC>

			<PC Number="25">0.106740</PC>

			<PC Number="26">-0.582051</PC>

			<PC Number="27">0.184526</PC>

			<PC Number="28">0.257652</PC>

			<PC Number="29">0.130535</PC>

			<PC Number="30">-0.304900</PC>

			<PC Number="31">-0.344517</PC>

			<PC Number="32">0.694153</PC>

			<PC Number="33">-0.695496</PC>

			<PC Number="34">0.039489</PC>

			<PC Number="35">-0.548454</PC>

			<PC Number="36">-0.543499</PC>

			<PC Number="37">-0.274362</PC>

			<PC Number="38">0.089064</PC>

			<PC Number="39">-0.367833</PC>

			<PC Number="40">-0.001774</PC>

			<PC Number="41">0.061658</PC>

			<PC Number="42">0.425250</PC>

			<PC Number="43">-0.438224</PC>

			<PC Number="44">0.062381</PC>

			<PC Number="45">0.333166</PC>

			<PC Number="46">0.371415</PC>

			<PC Number="47">-0.010285</PC>

			<PC Number="48">-0.212258</PC>

			<PC Number="49">0.049055</PC>

			<PC Number="50">0.258239</PC>

			<PC Number="51">0.148422</PC>

			<PC Number="52">0.288455</PC>

			<PC Number="53">0.544342</PC>

			<PC Number="54">0.229371</PC>

			<PC Number="55">0.107406</PC>

			<PC Number="56">-0.137405</PC>

			<PC Number="57">0.044977</PC>

			<PC Number="58">0.364060</PC>

			<PC Number="59">0.010284</PC>

			<PC Number="60">-0.197088</PC>

			<PC Number="61">0.021300</PC>

			<PC Number="62">-0.056175</PC>

			<PC Number="63">-0.061371</PC>

			<PC Number="64">0.268702</PC>

			<PC Number="65">-0.047559</PC>

		</Spectrum>

		<Spectrum Class="1" SpectraPath="F:\Imaging\Corazones_Anguita\Inf\Inf_1_Frontal_a\Inf_1_Frontal_a\0_R00X056Y002\1\1SLin\fid">

			<PC Number="1">3.495479</PC>

			<PC Number="2">0.057005</PC>

			<PC Number="3">1.699600</PC>

			<PC Number="4">-2.102088</PC>

			<PC Number="5">-1.424910</PC>

			<PC Number="6">-0.634387</PC>

			<PC Number="7">1.595646</PC>

			<PC Number="8">1.880708</PC>

			<PC Number="9">0.587406</PC>

			<PC Number="10">0.614012</PC>

			<PC Number="11">-0.042249</PC>

			<PC Number="12">0.602838</PC>

			<PC Number="13">0.025611</PC>

			<PC Number="14">-0.499708</PC>

			<PC Number="15">-0.533433</PC>

			<PC Number="16">-1.062940</PC>

			<PC Number="17">-0.118222</PC>

			<PC Number="18">0.255975</PC>

			<PC Number="19">0.106520</PC>

			<PC Number="20">0.494398</PC>

			<PC Number="21">0.001584</PC>

			<PC Number="22">0.494584</PC>

			<PC Number="23">0.457767</PC>

			<PC Number="24">-0.823733</PC>

			<PC Number="25">-0.368227</PC>

			<PC Number="26">0.794281</PC>

			<PC Number="27">-0.108842</PC>

			<PC Number="28">-0.679653</PC>

			<PC Number="29">0.166220</PC>

			<PC Number="30">-0.659327</PC>

			<PC Number="31">-0.228565</PC>

			<PC Number="32">0.320975</PC>

			<PC Number="33">-0.599229</PC>

			<PC Number="34">0.569218</PC>

			<PC Number="35">0.025759</PC>

			<PC Number="36">-0.413538</PC>

			<PC Number="37">0.312607</PC>

			<PC Number="38">-0.088010</PC>

			<PC Number="39">0.224483</PC>

			<PC Number="40">0.198935</PC>

			<PC Number="41">0.100775</PC>

			<PC Number="42">0.253565</PC>

			<PC Number="43">-0.353479</PC>

			<PC Number="44">0.108542</PC>

			<PC Number="45">-0.590131</PC>

			<PC Number="46">-0.232571</PC>

			<PC Number="47">-0.117781</PC>

			<PC Number="48">0.003273</PC>

			<PC Number="49">0.156745</PC>

			<PC Number="50">-0.075817</PC>

			<PC Number="51">-0.233709</PC>

			<PC Number="52">0.221218</PC>

			<PC Number="53">0.202137</PC>

			<PC Number="54">-0.026283</PC>

			<PC Number="55">-0.036497</PC>

			<PC Number="56">-0.220712</PC>

			<PC Number="57">-0.083262</PC>

			<PC Number="58">0.334707</PC>

			<PC Number="59">-0.111185</PC>

			<PC Number="60">-0.159199</PC>

			<PC Number="61">-0.186754</PC>

			<PC Number="62">-0.027224</PC>

			<PC Number="63">-0.024215</PC>

			<PC Number="64">0.154342</PC>

			<PC Number="65">0.009824</PC>

		</Spectrum>

		<Spectrum Class="1" SpectraPath="F:\Imaging\Corazones_Anguita\Inf\Inf_1_Frontal_a\Inf_1_Frontal_a\0_R00X057Y002\1\1SLin\fid">

			<PC Number="1">2.151993</PC>

			<PC Number="2">-0.064309</PC>

			<PC Number="3">-0.484891</PC>

			<PC Number="4">0.932067</PC>

			<PC Number="5">-0.858267</PC>

			<PC Number="6">-0.030345</PC>

			<PC Number="7">2.753093</PC>

			<PC Number="8">1.992620</PC>

			<PC Number="9">-0.356521</PC>

			<PC Number="10">-0.696001</PC>

			<PC Number="11">-0.565921</PC>

			<PC Number="12">0.277578</PC>

			<PC Number="13">0.389929</PC>

			<PC Number="14">-0.214969</PC>

			<PC Number="15">-0.195893</PC>

			<PC Number="16">-0.312263</PC>

			<PC Number="17">1.759980</PC>

			<PC Number="18">0.465781</PC>

			<PC Number="19">0.466871</PC>

			<PC Number="20">0.100861</PC>

			<PC Number="21">-0.682948</PC>

			<PC Number="22">-0.262084</PC>

			<PC Number="23">0.569797</PC>

			<PC Number="24">-1.168524</PC>

			<PC Number="25">-0.173020</PC>

			<PC Number="26">-0.473242</PC>

			<PC Number="27">0.100732</PC>

			<PC Number="28">-0.716929</PC>

			<PC Number="29">0.537354</PC>

			<PC Number="30">0.052449</PC>

			<PC Number="31">0.476811</PC>

			<PC Number="32">0.006566</PC>

			<PC Number="33">0.083510</PC>

			<PC Number="34">0.690783</PC>

			<PC Number="35">0.267986</PC>

			<PC Number="36">-0.366816</PC>

			<PC Number="37">-0.131529</PC>

			<PC Number="38">0.153792</PC>

			<PC Number="39">0.206023</PC>

			<PC Number="40">0.029764</PC>

			<PC Number="41">0.485670</PC>

			<PC Number="42">-0.100511</PC>

			<PC Number="43">-0.007235</PC>

			<PC Number="44">0.006141</PC>

			<PC Number="45">0.302552</PC>

			<PC Number="46">0.071262</PC>

			<PC Number="47">-0.037921</PC>

			<PC Number="48">-0.223875</PC>

			<PC Number="49">-0.116120</PC>

			<PC Number="50">-0.361629</PC>

			<PC Number="51">-0.155544</PC>

			<PC Number="52">0.194410</PC>

			<PC Number="53">0.218796</PC>

			<PC Number="54">0.269198</PC>

			<PC Number="55">-0.259816</PC>

			<PC Number="56">-0.258794</PC>

			<PC Number="57">0.018569</PC>

			<PC Number="58">0.389397</PC>

			<PC Number="59">0.296036</PC>

			<PC Number="60">-0.207068</PC>

			<PC Number="61">0.038159</PC>

			<PC Number="62">0.003026</PC>

			<PC Number="63">-0.159427</PC>

			<PC Number="64">0.302231</PC>

			<PC Number="65">-0.023895</PC>

		</Spectrum>

		<Spectrum Class="1" SpectraPath="F:\Imaging\Corazones_Anguita\Inf\Inf_1_Frontal_a\Inf_1_Frontal_a\0_R00X058Y002\1\1SLin\fid">

			<PC Number="1">4.311843</PC>

			<PC Number="2">0.298708</PC>

			<PC Number="3">-0.109258</PC>

			<PC Number="4">2.912027</PC>

			<PC Number="5">-0.160121</PC>

			<PC Number="6">-1.755506</PC>

			<PC Number="7">3.378563</PC>

			<PC Number="8">2.573727</PC>

			<PC Number="9">1.430005</PC>

			<PC Number="10">-0.749060</PC>

			<PC Number="11">-0.981491</PC>

			<PC Number="12">-0.789496</PC>

			<PC Number="13">0.705044</PC>

			<PC Number="14">-0.761010</PC>

			<PC Number="15">-0.152808</PC>

			<PC Number="16">-0.448595</PC>

			<PC Number="17">0.594344</PC>

			<PC Number="18">-0.150188</PC>

			<PC Number="19">1.341546</PC>

			<PC Number="20">0.284577</PC>

			<PC Number="21">-1.505686</PC>

			<PC Number="22">-0.203986</PC>

			<PC Number="23">-0.289051</PC>

			<PC Number="24">-0.419546</PC>

			<PC Number="25">-0.084280</PC>

			<PC Number="26">-0.545823</PC>

			<PC Number="27">1.228448</PC>

			<PC Number="28">-1.271122</PC>

			<PC Number="29">0.518347</PC>

			<PC Number="30">0.272574</PC>

			<PC Number="31">-0.192590</PC>

			<PC Number="32">-0.416945</PC>

			<PC Number="33">0.721329</PC>

			<PC Number="34">0.072901</PC>

			<PC Number="35">-0.319044</PC>

			<PC Number="36">-0.279964</PC>

			<PC Number="37">-0.839016</PC>

			<PC Number="38">-0.473514</PC>

			<PC Number="39">-0.072855</PC>

			<PC Number="40">-1.025255</PC>

			<PC Number="41">0.199957</PC>

			<PC Number="42">0.170761</PC>

			<PC Number="43">0.840801</PC>

			<PC Number="44">0.452191</PC>

			<PC Number="45">0.540694</PC>

			<PC Number="46">-0.095500</PC>

			<PC Number="47">0.038265</PC>

			<PC Number="48">-0.047449</PC>

			<PC Number="49">-0.257601</PC>

			<PC Number="50">-0.659790</PC>

			<PC Number="51">-0.353813</PC>

			<PC Number="52">0.387123</PC>

			<PC Number="53">-0.384240</PC>

			<PC Number="54">-0.079614</PC>

			<PC Number="55">-0.402444</PC>

			<PC Number="56">0.458507</PC>

			<PC Number="57">0.420464</PC>

			<PC Number="58">0.280200</PC>

			<PC Number="59">0.130726</PC>

			<PC Number="60">-0.356907</PC>

			<PC Number="61">0.217519</PC>

			<PC Number="62">-0.098549</PC>

			<PC Number="63">-0.006712</PC>

			<PC Number="64">0.360635</PC>

			<PC Number="65">0.021213</PC>

		</Spectrum>

		<Spectrum Class="1" SpectraPath="F:\Imaging\Corazones_Anguita\Inf\Inf_1_Frontal_a\Inf_1_Frontal_a\0_R00X059Y002\1\1SLin\fid">

			<PC Number="1">2.093519</PC>

			<PC Number="2">-2.970522</PC>

			<PC Number="3">0.495846</PC>

			<PC Number="4">-2.482105</PC>

			<PC Number="5">0.489156</PC>

			<PC Number="6">-0.268417</PC>

			<PC Number="7">1.552793</PC>

			<PC Number="8">1.619378</PC>

			<PC Number="9">-0.230229</PC>

			<PC Number="10">-0.093208</PC>

			<PC Number="11">-0.244295</PC>

			<PC Number="12">-0.873836</PC>

			<PC Number="13">0.599931</PC>

			<PC Number="14">0.962403</PC>

			<PC Number="15">-0.075520</PC>

			<PC Number="16">-1.813281</PC>

			<PC Number="17">-0.996593</PC>

			<PC Number="18">0.064246</PC>

			<PC Number="19">0.543051</PC>

			<PC Number="20">0.585695</PC>

			<PC Number="21">-0.350882</PC>

			<PC Number="22">0.350431</PC>

			<PC Number="23">-0.345402</PC>

			<PC Number="24">-0.397548</PC>

			<PC Number="25">-0.394164</PC>

			<PC Number="26">-1.033116</PC>

			<PC Number="27">0.772096</PC>

			<PC Number="28">-0.380840</PC>

			<PC Number="29">-0.336224</PC>

			<PC Number="30">-0.053924</PC>

			<PC Number="31">0.207409</PC>

			<PC Number="32">-0.134391</PC>

			<PC Number="33">-0.573819</PC>

			<PC Number="34">0.278788</PC>

			<PC Number="35">0.164130</PC>

			<PC Number="36">-0.314884</PC>

			<PC Number="37">0.302360</PC>

			<PC Number="38">0.394720</PC>

			<PC Number="39">0.023098</PC>

			<PC Number="40">-0.043458</PC>

			<PC Number="41">-0.102797</PC>

			<PC Number="42">-0.730190</PC>

			<PC Number="43">0.284723</PC>

			<PC Number="44">-0.083712</PC>

			<PC Number="45">-0.477289</PC>

			<PC Number="46">0.532415</PC>

			<PC Number="47">-0.019365</PC>

			<PC Number="48">-0.387848</PC>

			<PC Number="49">-0.321176</PC>

			<PC Number="50">0.065132</PC>

			<PC Number="51">-0.082363</PC>

			<PC Number="52">0.090639</PC>

			<PC Number="53">-0.060258</PC>

			<PC Number="54">-0.296170</PC>

			<PC Number="55">-0.241141</PC>

			<PC Number="56">-0.557674</PC>

			<PC Number="57">-0.061666</PC>

			<PC Number="58">0.474901</PC>

			<PC Number="59">-0.197173</PC>

			<PC Number="60">-0.045077</PC>

			<PC Number="61">0.020923</PC>

			<PC Number="62">-0.083138</PC>

			<PC Number="63">-0.100934</PC>

			<PC Number="64">0.178132</PC>

			<PC Number="65">-0.020501</PC>

		</Spectrum>

		<Spectrum Class="1" SpectraPath="F:\Imaging\Corazones_Anguita\Inf\Inf_1_Frontal_a\Inf_1_Frontal_a\0_R00X060Y002\1\1SLin\fid">

			<PC Number="1">1.554151</PC>

			<PC Number="2">-2.842840</PC>

			<PC Number="3">-1.387238</PC>

			<PC Number="4">-1.538749</PC>

			<PC Number="5">-0.598710</PC>

			<PC Number="6">0.558704</PC>

			<PC Number="7">1.672523</PC>

			<PC Number="8">1.442084</PC>

			<PC Number="9">-0.526402</PC>

			<PC Number="10">-0.496673</PC>

			<PC Number="11">-0.306900</PC>

			<PC Number="12">0.762929</PC>

			<PC Number="13">0.740000</PC>

			<PC Number="14">0.886576</PC>

			<PC Number="15">-0.075976</PC>

			<PC Number="16">-0.735508</PC>

			<PC Number="17">0.867173</PC>

			<PC Number="18">0.506196</PC>

			<PC Number="19">0.315450</PC>

			<PC Number="20">0.501432</PC>

			<PC Number="21">0.398304</PC>

			<PC Number="22">0.560822</PC>

			<PC Number="23">-0.425488</PC>

			<PC Number="24">0.186183</PC>

			<PC Number="25">1.068773</PC>

			<PC Number="26">-0.761361</PC>

			<PC Number="27">0.993745</PC>

			<PC Number="28">-1.069386</PC>

			<PC Number="29">1.177504</PC>

			<PC Number="30">-0.148213</PC>

			<PC Number="31">0.388869</PC>

			<PC Number="32">-0.191740</PC>

			<PC Number="33">-0.501433</PC>

			<PC Number="34">0.565996</PC>

			<PC Number="35">0.438381</PC>

			<PC Number="36">0.382985</PC>

			<PC Number="37">-0.047067</PC>

			<PC Number="38">0.148258</PC>

			<PC Number="39">0.537386</PC>

			<PC Number="40">0.363076</PC>

			<PC Number="41">-0.401226</PC>

			<PC Number="42">-0.621889</PC>

			<PC Number="43">0.071640</PC>

			<PC Number="44">-0.151048</PC>

			<PC Number="45">0.236675</PC>

			<PC Number="46">0.215678</PC>

			<PC Number="47">-0.356728</PC>

			<PC Number="48">-0.167619</PC>

			<PC Number="49">0.084205</PC>

			<PC Number="50">0.118714</PC>

			<PC Number="51">-0.202990</PC>

			<PC Number="52">0.020463</PC>

			<PC Number="53">-0.173952</PC>

			<PC Number="54">0.050837</PC>

			<PC Number="55">-0.432518</PC>

			<PC Number="56">-0.500624</PC>

			<PC Number="57">0.005773</PC>

			<PC Number="58">0.482176</PC>

			<PC Number="59">-0.183494</PC>

			<PC Number="60">0.151855</PC>

			<PC Number="61">-0.199876</PC>

			<PC Number="62">0.011303</PC>

			<PC Number="63">-0.167418</PC>

			<PC Number="64">0.093146</PC>

			<PC Number="65">0.011640</PC>

		</Spectrum>

		<Spectrum Class="1" SpectraPath="F:\Imaging\Corazones_Anguita\Inf\Inf_1_Frontal_a\Inf_1_Frontal_a\0_R00X061Y002\1\1SLin\fid">

			<PC Number="1">-3.632442</PC>

			<PC Number="2">-5.097533</PC>

			<PC Number="3">-1.571042</PC>

			<PC Number="4">-1.775271</PC>

			<PC Number="5">4.169098</PC>

			<PC Number="6">-1.257295</PC>

			<PC Number="7">1.467788</PC>

			<PC Number="8">1.338808</PC>

			<PC Number="9">0.273987</PC>

			<PC Number="10">-2.475034</PC>

			<PC Number="11">0.520086</PC>

			<PC Number="12">-0.839570</PC>

			<PC Number="13">0.448796</PC>

			<PC Number="14">0.818344</PC>

			<PC Number="15">-0.075216</PC>

			<PC Number="16">-0.541125</PC>

			<PC Number="17">0.912838</PC>

			<PC Number="18">0.650026</PC>

			<PC Number="19">-0.985221</PC>

			<PC Number="20">-0.067512</PC>

			<PC Number="21">0.285583</PC>

			<PC Number="22">0.965291</PC>

			<PC Number="23">-1.107256</PC>

			<PC Number="24">-1.158888</PC>

			<PC Number="25">-0.273804</PC>

			<PC Number="26">0.450576</PC>

			<PC Number="27">0.860614</PC>

			<PC Number="28">-0.077824</PC>

			<PC Number="29">-0.780393</PC>

			<PC Number="30">-0.324893</PC>

			<PC Number="31">0.816525</PC>

			<PC Number="32">-0.949397</PC>

			<PC Number="33">-0.490569</PC>

			<PC Number="34">-0.097687</PC>

			<PC Number="35">0.456700</PC>

			<PC Number="36">-0.485640</PC>

			<PC Number="37">-0.097065</PC>

			<PC Number="38">-0.516182</PC>

			<PC Number="39">-0.167679</PC>

			<PC Number="40">0.471882</PC>

			<PC Number="41">-0.539487</PC>

			<PC Number="42">-0.211788</PC>

			<PC Number="43">-0.224962</PC>

			<PC Number="44">-0.734131</PC>

			<PC Number="45">0.255639</PC>

			<PC Number="46">0.181730</PC>

			<PC Number="47">-0.414650</PC>

			<PC Number="48">0.656174</PC>

			<PC Number="49">-0.699008</PC>

			<PC Number="50">-1.086150</PC>

			<PC Number="51">0.274037</PC>

			<PC Number="52">0.052867</PC>

			<PC Number="53">0.903110</PC>

			<PC Number="54">-0.308037</PC>

			<PC Number="55">-0.144300</PC>

			<PC Number="56">-0.300878</PC>

			<PC Number="57">-0.568450</PC>

			<PC Number="58">0.164643</PC>

			<PC Number="59">0.252506</PC>

			<PC Number="60">-0.042875</PC>

			<PC Number="61">-0.044460</PC>

			<PC Number="62">-0.079341</PC>

			<PC Number="63">0.021543</PC>

			<PC Number="64">-0.052838</PC>

			<PC Number="65">0.075365</PC>

		</Spectrum>

		<Spectrum Class="1" SpectraPath="F:\Imaging\Corazones_Anguita\Inf\Inf_1_Frontal_a\Inf_1_Frontal_a\0_R00X062Y002\1\1SLin\fid">

			<PC Number="1">-0.045328</PC>

			<PC Number="2">-0.955242</PC>

			<PC Number="3">-1.473830</PC>

			<PC Number="4">0.522298</PC>

			<PC Number="5">1.109477</PC>

			<PC Number="6">-1.585854</PC>

			<PC Number="7">1.389594</PC>

			<PC Number="8">0.440009</PC>

			<PC Number="9">-0.809226</PC>

			<PC Number="10">-1.320915</PC>

			<PC Number="11">0.821363</PC>

			<PC Number="12">0.684684</PC>

			<PC Number="13">0.863287</PC>

			<PC Number="14">1.172686</PC>

			<PC Number="15">0.363427</PC>

			<PC Number="16">-0.352354</PC>

			<PC Number="17">0.735226</PC>

			<PC Number="18">1.306284</PC>

			<PC Number="19">-0.577530</PC>

			<PC Number="20">0.655022</PC>

			<PC Number="21">-0.560582</PC>

			<PC Number="22">0.356003</PC>

			<PC Number="23">1.079849</PC>

			<PC Number="24">-0.342532</PC>

			<PC Number="25">-0.493174</PC>

			<PC Number="26">0.801330</PC>

			<PC Number="27">0.136217</PC>

			<PC Number="28">0.344695</PC>

			<PC Number="29">-0.302605</PC>

			<PC Number="30">-0.389674</PC>

			<PC Number="31">-0.110648</PC>

			<PC Number="32">-0.085987</PC>

			<PC Number="33">-0.298902</PC>

			<PC Number="34">-0.529171</PC>

			<PC Number="35">0.593561</PC>

			<PC Number="36">-0.395131</PC>

			<PC Number="37">0.573636</PC>

			<PC Number="38">-0.508396</PC>

			<PC Number="39">0.334276</PC>

			<PC Number="40">0.195512</PC>

			<PC Number="41">-0.644181</PC>

			<PC Number="42">-0.199335</PC>

			<PC Number="43">0.073477</PC>

			<PC Number="44">-0.539882</PC>

			<PC Number="45">-0.232975</PC>

			<PC Number="46">0.276910</PC>

			<PC Number="47">0.127549</PC>

			<PC Number="48">0.010535</PC>

			<PC Number="49">0.562816</PC>

			<PC Number="50">0.557703</PC>

			<PC Number="51">-0.118805</PC>

			<PC Number="52">0.241744</PC>

			<PC Number="53">-0.340865</PC>

			<PC Number="54">-0.016368</PC>

			<PC Number="55">-0.155777</PC>

			<PC Number="56">-0.780553</PC>

			<PC Number="57">0.023262</PC>

			<PC Number="58">0.091926</PC>

			<PC Number="59">0.134411</PC>

			<PC Number="60">-0.031234</PC>

			<PC Number="61">-0.148738</PC>

			<PC Number="62">0.003154</PC>

			<PC Number="63">-0.063447</PC>

			<PC Number="64">0.191207</PC>

			<PC Number="65">0.041675</PC>

		</Spectrum>

		<Spectrum Class="1" SpectraPath="F:\Imaging\Corazones_Anguita\Inf\Inf_1_Frontal_a\Inf_1_Frontal_a\0_R00X063Y002\1\1SLin\fid">

			<PC Number="1">-3.024382</PC>

			<PC Number="2">-2.119855</PC>

			<PC Number="3">-1.088743</PC>

			<PC Number="4">-0.406336</PC>

			<PC Number="5">4.355042</PC>

			<PC Number="6">-2.707138</PC>

			<PC Number="7">-0.315823</PC>

			<PC Number="8">0.273501</PC>

			<PC Number="9">-1.173363</PC>

			<PC Number="10">-1.413122</PC>

			<PC Number="11">1.143678</PC>

			<PC Number="12">-0.980910</PC>

			<PC Number="13">0.855096</PC>

			<PC Number="14">1.053614</PC>

			<PC Number="15">-1.257155</PC>

			<PC Number="16">-1.006188</PC>

			<PC Number="17">-0.857671</PC>

			<PC Number="18">-1.103894</PC>

			<PC Number="19">0.599769</PC>

			<PC Number="20">0.003109</PC>

			<PC Number="21">1.137109</PC>

			<PC Number="22">0.533420</PC>

			<PC Number="23">-0.223659</PC>

			<PC Number="24">-0.715610</PC>

			<PC Number="25">0.023750</PC>

			<PC Number="26">0.938594</PC>

			<PC Number="27">1.313883</PC>

			<PC Number="28">-0.216540</PC>

			<PC Number="29">-0.418257</PC>

			<PC Number="30">0.410519</PC>

			<PC Number="31">0.350365</PC>

			<PC Number="32">-0.644702</PC>

			<PC Number="33">0.560484</PC>

			<PC Number="34">1.162265</PC>

			<PC Number="35">1.340006</PC>

			<PC Number="36">0.438371</PC>

			<PC Number="37">0.373306</PC>

			<PC Number="38">-1.051307</PC>

			<PC Number="39">0.073769</PC>

			<PC Number="40">0.260224</PC>

			<PC Number="41">0.365036</PC>

			<PC Number="42">0.949038</PC>

			<PC Number="43">0.612182</PC>

			<PC Number="44">0.424168</PC>

			<PC Number="45">0.149556</PC>

			<PC Number="46">-0.052468</PC>

			<PC Number="47">-0.230781</PC>

			<PC Number="48">-0.088619</PC>

			<PC Number="49">0.104732</PC>

			<PC Number="50">-0.334058</PC>

			<PC Number="51">0.252157</PC>

			<PC Number="52">-0.242416</PC>

			<PC Number="53">0.374108</PC>

			<PC Number="54">-0.223644</PC>

			<PC Number="55">-0.450379</PC>

			<PC Number="56">-0.054689</PC>

			<PC Number="57">-0.295859</PC>

			<PC Number="58">0.384421</PC>

			<PC Number="59">0.222932</PC>

			<PC Number="60">-0.039113</PC>

			<PC Number="61">0.094697</PC>

			<PC Number="62">-0.032960</PC>

			<PC Number="63">-0.145670</PC>

			<PC Number="64">-0.033860</PC>

			<PC Number="65">0.051710</PC>

		</Spectrum>

		<Spectrum Class="1" SpectraPath="F:\Imaging\Corazones_Anguita\Inf\Inf_1_Frontal_a\Inf_1_Frontal_a\0_R00X064Y002\1\1SLin\fid">

			<PC Number="1">1.661461</PC>

			<PC Number="2">-1.516897</PC>

			<PC Number="3">-0.807576</PC>

			<PC Number="4">-0.225979</PC>

			<PC Number="5">-2.195488</PC>

			<PC Number="6">-4.318121</PC>

			<PC Number="7">0.853561</PC>

			<PC Number="8">0.911010</PC>

			<PC Number="9">1.718077</PC>

			<PC Number="10">-1.955980</PC>

			<PC Number="11">-0.836872</PC>

			<PC Number="12">-0.514901</PC>

			<PC Number="13">1.549751</PC>

			<PC Number="14">-0.437188</PC>

			<PC Number="15">-0.038666</PC>

			<PC Number="16">0.151984</PC>

			<PC Number="17">0.620683</PC>

			<PC Number="18">-0.511473</PC>

			<PC Number="19">-0.035046</PC>

			<PC Number="20">1.037075</PC>

			<PC Number="21">-1.657808</PC>

			<PC Number="22">0.769639</PC>

			<PC Number="23">-1.512472</PC>

			<PC Number="24">0.175124</PC>

			<PC Number="25">-0.387437</PC>

			<PC Number="26">0.266462</PC>

			<PC Number="27">0.665663</PC>

			<PC Number="28">0.007054</PC>

			<PC Number="29">0.617905</PC>

			<PC Number="30">2.010413</PC>

			<PC Number="31">-0.360297</PC>

			<PC Number="32">-0.450709</PC>

			<PC Number="33">-0.745680</PC>

			<PC Number="34">-0.564188</PC>

			<PC Number="35">-0.263137</PC>

			<PC Number="36">-0.662631</PC>

			<PC Number="37">0.217627</PC>

			<PC Number="38">-0.502877</PC>

			<PC Number="39">0.303970</PC>

			<PC Number="40">-0.486387</PC>

			<PC Number="41">0.590560</PC>

			<PC Number="42">0.627645</PC>

			<PC Number="43">2.622067</PC>

			<PC Number="44">1.664242</PC>

			<PC Number="45">0.727279</PC>

			<PC Number="46">-0.238762</PC>

			<PC Number="47">-0.475232</PC>

			<PC Number="48">-0.720934</PC>

			<PC Number="49">-0.744992</PC>

			<PC Number="50">-0.256557</PC>

			<PC Number="51">0.035490</PC>

			<PC Number="52">0.420560</PC>

			<PC Number="53">-0.179118</PC>

			<PC Number="54">0.193308</PC>

			<PC Number="55">-0.360243</PC>

			<PC Number="56">0.175844</PC>

			<PC Number="57">0.569330</PC>

			<PC Number="58">-0.100877</PC>

			<PC Number="59">-0.837614</PC>

			<PC Number="60">-0.753214</PC>

			<PC Number="61">0.446222</PC>

			<PC Number="62">-0.333026</PC>

			<PC Number="63">-0.403586</PC>

			<PC Number="64">1.293959</PC>

			<PC Number="65">0.030575</PC>

		</Spectrum>

		<Spectrum Class="1" SpectraPath="F:\Imaging\Corazones_Anguita\Inf\Inf_1_Frontal_a\Inf_1_Frontal_a\0_R00X065Y002\1\1SLin\fid">

			<PC Number="1">4.216354</PC>

			<PC Number="2">-0.578157</PC>

			<PC Number="3">-0.310549</PC>

			<PC Number="4">1.013036</PC>

			<PC Number="5">-2.560733</PC>

			<PC Number="6">-2.976749</PC>

			<PC Number="7">1.617678</PC>

			<PC Number="8">1.208719</PC>

			<PC Number="9">1.789307</PC>

			<PC Number="10">-1.492371</PC>

			<PC Number="11">0.171092</PC>

			<PC Number="12">-0.257892</PC>

			<PC Number="13">1.152850</PC>

			<PC Number="14">0.165929</PC>

			<PC Number="15">-0.082369</PC>

			<PC Number="16">0.760992</PC>

			<PC Number="17">0.650634</PC>

			<PC Number="18">-0.047671</PC>

			<PC Number="19">-0.213805</PC>

			<PC Number="20">0.062825</PC>

			<PC Number="21">-0.955475</PC>

			<PC Number="22">0.142129</PC>

			<PC Number="23">-0.166396</PC>

			<PC Number="24">-0.435847</PC>

			<PC Number="25">-0.836980</PC>

			<PC Number="26">-0.565227</PC>

			<PC Number="27">0.019477</PC>

			<PC Number="28">-0.889779</PC>

			<PC Number="29">0.722094</PC>

			<PC Number="30">0.557244</PC>

			<PC Number="31">-0.141309</PC>

			<PC Number="32">-0.385804</PC>

			<PC Number="33">-0.104255</PC>

			<PC Number="34">-0.222852</PC>

			<PC Number="35">-1.303518</PC>

			<PC Number="36">-0.557863</PC>

			<PC Number="37">-0.848948</PC>

			<PC Number="38">-0.517797</PC>

			<PC Number="39">0.208875</PC>

			<PC Number="40">0.004127</PC>

			<PC Number="41">0.731023</PC>

			<PC Number="42">0.472328</PC>

			<PC Number="43">1.776304</PC>

			<PC Number="44">1.631256</PC>

			<PC Number="45">0.162011</PC>

			<PC Number="46">0.067427</PC>

			<PC Number="47">0.162331</PC>

			<PC Number="48">-0.516852</PC>

			<PC Number="49">-0.520574</PC>

			<PC Number="50">-0.359949</PC>

			<PC Number="51">-0.360514</PC>

			<PC Number="52">0.605962</PC>

			<PC Number="53">-0.498484</PC>

			<PC Number="54">-0.120432</PC>

			<PC Number="55">-0.275487</PC>

			<PC Number="56">-0.242713</PC>

			<PC Number="57">0.383263</PC>

			<PC Number="58">-0.111491</PC>

			<PC Number="59">-0.429500</PC>

			<PC Number="60">-0.631465</PC>

			<PC Number="61">0.282425</PC>

			<PC Number="62">-0.163703</PC>

			<PC Number="63">-0.153401</PC>

			<PC Number="64">0.703277</PC>

			<PC Number="65">0.021401</PC>

		</Spectrum>

		<Spectrum Class="1" SpectraPath="F:\Imaging\Corazones_Anguita\Inf\Inf_1_Frontal_a\Inf_1_Frontal_a\0_R00X066Y002\1\1SLin\fid">

			<PC Number="1">2.282784</PC>

			<PC Number="2">-1.742209</PC>

			<PC Number="3">-0.105400</PC>

			<PC Number="4">0.303724</PC>

			<PC Number="5">-1.167447</PC>

			<PC Number="6">-2.256035</PC>

			<PC Number="7">0.856129</PC>

			<PC Number="8">3.176395</PC>

			<PC Number="9">1.269852</PC>

			<PC Number="10">-1.357222</PC>

			<PC Number="11">0.897071</PC>

			<PC Number="12">-0.328357</PC>

			<PC Number="13">0.654656</PC>

			<PC Number="14">-1.134205</PC>

			<PC Number="15">-1.145018</PC>

			<PC Number="16">0.100463</PC>

			<PC Number="17">1.163231</PC>

			<PC Number="18">-0.578399</PC>

			<PC Number="19">0.918127</PC>

			<PC Number="20">0.689734</PC>

			<PC Number="21">-1.876535</PC>

			<PC Number="22">-0.517334</PC>

			<PC Number="23">-1.208870</PC>

			<PC Number="24">-0.591134</PC>

			<PC Number="25">-1.219286</PC>

			<PC Number="26">-0.168458</PC>

			<PC Number="27">-0.189621</PC>

			<PC Number="28">-0.063711</PC>

			<PC Number="29">0.343327</PC>

			<PC Number="30">-0.092045</PC>

			<PC Number="31">-0.259037</PC>

			<PC Number="32">-0.477126</PC>

			<PC Number="33">0.118046</PC>

			<PC Number="34">-0.607022</PC>

			<PC Number="35">0.108481</PC>

			<PC Number="36">0.365718</PC>

			<PC Number="37">0.450420</PC>

			<PC Number="38">-0.327639</PC>

			<PC Number="39">-0.542599</PC>

			<PC Number="40">0.000635</PC>

			<PC Number="41">0.411816</PC>

			<PC Number="42">-0.210209</PC>

			<PC Number="43">1.400512</PC>

			<PC Number="44">0.218068</PC>

			<PC Number="45">0.035950</PC>

			<PC Number="46">0.580939</PC>

			<PC Number="47">0.245892</PC>

			<PC Number="48">-0.619782</PC>

			<PC Number="49">0.014392</PC>

			<PC Number="50">-0.043829</PC>

			<PC Number="51">-0.078793</PC>

			<PC Number="52">-0.120804</PC>

			<PC Number="53">0.183446</PC>

			<PC Number="54">0.244299</PC>

			<PC Number="55">-0.035107</PC>

			<PC Number="56">-0.972217</PC>

			<PC Number="57">0.054025</PC>

			<PC Number="58">-0.383706</PC>

			<PC Number="59">-0.343811</PC>

			<PC Number="60">-0.289511</PC>

			<PC Number="61">0.184341</PC>

			<PC Number="62">-0.102044</PC>

			<PC Number="63">-0.076063</PC>

			<PC Number="64">0.509180</PC>

			<PC Number="65">0.036476</PC>

		</Spectrum>

		<Spectrum Class="1" SpectraPath="F:\Imaging\Corazones_Anguita\Inf\Inf_1_Frontal_a\Inf_1_Frontal_a\0_R00X067Y002\1\1SLin\fid">

			<PC Number="1">3.717285</PC>

			<PC Number="2">0.162981</PC>

			<PC Number="3">-0.342585</PC>

			<PC Number="4">1.415343</PC>

			<PC Number="5">-1.133838</PC>

			<PC Number="6">-1.202262</PC>

			<PC Number="7">0.823540</PC>

			<PC Number="8">1.683863</PC>

			<PC Number="9">0.778505</PC>

			<PC Number="10">-1.647941</PC>

			<PC Number="11">2.509412</PC>

			<PC Number="12">-0.160958</PC>

			<PC Number="13">0.419679</PC>

			<PC Number="14">-0.530361</PC>

			<PC Number="15">-1.135468</PC>

			<PC Number="16">-0.529811</PC>

			<PC Number="17">1.174776</PC>

			<PC Number="18">-0.815210</PC>

			<PC Number="19">0.645550</PC>

			<PC Number="20">0.267981</PC>

			<PC Number="21">-0.962039</PC>

			<PC Number="22">0.280674</PC>

			<PC Number="23">-0.856589</PC>

			<PC Number="24">-0.061538</PC>

			<PC Number="25">-0.590277</PC>

			<PC Number="26">-0.989297</PC>

			<PC Number="27">-0.448099</PC>

			<PC Number="28">-0.395226</PC>

			<PC Number="29">0.950682</PC>

			<PC Number="30">0.038738</PC>

			<PC Number="31">-1.072487</PC>

			<PC Number="32">-1.047557</PC>

			<PC Number="33">-0.554911</PC>

			<PC Number="34">-0.984347</PC>

			<PC Number="35">-0.156754</PC>

			<PC Number="36">0.512822</PC>

			<PC Number="37">0.340483</PC>

			<PC Number="38">-0.451459</PC>

			<PC Number="39">0.199961</PC>

			<PC Number="40">0.217350</PC>

			<PC Number="41">0.019720</PC>

			<PC Number="42">-0.523690</PC>

			<PC Number="43">1.077855</PC>

			<PC Number="44">0.305096</PC>

			<PC Number="45">-0.157089</PC>

			<PC Number="46">0.285344</PC>

			<PC Number="47">-0.269176</PC>

			<PC Number="48">-0.351667</PC>

			<PC Number="49">0.048244</PC>

			<PC Number="50">-0.101034</PC>

			<PC Number="51">-0.178117</PC>

			<PC Number="52">0.064747</PC>

			<PC Number="53">-0.404312</PC>

			<PC Number="54">0.163597</PC>

			<PC Number="55">-0.467204</PC>

			<PC Number="56">-0.997444</PC>

			<PC Number="57">0.040328</PC>

			<PC Number="58">0.075740</PC>

			<PC Number="59">-0.078931</PC>

			<PC Number="60">-0.144600</PC>

			<PC Number="61">-0.079062</PC>

			<PC Number="62">-0.085368</PC>

			<PC Number="63">-0.116184</PC>

			<PC Number="64">0.383301</PC>

			<PC Number="65">0.011428</PC>

		</Spectrum>

		<Spectrum Class="1" SpectraPath="F:\Imaging\Corazones_Anguita\Inf\Inf_1_Frontal_a\Inf_1_Frontal_a\0_R00X068Y002\1\1SLin\fid">

			<PC Number="1">-1.031367</PC>

			<PC Number="2">1.635251</PC>

			<PC Number="3">-1.106265</PC>

			<PC Number="4">1.574832</PC>

			<PC Number="5">3.878628</PC>

			<PC Number="6">-2.567053</PC>

			<PC Number="7">-0.297833</PC>

			<PC Number="8">-0.525452</PC>

			<PC Number="9">-0.611924</PC>

			<PC Number="10">-0.177212</PC>

			<PC Number="11">0.548973</PC>

			<PC Number="12">-1.005089</PC>

			<PC Number="13">-0.306708</PC>

			<PC Number="14">1.366304</PC>

			<PC Number="15">-0.635079</PC>

			<PC Number="16">-0.784879</PC>

			<PC Number="17">-1.022245</PC>

			<PC Number="18">-0.815806</PC>

			<PC Number="19">-0.589232</PC>

			<PC Number="20">1.642567</PC>

			<PC Number="21">1.209688</PC>

			<PC Number="22">1.400418</PC>

			<PC Number="23">1.579844</PC>

			<PC Number="24">-1.890381</PC>

			<PC Number="25">-1.566904</PC>

			<PC Number="26">0.009921</PC>

			<PC Number="27">0.997626</PC>

			<PC Number="28">-0.894938</PC>

			<PC Number="29">0.164615</PC>

			<PC Number="30">-0.532931</PC>

			<PC Number="31">-1.260206</PC>

			<PC Number="32">-0.102731</PC>

			<PC Number="33">-0.892986</PC>

			<PC Number="34">-0.920763</PC>

			<PC Number="35">-0.464865</PC>

			<PC Number="36">0.579198</PC>

			<PC Number="37">-0.039000</PC>

			<PC Number="38">0.012479</PC>

			<PC Number="39">0.259018</PC>

			<PC Number="40">0.089752</PC>

			<PC Number="41">-0.499990</PC>

			<PC Number="42">-0.490788</PC>

			<PC Number="43">0.542023</PC>

			<PC Number="44">0.462207</PC>

			<PC Number="45">-0.122734</PC>

			<PC Number="46">0.177194</PC>

			<PC Number="47">-0.445780</PC>

			<PC Number="48">-0.322782</PC>

			<PC Number="49">-0.089245</PC>

			<PC Number="50">-0.574703</PC>

			<PC Number="51">-0.196468</PC>

			<PC Number="52">-0.083336</PC>

			<PC Number="53">-0.200492</PC>

			<PC Number="54">0.076236</PC>

			<PC Number="55">-0.060569</PC>

			<PC Number="56">0.020945</PC>

			<PC Number="57">0.163938</PC>

			<PC Number="58">-0.267663</PC>

			<PC Number="59">0.181683</PC>

			<PC Number="60">-0.392109</PC>

			<PC Number="61">0.106297</PC>

			<PC Number="62">-0.093929</PC>

			<PC Number="63">-0.144632</PC>

			<PC Number="64">0.156856</PC>

			<PC Number="65">0.006119</PC>

		</Spectrum>

		<Spectrum Class="1" SpectraPath="F:\Imaging\Corazones_Anguita\Inf\Inf_1_Frontal_a\Inf_1_Frontal_a\0_R00X069Y002\1\1SLin\fid">

			<PC Number="1">-2.657191</PC>

			<PC Number="2">0.983347</PC>

			<PC Number="3">-0.319374</PC>

			<PC Number="4">1.137132</PC>

			<PC Number="5">6.319070</PC>

			<PC Number="6">-2.960284</PC>

			<PC Number="7">-1.172382</PC>

			<PC Number="8">-0.877146</PC>

			<PC Number="9">-0.799054</PC>

			<PC Number="10">1.712227</PC>

			<PC Number="11">0.899512</PC>

			<PC Number="12">-1.638577</PC>

			<PC Number="13">0.983343</PC>

			<PC Number="14">0.885417</PC>

			<PC Number="15">-0.978412</PC>

			<PC Number="16">0.121227</PC>

			<PC Number="17">-1.599476</PC>

			<PC Number="18">0.457886</PC>

			<PC Number="19">-0.032724</PC>

			<PC Number="20">-0.306787</PC>

			<PC Number="21">0.953528</PC>

			<PC Number="22">1.238076</PC>

			<PC Number="23">1.872074</PC>

			<PC Number="24">-0.499396</PC>

			<PC Number="25">-0.394042</PC>

			<PC Number="26">0.782903</PC>

			<PC Number="27">0.261375</PC>

			<PC Number="28">-0.939727</PC>

			<PC Number="29">-0.197214</PC>

			<PC Number="30">0.013487</PC>

			<PC Number="31">0.698920</PC>

			<PC Number="32">-0.298050</PC>

			<PC Number="33">-0.631569</PC>

			<PC Number="34">-0.083340</PC>

			<PC Number="35">-0.196654</PC>

			<PC Number="36">1.169348</PC>

			<PC Number="37">-0.415511</PC>

			<PC Number="38">0.603953</PC>

			<PC Number="39">-0.423112</PC>

			<PC Number="40">-0.306488</PC>

			<PC Number="41">0.973179</PC>

			<PC Number="42">0.714474</PC>

			<PC Number="43">0.455617</PC>

			<PC Number="44">0.705454</PC>

			<PC Number="45">0.181141</PC>

			<PC Number="46">-0.077162</PC>

			<PC Number="47">0.154134</PC>

			<PC Number="48">-0.278547</PC>

			<PC Number="49">0.005085</PC>

			<PC Number="50">-0.518343</PC>

			<PC Number="51">-0.396994</PC>

			<PC Number="52">-0.269873</PC>

			<PC Number="53">-0.306034</PC>

			<PC Number="54">-0.035359</PC>

			<PC Number="55">-0.307485</PC>

			<PC Number="56">-0.930061</PC>

			<PC Number="57">-0.016917</PC>

			<PC Number="58">-0.143319</PC>

			<PC Number="59">0.471713</PC>

			<PC Number="60">-0.001281</PC>

			<PC Number="61">-0.275775</PC>

			<PC Number="62">0.080586</PC>

			<PC Number="63">-0.168286</PC>

			<PC Number="64">0.439528</PC>

			<PC Number="65">-0.040289</PC>

		</Spectrum>

		<Spectrum Class="1" SpectraPath="F:\Imaging\Corazones_Anguita\Inf\Inf_1_Frontal_a\Inf_1_Frontal_a\0_R00X070Y002\1\1SLin\fid">

			<PC Number="1">-4.434230</PC>

			<PC Number="2">-1.403744</PC>

			<PC Number="3">-0.395174</PC>

			<PC Number="4">-0.580954</PC>

			<PC Number="5">6.060258</PC>

			<PC Number="6">-4.074787</PC>

			<PC Number="7">-0.384252</PC>

			<PC Number="8">-0.803961</PC>

			<PC Number="9">-0.074691</PC>

			<PC Number="10">0.513234</PC>

			<PC Number="11">1.558398</PC>

			<PC Number="12">-2.019438</PC>

			<PC Number="13">1.634190</PC>

			<PC Number="14">1.122462</PC>

			<PC Number="15">0.282947</PC>

			<PC Number="16">0.211159</PC>

			<PC Number="17">-0.106805</PC>

			<PC Number="18">0.484180</PC>

			<PC Number="19">-0.720686</PC>

			<PC Number="20">-0.078331</PC>

			<PC Number="21">-0.202562</PC>

			<PC Number="22">0.059996</PC>

			<PC Number="23">0.174557</PC>

			<PC Number="24">-1.609159</PC>

			<PC Number="25">-0.034551</PC>

			<PC Number="26">-0.723001</PC>

			<PC Number="27">-1.124937</PC>

			<PC Number="28">-1.250880</PC>

			<PC Number="29">-0.805793</PC>

			<PC Number="30">0.932496</PC>

			<PC Number="31">-0.875075</PC>

			<PC Number="32">-1.189700</PC>

			<PC Number="33">0.092844</PC>

			<PC Number="34">0.486291</PC>

			<PC Number="35">1.144284</PC>

			<PC Number="36">-0.215592</PC>

			<PC Number="37">0.337255</PC>

			<PC Number="38">-0.211905</PC>

			<PC Number="39">-0.711849</PC>

			<PC Number="40">0.583489</PC>

			<PC Number="41">-0.686487</PC>

			<PC Number="42">-0.543613</PC>

			<PC Number="43">0.593070</PC>

			<PC Number="44">1.054506</PC>

			<PC Number="45">0.297335</PC>

			<PC Number="46">0.415134</PC>

			<PC Number="47">0.066589</PC>

			<PC Number="48">0.273939</PC>

			<PC Number="49">-0.029430</PC>

			<PC Number="50">-0.176849</PC>

			<PC Number="51">0.243540</PC>

			<PC Number="52">-0.317888</PC>

			<PC Number="53">0.077876</PC>

			<PC Number="54">-0.450701</PC>

			<PC Number="55">0.248765</PC>

			<PC Number="56">-0.051142</PC>

			<PC Number="57">-0.040535</PC>

			<PC Number="58">-0.814136</PC>

			<PC Number="59">0.738073</PC>

			<PC Number="60">0.059198</PC>

			<PC Number="61">0.226393</PC>

			<PC Number="62">-0.208971</PC>

			<PC Number="63">-0.276503</PC>

			<PC Number="64">0.162486</PC>

			<PC Number="65">-0.028036</PC>

		</Spectrum>

		<Spectrum Class="1" SpectraPath="F:\Imaging\Corazones_Anguita\Inf\Inf_1_Frontal_a\Inf_1_Frontal_a\0_R00X071Y002\1\1SLin\fid">

			<PC Number="1">0.313303</PC>

			<PC Number="2">-1.066997</PC>

			<PC Number="3">-0.306109</PC>

			<PC Number="4">-0.145894</PC>

			<PC Number="5">2.547416</PC>

			<PC Number="6">-2.961728</PC>

			<PC Number="7">0.199244</PC>

			<PC Number="8">0.105854</PC>

			<PC Number="9">-0.772933</PC>

			<PC Number="10">1.600253</PC>

			<PC Number="11">2.277794</PC>

			<PC Number="12">-2.108591</PC>

			<PC Number="13">3.135902</PC>

			<PC Number="14">-0.296398</PC>

			<PC Number="15">1.465426</PC>

			<PC Number="16">-0.485484</PC>

			<PC Number="17">0.297802</PC>

			<PC Number="18">0.288381</PC>

			<PC Number="19">1.769551</PC>

			<PC Number="20">0.422672</PC>

			<PC Number="21">-0.556881</PC>

			<PC Number="22">1.038588</PC>

			<PC Number="23">-1.472743</PC>

			<PC Number="24">-0.177249</PC>

			<PC Number="25">-0.425703</PC>

			<PC Number="26">1.294898</PC>

			<PC Number="27">-0.410974</PC>

			<PC Number="28">0.707762</PC>

			<PC Number="29">-0.221434</PC>

			<PC Number="30">0.311483</PC>

			<PC Number="31">-0.508085</PC>

			<PC Number="32">0.021927</PC>

			<PC Number="33">-0.265465</PC>

			<PC Number="34">-1.111263</PC>

			<PC Number="35">-0.427429</PC>

			<PC Number="36">0.472356</PC>

			<PC Number="37">0.875464</PC>

			<PC Number="38">0.397808</PC>

			<PC Number="39">-0.993366</PC>

			<PC Number="40">0.583938</PC>

			<PC Number="41">0.163268</PC>

			<PC Number="42">0.157452</PC>

			<PC Number="43">1.062158</PC>

			<PC Number="44">-0.127830</PC>

			<PC Number="45">-0.731644</PC>

			<PC Number="46">0.826097</PC>

			<PC Number="47">0.003918</PC>

			<PC Number="48">-1.057395</PC>

			<PC Number="49">-0.008284</PC>

			<PC Number="50">0.200293</PC>

			<PC Number="51">-0.108270</PC>

			<PC Number="52">0.206268</PC>

			<PC Number="53">0.329786</PC>

			<PC Number="54">0.638558</PC>

			<PC Number="55">0.042021</PC>

			<PC Number="56">-0.766134</PC>

			<PC Number="57">0.176279</PC>

			<PC Number="58">-0.326208</PC>

			<PC Number="59">-0.424750</PC>

			<PC Number="60">-0.140864</PC>

			<PC Number="61">-0.028263</PC>

			<PC Number="62">-0.177577</PC>

			<PC Number="63">0.034269</PC>

			<PC Number="64">-0.115895</PC>

			<PC Number="65">0.020347</PC>

		</Spectrum>

		<Spectrum Class="1" SpectraPath="F:\Imaging\Corazones_Anguita\Inf\Inf_1_Frontal_a\Inf_1_Frontal_a\0_R00X072Y002\1\1SLin\fid">

			<PC Number="1">3.687843</PC>

			<PC Number="2">0.825676</PC>

			<PC Number="3">-0.139381</PC>

			<PC Number="4">1.459664</PC>

			<PC Number="5">-0.582257</PC>

			<PC Number="6">-1.358276</PC>

			<PC Number="7">0.700358</PC>

			<PC Number="8">0.420541</PC>

			<PC Number="9">-0.270100</PC>

			<PC Number="10">-1.184890</PC>

			<PC Number="11">2.351919</PC>

			<PC Number="12">-0.347769</PC>

			<PC Number="13">1.807803</PC>

			<PC Number="14">0.846251</PC>

			<PC Number="15">-1.156033</PC>

			<PC Number="16">-0.503929</PC>

			<PC Number="17">0.552077</PC>

			<PC Number="18">0.099878</PC>

			<PC Number="19">-0.417228</PC>

			<PC Number="20">0.025004</PC>

			<PC Number="21">0.248538</PC>

			<PC Number="22">0.380957</PC>

			<PC Number="23">-0.273733</PC>

			<PC Number="24">-0.507126</PC>

			<PC Number="25">-1.251383</PC>

			<PC Number="26">-0.542262</PC>

			<PC Number="27">-0.190132</PC>

			<PC Number="28">-1.021827</PC>

			<PC Number="29">0.452951</PC>

			<PC Number="30">0.334888</PC>

			<PC Number="31">-0.032477</PC>

			<PC Number="32">-0.633380</PC>

			<PC Number="33">-0.324200</PC>

			<PC Number="34">-0.946582</PC>

			<PC Number="35">-0.238029</PC>

			<PC Number="36">1.162923</PC>

			<PC Number="37">0.248119</PC>

			<PC Number="38">-0.299178</PC>

			<PC Number="39">-0.017135</PC>

			<PC Number="40">0.228596</PC>

			<PC Number="41">-0.060577</PC>

			<PC Number="42">-0.646301</PC>

			<PC Number="43">0.840424</PC>

			<PC Number="44">0.333583</PC>

			<PC Number="45">0.019088</PC>

			<PC Number="46">-0.051795</PC>

			<PC Number="47">-0.084706</PC>

			<PC Number="48">-0.500792</PC>

			<PC Number="49">0.480326</PC>

			<PC Number="50">-0.147692</PC>

			<PC Number="51">0.035693</PC>

			<PC Number="52">-0.078161</PC>

			<PC Number="53">-0.258715</PC>

			<PC Number="54">0.516549</PC>

			<PC Number="55">0.074099</PC>

			<PC Number="56">-1.140592</PC>

			<PC Number="57">0.299778</PC>

			<PC Number="58">-0.502449</PC>

			<PC Number="59">-0.069985</PC>

			<PC Number="60">-0.088727</PC>

			<PC Number="61">-0.063024</PC>

			<PC Number="62">0.033110</PC>

			<PC Number="63">-0.039841</PC>

			<PC Number="64">0.061304</PC>

			<PC Number="65">-0.094376</PC>

		</Spectrum>

		<Spectrum Class="1" SpectraPath="F:\Imaging\Corazones_Anguita\Inf\Inf_1_Frontal_a\Inf_1_Frontal_a\0_R00X073Y002\1\1SLin\fid">

			<PC Number="1">4.835478</PC>

			<PC Number="2">1.669206</PC>

			<PC Number="3">-0.192859</PC>

			<PC Number="4">2.258073</PC>

			<PC Number="5">-2.136878</PC>

			<PC Number="6">-1.783036</PC>

			<PC Number="7">1.104849</PC>

			<PC Number="8">1.327703</PC>

			<PC Number="9">0.414332</PC>

			<PC Number="10">-1.582326</PC>

			<PC Number="11">0.941751</PC>

			<PC Number="12">-1.151957</PC>

			<PC Number="13">0.934664</PC>

			<PC Number="14">0.533200</PC>

			<PC Number="15">-0.453967</PC>

			<PC Number="16">0.308441</PC>

			<PC Number="17">0.861596</PC>

			<PC Number="18">-0.420199</PC>

			<PC Number="19">-0.313072</PC>

			<PC Number="20">0.422590</PC>

			<PC Number="21">-0.960460</PC>

			<PC Number="22">-0.257387</PC>

			<PC Number="23">-0.182117</PC>

			<PC Number="24">-0.612521</PC>

			<PC Number="25">-1.072585</PC>

			<PC Number="26">-0.988196</PC>

			<PC Number="27">-0.007511</PC>

			<PC Number="28">-0.143027</PC>

			<PC Number="29">0.682884</PC>

			<PC Number="30">0.711656</PC>

			<PC Number="31">-0.418564</PC>

			<PC Number="32">-0.278412</PC>

			<PC Number="33">-0.082338</PC>

			<PC Number="34">-0.932186</PC>

			<PC Number="35">-0.216516</PC>

			<PC Number="36">1.055289</PC>

			<PC Number="37">0.407533</PC>

			<PC Number="38">-0.336246</PC>

			<PC Number="39">-0.276149</PC>

			<PC Number="40">-0.332668</PC>

			<PC Number="41">0.340578</PC>

			<PC Number="42">0.077707</PC>

			<PC Number="43">1.730484</PC>

			<PC Number="44">0.961335</PC>

			<PC Number="45">0.228048</PC>

			<PC Number="46">-0.556801</PC>

			<PC Number="47">-0.206517</PC>

			<PC Number="48">-0.758646</PC>

			<PC Number="49">-0.379360</PC>

			<PC Number="50">-0.217383</PC>

			<PC Number="51">-0.431804</PC>

			<PC Number="52">-0.079695</PC>

			<PC Number="53">-0.242557</PC>

			<PC Number="54">0.047564</PC>

			<PC Number="55">-0.120528</PC>

			<PC Number="56">-0.408725</PC>

			<PC Number="57">0.551697</PC>

			<PC Number="58">-0.581876</PC>

			<PC Number="59">-0.236678</PC>

			<PC Number="60">-0.136725</PC>

			<PC Number="61">-0.089360</PC>

			<PC Number="62">-0.037461</PC>

			<PC Number="63">-0.070897</PC>

			<PC Number="64">0.286904</PC>

			<PC Number="65">0.079025</PC>

		</Spectrum>

		<Spectrum Class="1" SpectraPath="F:\Imaging\Corazones_Anguita\Inf\Inf_1_Frontal_a\Inf_1_Frontal_a\0_R00X074Y002\1\1SLin\fid">

			<PC Number="1">2.917361</PC>

			<PC Number="2">1.503849</PC>

			<PC Number="3">0.963215</PC>

			<PC Number="4">0.883469</PC>

			<PC Number="5">0.161217</PC>

			<PC Number="6">-2.809214</PC>

			<PC Number="7">-0.067817</PC>

			<PC Number="8">2.363060</PC>

			<PC Number="9">0.164951</PC>

			<PC Number="10">-0.674553</PC>

			<PC Number="11">2.336891</PC>

			<PC Number="12">-0.383272</PC>

			<PC Number="13">1.890839</PC>

			<PC Number="14">-0.214886</PC>

			<PC Number="15">0.389306</PC>

			<PC Number="16">-1.016774</PC>

			<PC Number="17">-0.554760</PC>

			<PC Number="18">0.733625</PC>

			<PC Number="19">-0.592558</PC>

			<PC Number="20">1.003273</PC>

			<PC Number="21">0.981042</PC>

			<PC Number="22">1.373864</PC>

			<PC Number="23">0.273432</PC>

			<PC Number="24">-0.357518</PC>

			<PC Number="25">0.039180</PC>

			<PC Number="26">0.279222</PC>

			<PC Number="27">-0.342365</PC>

			<PC Number="28">-0.064258</PC>

			<PC Number="29">-0.214983</PC>

			<PC Number="30">0.903899</PC>

			<PC Number="31">0.028244</PC>

			<PC Number="32">-0.199637</PC>

			<PC Number="33">0.196985</PC>

			<PC Number="34">-0.824500</PC>

			<PC Number="35">-0.291124</PC>

			<PC Number="36">0.391200</PC>

			<PC Number="37">-0.558650</PC>

			<PC Number="38">-0.426555</PC>

			<PC Number="39">0.304556</PC>

			<PC Number="40">0.128092</PC>

			<PC Number="41">0.588375</PC>

			<PC Number="42">-0.059654</PC>

			<PC Number="43">0.389130</PC>

			<PC Number="44">-0.077563</PC>

			<PC Number="45">0.471016</PC>

			<PC Number="46">-0.107949</PC>

			<PC Number="47">0.267182</PC>

			<PC Number="48">-0.104976</PC>

			<PC Number="49">-0.275986</PC>

			<PC Number="50">-0.169640</PC>

			<PC Number="51">-0.650366</PC>

			<PC Number="52">0.613293</PC>

			<PC Number="53">-0.547822</PC>

			<PC Number="54">-0.278179</PC>

			<PC Number="55">-0.371086</PC>

			<PC Number="56">-0.900809</PC>

			<PC Number="57">0.604623</PC>

			<PC Number="58">-0.233935</PC>

			<PC Number="59">-0.178849</PC>

			<PC Number="60">-0.332724</PC>

			<PC Number="61">-0.371535</PC>

			<PC Number="62">-0.139189</PC>

			<PC Number="63">0.049858</PC>

			<PC Number="64">0.241949</PC>

			<PC Number="65">0.020287</PC>

		</Spectrum>

		<Spectrum Class="1" SpectraPath="F:\Imaging\Corazones_Anguita\Inf\Inf_1_Frontal_a\Inf_1_Frontal_a\0_R00X075Y002\1\1SLin\fid">

			<PC Number="1">3.635680</PC>

			<PC Number="2">4.278904</PC>

			<PC Number="3">0.217145</PC>

			<PC Number="4">3.288897</PC>

			<PC Number="5">0.944305</PC>

			<PC Number="6">-2.418157</PC>

			<PC Number="7">1.639190</PC>

			<PC Number="8">2.626561</PC>

			<PC Number="9">-1.570540</PC>

			<PC Number="10">-2.724902</PC>

			<PC Number="11">-0.508169</PC>

			<PC Number="12">-2.272627</PC>

			<PC Number="13">-0.272345</PC>

			<PC Number="14">0.235425</PC>

			<PC Number="15">0.772087</PC>

			<PC Number="16">0.589262</PC>

			<PC Number="17">0.824532</PC>

			<PC Number="18">-0.536780</PC>

			<PC Number="19">-0.319880</PC>

			<PC Number="20">-0.041841</PC>

			<PC Number="21">-0.189426</PC>

			<PC Number="22">0.053482</PC>

			<PC Number="23">-1.507040</PC>

			<PC Number="24">-0.521673</PC>

			<PC Number="25">-0.400256</PC>

			<PC Number="26">0.540303</PC>

			<PC Number="27">-0.385506</PC>

			<PC Number="28">-0.007033</PC>

			<PC Number="29">1.438370</PC>

			<PC Number="30">0.091929</PC>

			<PC Number="31">-0.587528</PC>

			<PC Number="32">-0.880372</PC>

			<PC Number="33">0.043071</PC>

			<PC Number="34">0.872834</PC>

			<PC Number="35">0.724460</PC>

			<PC Number="36">0.223002</PC>

			<PC Number="37">-0.253384</PC>

			<PC Number="38">-0.394349</PC>

			<PC Number="39">0.528138</PC>

			<PC Number="40">-0.663349</PC>

			<PC Number="41">0.211908</PC>

			<PC Number="42">0.189616</PC>

			<PC Number="43">0.725624</PC>

			<PC Number="44">0.541413</PC>

			<PC Number="45">0.790672</PC>

			<PC Number="46">-0.540309</PC>

			<PC Number="47">-0.020387</PC>

			<PC Number="48">-0.111907</PC>

			<PC Number="49">-0.443353</PC>

			<PC Number="50">0.012946</PC>

			<PC Number="51">0.031205</PC>

			<PC Number="52">-0.444437</PC>

			<PC Number="53">-0.153802</PC>

			<PC Number="54">-0.151256</PC>

			<PC Number="55">-0.164969</PC>

			<PC Number="56">-0.706175</PC>

			<PC Number="57">-0.128646</PC>

			<PC Number="58">-0.559586</PC>

			<PC Number="59">-0.143496</PC>

			<PC Number="60">-0.237111</PC>

			<PC Number="61">-0.083522</PC>

			<PC Number="62">-0.072797</PC>

			<PC Number="63">-0.035450</PC>

			<PC Number="64">0.232706</PC>

			<PC Number="65">-0.012863</PC>

		</Spectrum>

		<Spectrum Class="1" SpectraPath="F:\Imaging\Corazones_Anguita\Inf\Inf_1_Frontal_a\Inf_1_Frontal_a\0_R00X076Y002\1\1SLin\fid">

			<PC Number="1">0.954011</PC>

			<PC Number="2">3.216573</PC>

			<PC Number="3">-0.023501</PC>

			<PC Number="4">1.165559</PC>

			<PC Number="5">3.374762</PC>

			<PC Number="6">-2.920327</PC>

			<PC Number="7">-0.577113</PC>

			<PC Number="8">2.315822</PC>

			<PC Number="9">-0.742936</PC>

			<PC Number="10">-0.502695</PC>

			<PC Number="11">1.049297</PC>

			<PC Number="12">-0.317640</PC>

			<PC Number="13">0.186521</PC>

			<PC Number="14">0.566637</PC>

			<PC Number="15">-0.227144</PC>

			<PC Number="16">0.095245</PC>

			<PC Number="17">0.188161</PC>

			<PC Number="18">-0.360465</PC>

			<PC Number="19">-0.518484</PC>

			<PC Number="20">1.627314</PC>

			<PC Number="21">1.163363</PC>

			<PC Number="22">-0.874702</PC>

			<PC Number="23">-1.778765</PC>

			<PC Number="24">1.112667</PC>

			<PC Number="25">0.485307</PC>

			<PC Number="26">-0.386344</PC>

			<PC Number="27">0.192979</PC>

			<PC Number="28">0.492063</PC>

			<PC Number="29">-1.168494</PC>

			<PC Number="30">0.138430</PC>

			<PC Number="31">-0.425788</PC>

			<PC Number="32">0.929379</PC>

			<PC Number="33">-0.384572</PC>

			<PC Number="34">-0.836892</PC>

			<PC Number="35">-0.800490</PC>

			<PC Number="36">-0.021073</PC>

			<PC Number="37">-0.736949</PC>

			<PC Number="38">0.247619</PC>

			<PC Number="39">0.088245</PC>

			<PC Number="40">-0.407524</PC>

			<PC Number="41">-0.929978</PC>

			<PC Number="42">0.333802</PC>

			<PC Number="43">-0.555515</PC>

			<PC Number="44">0.034348</PC>

			<PC Number="45">-0.258013</PC>

			<PC Number="46">0.084080</PC>

			<PC Number="47">0.100043</PC>

			<PC Number="48">-0.546161</PC>

			<PC Number="49">-0.240099</PC>

			<PC Number="50">-0.281252</PC>

			<PC Number="51">0.119124</PC>

			<PC Number="52">0.456635</PC>

			<PC Number="53">-0.028093</PC>

			<PC Number="54">-0.228176</PC>

			<PC Number="55">-0.348066</PC>

			<PC Number="56">-0.321030</PC>

			<PC Number="57">-0.186399</PC>

			<PC Number="58">-0.585417</PC>

			<PC Number="59">0.060282</PC>

			<PC Number="60">0.152698</PC>

			<PC Number="61">-0.580899</PC>

			<PC Number="62">0.232985</PC>

			<PC Number="63">0.114121</PC>

			<PC Number="64">-0.010800</PC>

			<PC Number="65">0.019381</PC>

		</Spectrum>

		<Spectrum Class="1" SpectraPath="F:\Imaging\Corazones_Anguita\Inf\Inf_1_Frontal_a\Inf_1_Frontal_a\0_R00X077Y002\1\1SLin\fid">

			<PC Number="1">4.483457</PC>

			<PC Number="2">-0.004351</PC>

			<PC Number="3">0.162400</PC>

			<PC Number="4">-0.056700</PC>

			<PC Number="5">-1.249157</PC>

			<PC Number="6">-2.135914</PC>

			<PC Number="7">-0.637038</PC>

			<PC Number="8">2.770896</PC>

			<PC Number="9">0.529875</PC>

			<PC Number="10">-0.100115</PC>

			<PC Number="11">0.430557</PC>

			<PC Number="12">0.038419</PC>

			<PC Number="13">1.029472</PC>

			<PC Number="14">0.065894</PC>

			<PC Number="15">-0.361758</PC>

			<PC Number="16">-1.539078</PC>

			<PC Number="17">-0.394864</PC>

			<PC Number="18">-0.489454</PC>

			<PC Number="19">1.083267</PC>

			<PC Number="20">1.203009</PC>

			<PC Number="21">-0.525127</PC>

			<PC Number="22">0.037825</PC>

			<PC Number="23">-0.511780</PC>

			<PC Number="24">-0.086821</PC>

			<PC Number="25">-0.830762</PC>

			<PC Number="26">0.792369</PC>

			<PC Number="27">0.394450</PC>

			<PC Number="28">0.394427</PC>

			<PC Number="29">-0.417208</PC>

			<PC Number="30">-0.010976</PC>

			<PC Number="31">-0.046752</PC>

			<PC Number="32">0.753482</PC>

			<PC Number="33">-0.454334</PC>

			<PC Number="34">0.334222</PC>

			<PC Number="35">-0.156184</PC>

			<PC Number="36">-0.503194</PC>

			<PC Number="37">-0.282903</PC>

			<PC Number="38">-0.028771</PC>

			<PC Number="39">-0.177350</PC>

			<PC Number="40">-0.041372</PC>

			<PC Number="41">0.125562</PC>

			<PC Number="42">0.156618</PC>

			<PC Number="43">-0.060177</PC>

			<PC Number="44">-0.042821</PC>

			<PC Number="45">0.092428</PC>

			<PC Number="46">-0.606697</PC>

			<PC Number="47">0.051359</PC>

			<PC Number="48">-0.231176</PC>

			<PC Number="49">-0.156782</PC>

			<PC Number="50">-0.033448</PC>

			<PC Number="51">-0.004166</PC>

			<PC Number="52">0.419163</PC>

			<PC Number="53">0.254304</PC>

			<PC Number="54">-0.150605</PC>

			<PC Number="55">-0.108594</PC>

			<PC Number="56">-0.120561</PC>

			<PC Number="57">-0.111372</PC>

			<PC Number="58">0.056215</PC>

			<PC Number="59">-0.094403</PC>

			<PC Number="60">0.112199</PC>

			<PC Number="61">-0.086962</PC>

			<PC Number="62">0.024054</PC>

			<PC Number="63">0.046983</PC>

			<PC Number="64">-0.022183</PC>

			<PC Number="65">-0.086677</PC>

		</Spectrum>

		<Spectrum Class="1" SpectraPath="F:\Imaging\Corazones_Anguita\Inf\Inf_1_Frontal_a\Inf_1_Frontal_a\0_R00X078Y002\1\1SLin\fid">

			<PC Number="1">5.081493</PC>

			<PC Number="2">2.318550</PC>

			<PC Number="3">-0.125864</PC>

			<PC Number="4">3.357692</PC>

			<PC Number="5">0.035033</PC>

			<PC Number="6">-1.374093</PC>

			<PC Number="7">1.412483</PC>

			<PC Number="8">2.012686</PC>

			<PC Number="9">-1.036881</PC>

			<PC Number="10">-1.127159</PC>

			<PC Number="11">1.212884</PC>

			<PC Number="12">-0.165900</PC>

			<PC Number="13">-0.941217</PC>

			<PC Number="14">0.056762</PC>

			<PC Number="15">-0.069191</PC>

			<PC Number="16">0.346258</PC>

			<PC Number="17">1.313260</PC>

			<PC Number="18">-0.108740</PC>

			<PC Number="19">0.252959</PC>

			<PC Number="20">0.520634</PC>

			<PC Number="21">0.332028</PC>

			<PC Number="22">-0.022925</PC>

			<PC Number="23">-0.770472</PC>

			<PC Number="24">-0.357138</PC>

			<PC Number="25">-0.167955</PC>

			<PC Number="26">0.556017</PC>

			<PC Number="27">-0.550339</PC>

			<PC Number="28">0.171396</PC>

			<PC Number="29">0.036598</PC>

			<PC Number="30">-0.798802</PC>

			<PC Number="31">-0.644080</PC>

			<PC Number="32">-0.602614</PC>

			<PC Number="33">-0.607622</PC>

			<PC Number="34">0.399457</PC>

			<PC Number="35">-0.055327</PC>

			<PC Number="36">0.007551</PC>

			<PC Number="37">0.277224</PC>

			<PC Number="38">0.205784</PC>

			<PC Number="39">-0.203937</PC>

			<PC Number="40">-0.200494</PC>

			<PC Number="41">0.751484</PC>

			<PC Number="42">0.595333</PC>

			<PC Number="43">0.584101</PC>

			<PC Number="44">-0.256374</PC>

			<PC Number="45">0.682496</PC>

			<PC Number="46">-0.517629</PC>

			<PC Number="47">-0.174614</PC>

			<PC Number="48">-0.130723</PC>

			<PC Number="49">0.118776</PC>

			<PC Number="50">-0.209844</PC>

			<PC Number="51">0.013097</PC>

			<PC Number="52">0.061980</PC>

			<PC Number="53">0.078463</PC>

			<PC Number="54">-0.105265</PC>

			<PC Number="55">-0.005140</PC>

			<PC Number="56">0.094940</PC>

			<PC Number="57">0.052262</PC>

			<PC Number="58">0.279867</PC>

			<PC Number="59">-0.115556</PC>

			<PC Number="60">0.079785</PC>

			<PC Number="61">-0.062551</PC>

			<PC Number="62">-0.056483</PC>

			<PC Number="63">-0.135187</PC>

			<PC Number="64">0.310350</PC>

			<PC Number="65">-0.011070</PC>

		</Spectrum>

		<Spectrum Class="1" SpectraPath="F:\Imaging\Corazones_Anguita\Inf\Inf_1_Frontal_a\Inf_1_Frontal_a\0_R00X079Y002\1\1SLin\fid">

			<PC Number="1">4.170529</PC>

			<PC Number="2">0.599654</PC>

			<PC Number="3">-0.083841</PC>

			<PC Number="4">2.219226</PC>

			<PC Number="5">-1.517362</PC>

			<PC Number="6">-3.639841</PC>

			<PC Number="7">1.968407</PC>

			<PC Number="8">2.374600</PC>

			<PC Number="9">1.084797</PC>

			<PC Number="10">-0.590994</PC>

			<PC Number="11">-0.654599</PC>

			<PC Number="12">-0.338567</PC>

			<PC Number="13">1.007696</PC>

			<PC Number="14">1.189185</PC>

			<PC Number="15">-0.350761</PC>

			<PC Number="16">0.708941</PC>

			<PC Number="17">-0.459461</PC>

			<PC Number="18">-1.210693</PC>

			<PC Number="19">-0.113486</PC>

			<PC Number="20">0.297571</PC>

			<PC Number="21">0.399220</PC>

			<PC Number="22">-0.429985</PC>

			<PC Number="23">1.044944</PC>

			<PC Number="24">-0.280463</PC>

			<PC Number="25">-0.586291</PC>

			<PC Number="26">0.756037</PC>

			<PC Number="27">-0.119015</PC>

			<PC Number="28">-0.028910</PC>

			<PC Number="29">0.999377</PC>

			<PC Number="30">0.175329</PC>

			<PC Number="31">-0.276023</PC>

			<PC Number="32">-0.014194</PC>

			<PC Number="33">0.103962</PC>

			<PC Number="34">0.249505</PC>

			<PC Number="35">-0.540763</PC>

			<PC Number="36">-0.059780</PC>

			<PC Number="37">-0.303731</PC>

			<PC Number="38">-0.078510</PC>

			<PC Number="39">-0.032116</PC>

			<PC Number="40">-0.601377</PC>

			<PC Number="41">0.818837</PC>

			<PC Number="42">1.062566</PC>

			<PC Number="43">0.157460</PC>

			<PC Number="44">-0.042045</PC>

			<PC Number="45">-0.007928</PC>

			<PC Number="46">-0.166380</PC>

			<PC Number="47">0.027240</PC>

			<PC Number="48">-0.275171</PC>

			<PC Number="49">-0.231955</PC>

			<PC Number="50">-0.201469</PC>

			<PC Number="51">0.053230</PC>

			<PC Number="52">0.334763</PC>

			<PC Number="53">-0.044229</PC>

			<PC Number="54">0.069100</PC>

			<PC Number="55">0.009247</PC>

			<PC Number="56">-0.094748</PC>

			<PC Number="57">-0.054983</PC>

			<PC Number="58">0.099711</PC>

			<PC Number="59">0.050472</PC>

			<PC Number="60">0.147185</PC>

			<PC Number="61">-0.114855</PC>

			<PC Number="62">-0.001167</PC>

			<PC Number="63">0.033805</PC>

			<PC Number="64">-0.008216</PC>

			<PC Number="65">-0.040047</PC>

		</Spectrum>

		<Spectrum Class="1" SpectraPath="F:\Imaging\Corazones_Anguita\Inf\Inf_1_Frontal_a\Inf_1_Frontal_a\0_R00X080Y002\1\1SLin\fid">

			<PC Number="1">4.800864</PC>

			<PC Number="2">2.165974</PC>

			<PC Number="3">-0.604940</PC>

			<PC Number="4">4.945044</PC>

			<PC Number="5">0.082774</PC>

			<PC Number="6">-2.644525</PC>

			<PC Number="7">3.141336</PC>

			<PC Number="8">1.287635</PC>

			<PC Number="9">1.078632</PC>

			<PC Number="10">-1.323370</PC>

			<PC Number="11">-2.010894</PC>

			<PC Number="12">-1.116094</PC>

			<PC Number="13">0.307040</PC>

			<PC Number="14">2.762819</PC>

			<PC Number="15">0.379311</PC>

			<PC Number="16">0.237711</PC>

			<PC Number="17">-0.683150</PC>

			<PC Number="18">-1.089577</PC>

			<PC Number="19">0.301156</PC>

			<PC Number="20">-1.217128</PC>

			<PC Number="21">0.890409</PC>

			<PC Number="22">-0.123842</PC>

			<PC Number="23">-0.948893</PC>

			<PC Number="24">-0.700903</PC>

			<PC Number="25">0.634315</PC>

			<PC Number="26">0.281499</PC>

			<PC Number="27">-0.053678</PC>

			<PC Number="28">-0.112591</PC>

			<PC Number="29">1.004453</PC>

			<PC Number="30">0.182105</PC>

			<PC Number="31">0.065130</PC>

			<PC Number="32">-0.364454</PC>

			<PC Number="33">-0.344369</PC>

			<PC Number="34">-0.089418</PC>

			<PC Number="35">0.089702</PC>

			<PC Number="36">-0.266489</PC>

			<PC Number="37">-0.192317</PC>

			<PC Number="38">-0.174418</PC>

			<PC Number="39">-0.265263</PC>

			<PC Number="40">-0.544638</PC>

			<PC Number="41">-0.394822</PC>

			<PC Number="42">-0.075455</PC>

			<PC Number="43">0.570683</PC>

			<PC Number="44">1.040388</PC>

			<PC Number="45">0.960748</PC>

			<PC Number="46">-0.301748</PC>

			<PC Number="47">-0.716683</PC>

			<PC Number="48">0.461916</PC>

			<PC Number="49">-0.313644</PC>

			<PC Number="50">0.232573</PC>

			<PC Number="51">-0.028066</PC>

			<PC Number="52">0.099575</PC>

			<PC Number="53">-0.141541</PC>

			<PC Number="54">-0.193873</PC>

			<PC Number="55">-0.364728</PC>

			<PC Number="56">0.325126</PC>

			<PC Number="57">0.193791</PC>

			<PC Number="58">0.000954</PC>

			<PC Number="59">0.352056</PC>

			<PC Number="60">0.026591</PC>

			<PC Number="61">-0.091602</PC>

			<PC Number="62">0.093836</PC>

			<PC Number="63">0.008655</PC>

			<PC Number="64">-0.023354</PC>

			<PC Number="65">-0.001200</PC>

		</Spectrum>

		<Spectrum Class="1" SpectraPath="F:\Imaging\Corazones_Anguita\Inf\Inf_1_Frontal_a\Inf_1_Frontal_a\0_R00X081Y002\1\1SLin\fid">

			<PC Number="1">4.415051</PC>

			<PC Number="2">-0.141544</PC>

			<PC Number="3">0.229192</PC>

			<PC Number="4">0.627101</PC>

			<PC Number="5">-2.268770</PC>

			<PC Number="6">-2.054389</PC>

			<PC Number="7">2.183641</PC>

			<PC Number="8">1.866590</PC>

			<PC Number="9">-0.268273</PC>

			<PC Number="10">-0.105714</PC>

			<PC Number="11">0.368308</PC>

			<PC Number="12">-0.033201</PC>

			<PC Number="13">-0.047198</PC>

			<PC Number="14">-1.389045</PC>

			<PC Number="15">-0.460091</PC>

			<PC Number="16">-0.364235</PC>

			<PC Number="17">0.812873</PC>

			<PC Number="18">0.224899</PC>

			<PC Number="19">0.972526</PC>

			<PC Number="20">1.141643</PC>

			<PC Number="21">0.308761</PC>

			<PC Number="22">-0.401803</PC>

			<PC Number="23">-0.664864</PC>

			<PC Number="24">-0.238700</PC>

			<PC Number="25">-0.933170</PC>

			<PC Number="26">-0.427227</PC>

			<PC Number="27">-0.019915</PC>

			<PC Number="28">-0.019384</PC>

			<PC Number="29">-0.023444</PC>

			<PC Number="30">-0.016453</PC>

			<PC Number="31">-0.411674</PC>

			<PC Number="32">0.238854</PC>

			<PC Number="33">-0.273069</PC>

			<PC Number="34">0.209425</PC>

			<PC Number="35">-0.831459</PC>

			<PC Number="36">0.247422</PC>

			<PC Number="37">0.434150</PC>

			<PC Number="38">-0.296710</PC>

			<PC Number="39">-0.690311</PC>

			<PC Number="40">-0.125995</PC>

			<PC Number="41">0.093877</PC>

			<PC Number="42">0.349361</PC>

			<PC Number="43">0.494627</PC>

			<PC Number="44">0.110896</PC>

			<PC Number="45">-0.345201</PC>

			<PC Number="46">0.260317</PC>

			<PC Number="47">-0.131416</PC>

			<PC Number="48">-0.299513</PC>

			<PC Number="49">-0.171145</PC>

			<PC Number="50">-0.312879</PC>

			<PC Number="51">-0.449449</PC>

			<PC Number="52">0.557662</PC>

			<PC Number="53">-0.115682</PC>

			<PC Number="54">0.146272</PC>

			<PC Number="55">0.109809</PC>

			<PC Number="56">-0.276525</PC>

			<PC Number="57">0.389742</PC>

			<PC Number="58">0.354659</PC>

			<PC Number="59">-0.342794</PC>

			<PC Number="60">0.310126</PC>

			<PC Number="61">-0.154715</PC>

			<PC Number="62">-0.058079</PC>

			<PC Number="63">-0.120228</PC>

			<PC Number="64">0.004675</PC>

			<PC Number="65">-0.031241</PC>

		</Spectrum>

		<Spectrum Class="1" SpectraPath="F:\Imaging\Corazones_Anguita\Inf\Inf_1_Frontal_a\Inf_1_Frontal_a\0_R00X082Y002\1\1SLin\fid">

			<PC Number="1">4.794875</PC>

			<PC Number="2">0.770450</PC>

			<PC Number="3">0.228713</PC>

			<PC Number="4">0.770566</PC>

			<PC Number="5">-2.072725</PC>

			<PC Number="6">-0.172821</PC>

			<PC Number="7">1.745388</PC>

			<PC Number="8">2.189693</PC>

			<PC Number="9">-0.147379</PC>

			<PC Number="10">0.730845</PC>

			<PC Number="11">0.431037</PC>

			<PC Number="12">0.394787</PC>

			<PC Number="13">0.131658</PC>

			<PC Number="14">0.165238</PC>

			<PC Number="15">-1.187661</PC>

			<PC Number="16">-0.373471</PC>

			<PC Number="17">0.700764</PC>

			<PC Number="18">0.025050</PC>

			<PC Number="19">0.402496</PC>

			<PC Number="20">0.074399</PC>

			<PC Number="21">-0.145747</PC>

			<PC Number="22">-0.325811</PC>

			<PC Number="23">0.681734</PC>

			<PC Number="24">0.013381</PC>

			<PC Number="25">-0.499164</PC>

			<PC Number="26">-0.356308</PC>

			<PC Number="27">0.054239</PC>

			<PC Number="28">0.387526</PC>

			<PC Number="29">0.359653</PC>

			<PC Number="30">-0.858682</PC>

			<PC Number="31">0.124557</PC>

			<PC Number="32">1.134174</PC>

			<PC Number="33">0.112333</PC>

			<PC Number="34">0.437563</PC>

			<PC Number="35">-0.274879</PC>

			<PC Number="36">-0.313426</PC>

			<PC Number="37">-0.252185</PC>

			<PC Number="38">0.506789</PC>

			<PC Number="39">-0.709604</PC>

			<PC Number="40">0.157540</PC>

			<PC Number="41">0.146307</PC>

			<PC Number="42">0.492618</PC>

			<PC Number="43">-0.110664</PC>

			<PC Number="44">-0.363817</PC>

			<PC Number="45">-0.548541</PC>

			<PC Number="46">-0.280174</PC>

			<PC Number="47">-0.207272</PC>

			<PC Number="48">-0.404275</PC>

			<PC Number="49">0.080543</PC>

			<PC Number="50">-0.701261</PC>

			<PC Number="51">-0.487526</PC>

			<PC Number="52">0.265746</PC>

			<PC Number="53">-0.027554</PC>

			<PC Number="54">-0.075609</PC>

			<PC Number="55">0.138720</PC>

			<PC Number="56">0.023989</PC>

			<PC Number="57">0.431624</PC>

			<PC Number="58">0.412905</PC>

			<PC Number="59">-0.010206</PC>

			<PC Number="60">0.234509</PC>

			<PC Number="61">-0.172720</PC>

			<PC Number="62">0.020021</PC>

			<PC Number="63">-0.075745</PC>

			<PC Number="64">0.001430</PC>

			<PC Number="65">-0.021676</PC>

		</Spectrum>

		<Spectrum Class="1" SpectraPath="F:\Imaging\Corazones_Anguita\Inf\Inf_1_Frontal_a\Inf_1_Frontal_a\0_R00X083Y002\1\1SLin\fid">

			<PC Number="1">2.429801</PC>

			<PC Number="2">1.884555</PC>

			<PC Number="3">-1.848695</PC>

			<PC Number="4">2.291386</PC>

			<PC Number="5">-2.430802</PC>

			<PC Number="6">1.111483</PC>

			<PC Number="7">1.147647</PC>

			<PC Number="8">3.203974</PC>

			<PC Number="9">-0.735588</PC>

			<PC Number="10">0.643978</PC>

			<PC Number="11">-0.473059</PC>

			<PC Number="12">0.175877</PC>

			<PC Number="13">0.277941</PC>

			<PC Number="14">1.185903</PC>

			<PC Number="15">-0.226314</PC>

			<PC Number="16">-0.732452</PC>

			<PC Number="17">-0.200788</PC>

			<PC Number="18">0.384560</PC>

			<PC Number="19">0.547640</PC>

			<PC Number="20">0.103383</PC>

			<PC Number="21">0.609345</PC>

			<PC Number="22">0.729431</PC>

			<PC Number="23">-0.915588</PC>

			<PC Number="24">-0.131134</PC>

			<PC Number="25">-0.189701</PC>

			<PC Number="26">0.434481</PC>

			<PC Number="27">0.099261</PC>

			<PC Number="28">-0.596638</PC>

			<PC Number="29">0.390250</PC>

			<PC Number="30">-0.989369</PC>

			<PC Number="31">0.018469</PC>

			<PC Number="32">0.038048</PC>

			<PC Number="33">0.403094</PC>

			<PC Number="34">-0.059410</PC>

			<PC Number="35">-0.278545</PC>

			<PC Number="36">-0.096225</PC>

			<PC Number="37">0.106604</PC>

			<PC Number="38">-0.031959</PC>

			<PC Number="39">-0.246069</PC>

			<PC Number="40">0.190406</PC>

			<PC Number="41">-0.096487</PC>

			<PC Number="42">-0.298512</PC>

			<PC Number="43">0.485069</PC>

			<PC Number="44">-0.548419</PC>

			<PC Number="45">-0.080573</PC>

			<PC Number="46">-0.469561</PC>

			<PC Number="47">-0.593647</PC>

			<PC Number="48">-0.234320</PC>

			<PC Number="49">-0.101261</PC>

			<PC Number="50">-0.525218</PC>

			<PC Number="51">-0.287449</PC>

			<PC Number="52">-0.235180</PC>

			<PC Number="53">-0.240538</PC>

			<PC Number="54">0.125105</PC>

			<PC Number="55">-0.152811</PC>

			<PC Number="56">-0.062201</PC>

			<PC Number="57">0.227564</PC>

			<PC Number="58">0.237243</PC>

			<PC Number="59">0.071212</PC>

			<PC Number="60">0.171146</PC>

			<PC Number="61">-0.060578</PC>

			<PC Number="62">-0.002977</PC>

			<PC Number="63">-0.097638</PC>

			<PC Number="64">-0.178052</PC>

			<PC Number="65">-0.095382</PC>

		</Spectrum>

		<Spectrum Class="1" SpectraPath="F:\Imaging\Corazones_Anguita\Inf\Inf_1_Frontal_a\Inf_1_Frontal_a\0_R00X084Y002\1\1SLin\fid">

			<PC Number="1">2.517967</PC>

			<PC Number="2">0.579190</PC>

			<PC Number="3">-0.506027</PC>

			<PC Number="4">1.975332</PC>

			<PC Number="5">-0.317031</PC>

			<PC Number="6">-0.042207</PC>

			<PC Number="7">2.537967</PC>

			<PC Number="8">1.734141</PC>

			<PC Number="9">-1.360970</PC>

			<PC Number="10">-0.813348</PC>

			<PC Number="11">0.110294</PC>

			<PC Number="12">0.703363</PC>

			<PC Number="13">0.627359</PC>

			<PC Number="14">0.982016</PC>

			<PC Number="15">-1.122848</PC>

			<PC Number="16">-1.052439</PC>

			<PC Number="17">0.737390</PC>

			<PC Number="18">0.294218</PC>

			<PC Number="19">0.962263</PC>

			<PC Number="20">0.106644</PC>

			<PC Number="21">0.643046</PC>

			<PC Number="22">-0.251931</PC>

			<PC Number="23">0.024263</PC>

			<PC Number="24">-0.226322</PC>

			<PC Number="25">-0.480279</PC>

			<PC Number="26">0.553492</PC>

			<PC Number="27">0.021949</PC>

			<PC Number="28">-0.299126</PC>

			<PC Number="29">-0.000582</PC>

			<PC Number="30">-0.878333</PC>

			<PC Number="31">-0.210801</PC>

			<PC Number="32">-0.205442</PC>

			<PC Number="33">-0.228609</PC>

			<PC Number="34">0.253609</PC>

			<PC Number="35">0.395415</PC>

			<PC Number="36">-0.252769</PC>

			<PC Number="37">0.151192</PC>

			<PC Number="38">-0.343527</PC>

			<PC Number="39">-0.133866</PC>

			<PC Number="40">-0.194498</PC>

			<PC Number="41">0.463930</PC>

			<PC Number="42">-0.348895</PC>

			<PC Number="43">0.299572</PC>

			<PC Number="44">-0.113380</PC>

			<PC Number="45">0.290786</PC>

			<PC Number="46">-0.763215</PC>

			<PC Number="47">-0.457326</PC>

			<PC Number="48">0.008524</PC>

			<PC Number="49">-0.059445</PC>

			<PC Number="50">-0.168540</PC>

			<PC Number="51">-0.048515</PC>

			<PC Number="52">-0.057686</PC>

			<PC Number="53">0.205752</PC>

			<PC Number="54">0.001315</PC>

			<PC Number="55">0.083611</PC>

			<PC Number="56">0.263707</PC>

			<PC Number="57">0.563251</PC>

			<PC Number="58">0.223652</PC>

			<PC Number="59">-0.139179</PC>

			<PC Number="60">-0.277616</PC>

			<PC Number="61">0.079069</PC>

			<PC Number="62">0.006115</PC>

			<PC Number="63">-0.103604</PC>

			<PC Number="64">0.236641</PC>

			<PC Number="65">-0.020152</PC>

		</Spectrum>

		<Spectrum Class="1" SpectraPath="F:\Imaging\Corazones_Anguita\Inf\Inf_1_Frontal_a\Inf_1_Frontal_a\0_R00X085Y002\1\1SLin\fid">

			<PC Number="1">-0.467125</PC>

			<PC Number="2">-1.084858</PC>

			<PC Number="3">-1.207257</PC>

			<PC Number="4">0.505390</PC>

			<PC Number="5">-0.922034</PC>

			<PC Number="6">-2.716970</PC>

			<PC Number="7">1.727934</PC>

			<PC Number="8">0.941013</PC>

			<PC Number="9">-0.009393</PC>

			<PC Number="10">-0.106394</PC>

			<PC Number="11">-1.012688</PC>

			<PC Number="12">-0.964036</PC>

			<PC Number="13">0.605636</PC>

			<PC Number="14">0.330158</PC>

			<PC Number="15">-1.176558</PC>

			<PC Number="16">-1.046516</PC>

			<PC Number="17">0.647967</PC>

			<PC Number="18">1.001330</PC>

			<PC Number="19">0.008708</PC>

			<PC Number="20">1.023320</PC>

			<PC Number="21">0.011032</PC>

			<PC Number="22">0.865746</PC>

			<PC Number="23">0.096001</PC>

			<PC Number="24">-1.818294</PC>

			<PC Number="25">-1.445800</PC>

			<PC Number="26">0.781279</PC>

			<PC Number="27">0.761410</PC>

			<PC Number="28">-1.322073</PC>

			<PC Number="29">0.194878</PC>

			<PC Number="30">0.579713</PC>

			<PC Number="31">0.253267</PC>

			<PC Number="32">0.174771</PC>

			<PC Number="33">0.316129</PC>

			<PC Number="34">-0.007426</PC>

			<PC Number="35">0.003812</PC>

			<PC Number="36">-0.270466</PC>

			<PC Number="37">-0.827606</PC>

			<PC Number="38">-0.284804</PC>

			<PC Number="39">-0.073012</PC>

			<PC Number="40">-0.778403</PC>

			<PC Number="41">0.853174</PC>

			<PC Number="42">0.883710</PC>

			<PC Number="43">1.486517</PC>

			<PC Number="44">0.801873</PC>

			<PC Number="45">0.208916</PC>

			<PC Number="46">-0.405609</PC>

			<PC Number="47">0.216984</PC>

			<PC Number="48">0.244812</PC>

			<PC Number="49">-0.279053</PC>

			<PC Number="50">0.045917</PC>

			<PC Number="51">-0.294161</PC>

			<PC Number="52">-0.238671</PC>

			<PC Number="53">-0.151835</PC>

			<PC Number="54">0.012224</PC>

			<PC Number="55">0.087022</PC>

			<PC Number="56">0.363977</PC>

			<PC Number="57">0.271242</PC>

			<PC Number="58">0.203892</PC>

			<PC Number="59">-0.616632</PC>

			<PC Number="60">-0.458251</PC>

			<PC Number="61">0.068993</PC>

			<PC Number="62">-0.189580</PC>

			<PC Number="63">-0.234404</PC>

			<PC Number="64">0.441545</PC>

			<PC Number="65">0.032006</PC>

		</Spectrum>

		<Spectrum Class="1" SpectraPath="F:\Imaging\Corazones_Anguita\Inf\Inf_1_Frontal_a\Inf_1_Frontal_a\0_R00X086Y002\1\1SLin\fid">

			<PC Number="1">-1.261056</PC>

			<PC Number="2">-2.201080</PC>

			<PC Number="3">-0.481009</PC>

			<PC Number="4">-1.243877</PC>

			<PC Number="5">-1.157738</PC>

			<PC Number="6">-1.730870</PC>

			<PC Number="7">2.915197</PC>

			<PC Number="8">1.812021</PC>

			<PC Number="9">-0.676169</PC>

			<PC Number="10">-1.005600</PC>

			<PC Number="11">-0.850980</PC>

			<PC Number="12">-0.393528</PC>

			<PC Number="13">0.603225</PC>

			<PC Number="14">-0.100977</PC>

			<PC Number="15">-0.639485</PC>

			<PC Number="16">-0.899723</PC>

			<PC Number="17">0.840592</PC>

			<PC Number="18">0.292378</PC>

			<PC Number="19">1.103358</PC>

			<PC Number="20">0.644940</PC>

			<PC Number="21">-0.331265</PC>

			<PC Number="22">0.505801</PC>

			<PC Number="23">1.020099</PC>

			<PC Number="24">-0.202547</PC>

			<PC Number="25">-0.641294</PC>

			<PC Number="26">0.677993</PC>

			<PC Number="27">0.750245</PC>

			<PC Number="28">0.170145</PC>

			<PC Number="29">-0.036410</PC>

			<PC Number="30">0.519001</PC>

			<PC Number="31">-0.470003</PC>

			<PC Number="32">0.176483</PC>

			<PC Number="33">-0.194919</PC>

			<PC Number="34">0.300011</PC>

			<PC Number="35">0.530977</PC>

			<PC Number="36">-0.902622</PC>

			<PC Number="37">1.222155</PC>

			<PC Number="38">0.369399</PC>

			<PC Number="39">-0.435658</PC>

			<PC Number="40">-0.588664</PC>

			<PC Number="41">-0.631067</PC>

			<PC Number="42">0.708230</PC>

			<PC Number="43">-0.253798</PC>

			<PC Number="44">-0.383788</PC>

			<PC Number="45">0.438023</PC>

			<PC Number="46">0.279165</PC>

			<PC Number="47">0.107570</PC>

			<PC Number="48">-0.127222</PC>

			<PC Number="49">0.388879</PC>

			<PC Number="50">-0.100304</PC>

			<PC Number="51">-0.726336</PC>

			<PC Number="52">0.333236</PC>

			<PC Number="53">0.630029</PC>

			<PC Number="54">-0.076223</PC>

			<PC Number="55">-0.015337</PC>

			<PC Number="56">0.036904</PC>

			<PC Number="57">0.098475</PC>

			<PC Number="58">0.118347</PC>

			<PC Number="59">-0.112932</PC>

			<PC Number="60">-0.165508</PC>

			<PC Number="61">-0.031567</PC>

			<PC Number="62">-0.115319</PC>

			<PC Number="63">-0.290989</PC>

			<PC Number="64">0.024275</PC>

			<PC Number="65">0.049303</PC>

		</Spectrum>

		<Spectrum Class="1" SpectraPath="F:\Imaging\Corazones_Anguita\Inf\Inf_1_Frontal_a\Inf_1_Frontal_a\0_R00X087Y002\1\1SLin\fid">

			<PC Number="1">-0.204064</PC>

			<PC Number="2">-2.458272</PC>

			<PC Number="3">-0.587701</PC>

			<PC Number="4">-0.565385</PC>

			<PC Number="5">0.124271</PC>

			<PC Number="6">-0.487955</PC>

			<PC Number="7">2.490687</PC>

			<PC Number="8">0.850351</PC>

			<PC Number="9">0.400519</PC>

			<PC Number="10">-0.602975</PC>

			<PC Number="11">0.483135</PC>

			<PC Number="12">0.058007</PC>

			<PC Number="13">0.116216</PC>

			<PC Number="14">0.761917</PC>

			<PC Number="15">-1.424628</PC>

			<PC Number="16">0.624132</PC>

			<PC Number="17">1.018712</PC>

			<PC Number="18">-0.013191</PC>

			<PC Number="19">0.426993</PC>

			<PC Number="20">1.135356</PC>

			<PC Number="21">0.587565</PC>

			<PC Number="22">0.338103</PC>

			<PC Number="23">-1.860140</PC>

			<PC Number="24">-0.127983</PC>

			<PC Number="25">-0.640402</PC>

			<PC Number="26">-1.619406</PC>

			<PC Number="27">0.446694</PC>

			<PC Number="28">-1.094806</PC>

			<PC Number="29">-0.045485</PC>

			<PC Number="30">-0.904499</PC>

			<PC Number="31">0.544463</PC>

			<PC Number="32">-0.884819</PC>

			<PC Number="33">-0.166368</PC>

			<PC Number="34">0.944626</PC>

			<PC Number="35">-0.204268</PC>

			<PC Number="36">0.130912</PC>

			<PC Number="37">0.077284</PC>

			<PC Number="38">-0.736827</PC>

			<PC Number="39">-0.145296</PC>

			<PC Number="40">0.149725</PC>

			<PC Number="41">0.210127</PC>

			<PC Number="42">-0.084922</PC>

			<PC Number="43">-0.109071</PC>

			<PC Number="44">0.068500</PC>

			<PC Number="45">-0.338877</PC>

			<PC Number="46">0.169596</PC>

			<PC Number="47">-0.709831</PC>

			<PC Number="48">0.495802</PC>

			<PC Number="49">-0.193750</PC>

			<PC Number="50">0.129501</PC>

			<PC Number="51">-0.236083</PC>

			<PC Number="52">-0.172651</PC>

			<PC Number="53">0.009395</PC>

			<PC Number="54">-0.045559</PC>

			<PC Number="55">-0.233245</PC>

			<PC Number="56">-0.572294</PC>

			<PC Number="57">-0.295823</PC>

			<PC Number="58">0.205633</PC>

			<PC Number="59">-0.271943</PC>

			<PC Number="60">-0.113822</PC>

			<PC Number="61">-0.143400</PC>

			<PC Number="62">-0.025663</PC>

			<PC Number="63">-0.263866</PC>

			<PC Number="64">0.031648</PC>

			<PC Number="65">-0.051361</PC>

		</Spectrum>

		<Spectrum Class="1" SpectraPath="F:\Imaging\Corazones_Anguita\Inf\Inf_1_Frontal_a\Inf_1_Frontal_a\0_R00X088Y002\1\1SLin\fid">

			<PC Number="1">-0.450933</PC>

			<PC Number="2">1.250752</PC>

			<PC Number="3">-0.806335</PC>

			<PC Number="4">0.821978</PC>

			<PC Number="5">0.928296</PC>

			<PC Number="6">-2.864285</PC>

			<PC Number="7">0.368929</PC>

			<PC Number="8">0.054644</PC>

			<PC Number="9">-0.160730</PC>

			<PC Number="10">-0.157128</PC>

			<PC Number="11">-0.222252</PC>

			<PC Number="12">0.012414</PC>

			<PC Number="13">0.144120</PC>

			<PC Number="14">-0.450838</PC>

			<PC Number="15">-0.753687</PC>

			<PC Number="16">-0.181482</PC>

			<PC Number="17">-0.336821</PC>

			<PC Number="18">-0.203687</PC>

			<PC Number="19">1.898578</PC>

			<PC Number="20">1.115134</PC>

			<PC Number="21">0.601769</PC>

			<PC Number="22">-0.040007</PC>

			<PC Number="23">-1.058328</PC>

			<PC Number="24">0.177599</PC>

			<PC Number="25">-0.002376</PC>

			<PC Number="26">0.442473</PC>

			<PC Number="27">-1.737795</PC>

			<PC Number="28">0.232515</PC>

			<PC Number="29">0.514583</PC>

			<PC Number="30">-1.071024</PC>

			<PC Number="31">0.636052</PC>

			<PC Number="32">-0.028119</PC>

			<PC Number="33">-0.484442</PC>

			<PC Number="34">-1.102248</PC>

			<PC Number="35">-0.031467</PC>

			<PC Number="36">0.351512</PC>

			<PC Number="37">0.520407</PC>

			<PC Number="38">0.169462</PC>

			<PC Number="39">0.361153</PC>

			<PC Number="40">0.762166</PC>

			<PC Number="41">-0.134363</PC>

			<PC Number="42">0.252393</PC>

			<PC Number="43">-0.057953</PC>

			<PC Number="44">-0.166308</PC>

			<PC Number="45">0.581809</PC>

			<PC Number="46">0.882194</PC>

			<PC Number="47">0.117667</PC>

			<PC Number="48">-0.262985</PC>

			<PC Number="49">0.225985</PC>

			<PC Number="50">0.185114</PC>

			<PC Number="51">-0.000372</PC>

			<PC Number="52">0.237921</PC>

			<PC Number="53">1.101275</PC>

			<PC Number="54">0.601562</PC>

			<PC Number="55">0.511387</PC>

			<PC Number="56">0.084421</PC>

			<PC Number="57">-0.197217</PC>

			<PC Number="58">0.096155</PC>

			<PC Number="59">0.108401</PC>

			<PC Number="60">-0.188577</PC>

			<PC Number="61">0.183301</PC>

			<PC Number="62">0.040232</PC>

			<PC Number="63">0.097550</PC>

			<PC Number="64">-0.148840</PC>

			<PC Number="65">-0.125124</PC>

		</Spectrum>

		<Spectrum Class="1" SpectraPath="F:\Imaging\Corazones_Anguita\Inf\Inf_1_Frontal_a\Inf_1_Frontal_a\0_R00X089Y002\1\1SLin\fid">

			<PC Number="1">4.036420</PC>

			<PC Number="2">5.520080</PC>

			<PC Number="3">0.969621</PC>

			<PC Number="4">1.923019</PC>

			<PC Number="5">-0.438759</PC>

			<PC Number="6">-1.453776</PC>

			<PC Number="7">-0.630626</PC>

			<PC Number="8">1.236231</PC>

			<PC Number="9">0.424672</PC>

			<PC Number="10">0.105031</PC>

			<PC Number="11">-1.616532</PC>

			<PC Number="12">-0.709670</PC>

			<PC Number="13">0.021630</PC>

			<PC Number="14">-1.098045</PC>

			<PC Number="15">-0.200550</PC>

			<PC Number="16">-0.156764</PC>

			<PC Number="17">0.564911</PC>

			<PC Number="18">0.000763</PC>

			<PC Number="19">0.114176</PC>

			<PC Number="20">0.291099</PC>

			<PC Number="21">-0.451058</PC>

			<PC Number="22">0.557866</PC>

			<PC Number="23">-0.195158</PC>

			<PC Number="24">-0.814257</PC>

			<PC Number="25">-0.417598</PC>

			<PC Number="26">0.532586</PC>

			<PC Number="27">0.548277</PC>

			<PC Number="28">0.418410</PC>

			<PC Number="29">-0.422006</PC>

			<PC Number="30">0.170276</PC>

			<PC Number="31">0.084981</PC>

			<PC Number="32">0.815187</PC>

			<PC Number="33">-0.362589</PC>

			<PC Number="34">0.557167</PC>

			<PC Number="35">0.081599</PC>

			<PC Number="36">0.616572</PC>

			<PC Number="37">-0.787394</PC>

			<PC Number="38">-0.976747</PC>

			<PC Number="39">0.111539</PC>

			<PC Number="40">0.584312</PC>

			<PC Number="41">-0.086958</PC>

			<PC Number="42">-0.410741</PC>

			<PC Number="43">0.031931</PC>

			<PC Number="44">0.124581</PC>

			<PC Number="45">-0.203804</PC>

			<PC Number="46">0.262336</PC>

			<PC Number="47">0.211155</PC>

			<PC Number="48">0.280061</PC>

			<PC Number="49">0.387938</PC>

			<PC Number="50">-0.217680</PC>

			<PC Number="51">0.217138</PC>

			<PC Number="52">-0.275140</PC>

			<PC Number="53">0.139746</PC>

			<PC Number="54">-0.059748</PC>

			<PC Number="55">0.186347</PC>

			<PC Number="56">-0.128975</PC>

			<PC Number="57">0.469717</PC>

			<PC Number="58">-0.670921</PC>

			<PC Number="59">-0.012339</PC>

			<PC Number="60">-0.132284</PC>

			<PC Number="61">-0.000147</PC>

			<PC Number="62">-0.067698</PC>

			<PC Number="63">0.119362</PC>

			<PC Number="64">-0.015142</PC>

			<PC Number="65">-0.010599</PC>

		</Spectrum>

		<Spectrum Class="1" SpectraPath="F:\Imaging\Corazones_Anguita\Inf\Inf_1_Frontal_a\Inf_1_Frontal_a\0_R00X090Y002\1\1SLin\fid">

			<PC Number="1">2.454733</PC>

			<PC Number="2">7.142633</PC>

			<PC Number="3">-0.275398</PC>

			<PC Number="4">4.159491</PC>

			<PC Number="5">1.770442</PC>

			<PC Number="6">0.958655</PC>

			<PC Number="7">-0.062811</PC>

			<PC Number="8">0.484445</PC>

			<PC Number="9">0.919473</PC>

			<PC Number="10">1.198491</PC>

			<PC Number="11">-1.528973</PC>

			<PC Number="12">-1.196830</PC>

			<PC Number="13">1.241170</PC>

			<PC Number="14">-0.736805</PC>

			<PC Number="15">-0.019863</PC>

			<PC Number="16">0.903417</PC>

			<PC Number="17">0.858645</PC>

			<PC Number="18">0.653715</PC>

			<PC Number="19">1.522295</PC>

			<PC Number="20">-0.321795</PC>

			<PC Number="21">0.342956</PC>

			<PC Number="22">0.808611</PC>

			<PC Number="23">-0.100197</PC>

			<PC Number="24">-0.721097</PC>

			<PC Number="25">0.721834</PC>

			<PC Number="26">-0.034177</PC>

			<PC Number="27">0.914866</PC>

			<PC Number="28">0.175242</PC>

			<PC Number="29">-0.420868</PC>

			<PC Number="30">0.267523</PC>

			<PC Number="31">0.474509</PC>

			<PC Number="32">-0.014203</PC>

			<PC Number="33">-0.990920</PC>

			<PC Number="34">-0.211048</PC>

			<PC Number="35">0.000136</PC>

			<PC Number="36">0.839507</PC>

			<PC Number="37">0.374352</PC>

			<PC Number="38">-0.653957</PC>

			<PC Number="39">-0.542732</PC>

			<PC Number="40">0.535515</PC>

			<PC Number="41">-0.478435</PC>

			<PC Number="42">-0.246598</PC>

			<PC Number="43">-0.520199</PC>

			<PC Number="44">0.463253</PC>

			<PC Number="45">0.171320</PC>

			<PC Number="46">0.387241</PC>

			<PC Number="47">0.426436</PC>

			<PC Number="48">-0.279586</PC>

			<PC Number="49">0.458132</PC>

			<PC Number="50">-0.511617</PC>

			<PC Number="51">0.786876</PC>

			<PC Number="52">-0.565942</PC>

			<PC Number="53">0.167009</PC>

			<PC Number="54">0.330938</PC>

			<PC Number="55">-0.081034</PC>

			<PC Number="56">-0.031275</PC>

			<PC Number="57">0.077303</PC>

			<PC Number="58">-0.442205</PC>

			<PC Number="59">-0.161917</PC>

			<PC Number="60">-0.263853</PC>

			<PC Number="61">-0.008422</PC>

			<PC Number="62">-0.161554</PC>

			<PC Number="63">-0.048247</PC>

			<PC Number="64">0.066154</PC>

			<PC Number="65">0.102735</PC>

		</Spectrum>

		<Spectrum Class="1" SpectraPath="F:\Imaging\Corazones_Anguita\Inf\Inf_1_Frontal_a\Inf_1_Frontal_a\0_R00X091Y002\1\1SLin\fid">

			<PC Number="1">0.061158</PC>

			<PC Number="2">5.097899</PC>

			<PC Number="3">-1.178586</PC>

			<PC Number="4">3.261185</PC>

			<PC Number="5">2.284125</PC>

			<PC Number="6">0.777512</PC>

			<PC Number="7">1.012384</PC>

			<PC Number="8">0.343924</PC>

			<PC Number="9">0.751991</PC>

			<PC Number="10">1.796943</PC>

			<PC Number="11">-2.261736</PC>

			<PC Number="12">-0.958161</PC>

			<PC Number="13">1.928247</PC>

			<PC Number="14">0.325282</PC>

			<PC Number="15">-0.644081</PC>

			<PC Number="16">0.439340</PC>

			<PC Number="17">0.079128</PC>

			<PC Number="18">1.414618</PC>

			<PC Number="19">0.251040</PC>

			<PC Number="20">1.211663</PC>

			<PC Number="21">0.212069</PC>

			<PC Number="22">0.302301</PC>

			<PC Number="23">2.319991</PC>

			<PC Number="24">0.526309</PC>

			<PC Number="25">0.161202</PC>

			<PC Number="26">-0.854801</PC>

			<PC Number="27">0.820536</PC>

			<PC Number="28">-0.219797</PC>

			<PC Number="29">0.733185</PC>

			<PC Number="30">0.427378</PC>

			<PC Number="31">-0.028968</PC>

			<PC Number="32">0.544651</PC>

			<PC Number="33">0.113512</PC>

			<PC Number="34">0.243360</PC>

			<PC Number="35">0.171263</PC>

			<PC Number="36">1.396684</PC>

			<PC Number="37">0.297754</PC>

			<PC Number="38">-1.007849</PC>

			<PC Number="39">0.233039</PC>

			<PC Number="40">0.335139</PC>

			<PC Number="41">0.039794</PC>

			<PC Number="42">-0.818820</PC>

			<PC Number="43">-0.098817</PC>

			<PC Number="44">1.121730</PC>

			<PC Number="45">-0.379410</PC>

			<PC Number="46">-0.237929</PC>

			<PC Number="47">0.109397</PC>

			<PC Number="48">-0.032073</PC>

			<PC Number="49">0.347077</PC>

			<PC Number="50">-0.492338</PC>

			<PC Number="51">0.090688</PC>

			<PC Number="52">-0.017450</PC>

			<PC Number="53">0.505072</PC>

			<PC Number="54">0.025547</PC>

			<PC Number="55">-0.194054</PC>

			<PC Number="56">-0.091270</PC>

			<PC Number="57">-0.127654</PC>

			<PC Number="58">-0.675915</PC>

			<PC Number="59">-0.559502</PC>

			<PC Number="60">-0.105216</PC>

			<PC Number="61">-0.042721</PC>

			<PC Number="62">0.187781</PC>

			<PC Number="63">-0.047742</PC>

			<PC Number="64">0.030864</PC>

			<PC Number="65">0.065278</PC>

		</Spectrum>

		<Spectrum Class="1" SpectraPath="F:\Imaging\Corazones_Anguita\Inf\Inf_1_Frontal_a\Inf_1_Frontal_a\0_R00X092Y002\1\1SLin\fid">

			<PC Number="1">-3.199331</PC>

			<PC Number="2">6.085147</PC>

			<PC Number="3">-0.930098</PC>

			<PC Number="4">0.008679</PC>

			<PC Number="5">-0.469745</PC>

			<PC Number="6">0.468114</PC>

			<PC Number="7">-1.466871</PC>

			<PC Number="8">0.714872</PC>

			<PC Number="9">0.160177</PC>

			<PC Number="10">0.387627</PC>

			<PC Number="11">-1.776762</PC>

			<PC Number="12">-0.352594</PC>

			<PC Number="13">0.555301</PC>

			<PC Number="14">1.041769</PC>

			<PC Number="15">1.611131</PC>

			<PC Number="16">0.884447</PC>

			<PC Number="17">1.906786</PC>

			<PC Number="18">1.923358</PC>

			<PC Number="19">0.410161</PC>

			<PC Number="20">-0.196424</PC>

			<PC Number="21">2.127314</PC>

			<PC Number="22">1.360714</PC>

			<PC Number="23">-0.537890</PC>

			<PC Number="24">-0.751686</PC>

			<PC Number="25">1.911623</PC>

			<PC Number="26">0.746611</PC>

			<PC Number="27">-0.054422</PC>

			<PC Number="28">0.317561</PC>

			<PC Number="29">0.546781</PC>

			<PC Number="30">-0.170362</PC>

			<PC Number="31">0.269086</PC>

			<PC Number="32">-0.084115</PC>

			<PC Number="33">-0.983114</PC>

			<PC Number="34">0.073303</PC>

			<PC Number="35">-0.619106</PC>

			<PC Number="36">-0.286875</PC>

			<PC Number="37">-0.012929</PC>

			<PC Number="38">-0.832283</PC>

			<PC Number="39">0.132251</PC>

			<PC Number="40">0.021269</PC>

			<PC Number="41">-1.463012</PC>

			<PC Number="42">0.512066</PC>

			<PC Number="43">-0.706399</PC>

			<PC Number="44">0.580213</PC>

			<PC Number="45">-0.095352</PC>

			<PC Number="46">-0.154063</PC>

			<PC Number="47">1.095961</PC>

			<PC Number="48">-0.547218</PC>

			<PC Number="49">0.132877</PC>

			<PC Number="50">-0.484290</PC>

			<PC Number="51">0.440628</PC>

			<PC Number="52">0.098647</PC>

			<PC Number="53">0.521303</PC>

			<PC Number="54">-0.129274</PC>

			<PC Number="55">0.145975</PC>

			<PC Number="56">-0.475460</PC>

			<PC Number="57">1.092760</PC>

			<PC Number="58">-0.488084</PC>

			<PC Number="59">-0.372031</PC>

			<PC Number="60">-0.025089</PC>

			<PC Number="61">0.005395</PC>

			<PC Number="62">-0.089835</PC>

			<PC Number="63">-0.162804</PC>

			<PC Number="64">0.061673</PC>

			<PC Number="65">0.131354</PC>

		</Spectrum>

		<Spectrum Class="1" SpectraPath="F:\Imaging\Corazones_Anguita\Inf\Inf_1_Frontal_a\Inf_1_Frontal_a\0_R00X050Y003\1\1SLin\fid">

			<PC Number="1">1.190545</PC>

			<PC Number="2">2.641248</PC>

			<PC Number="3">-1.483760</PC>

			<PC Number="4">1.885078</PC>

			<PC Number="5">1.928779</PC>

			<PC Number="6">1.402487</PC>

			<PC Number="7">3.192710</PC>

			<PC Number="8">1.455950</PC>

			<PC Number="9">2.811832</PC>

			<PC Number="10">1.347968</PC>

			<PC Number="11">-1.799858</PC>

			<PC Number="12">-2.456871</PC>

			<PC Number="13">1.169416</PC>

			<PC Number="14">-1.335794</PC>

			<PC Number="15">0.328969</PC>

			<PC Number="16">-1.346681</PC>

			<PC Number="17">0.512233</PC>

			<PC Number="18">0.132845</PC>

			<PC Number="19">0.788617</PC>

			<PC Number="20">-1.727218</PC>

			<PC Number="21">-2.936668</PC>

			<PC Number="22">0.762162</PC>

			<PC Number="23">0.695360</PC>

			<PC Number="24">-0.128568</PC>

			<PC Number="25">0.411070</PC>

			<PC Number="26">-0.499359</PC>

			<PC Number="27">0.080769</PC>

			<PC Number="28">-1.748392</PC>

			<PC Number="29">1.126569</PC>

			<PC Number="30">-0.689977</PC>

			<PC Number="31">0.346447</PC>

			<PC Number="32">1.256477</PC>

			<PC Number="33">1.086855</PC>

			<PC Number="34">0.794107</PC>

			<PC Number="35">-0.233423</PC>

			<PC Number="36">0.527348</PC>

			<PC Number="37">-0.962424</PC>

			<PC Number="38">-1.006984</PC>

			<PC Number="39">0.998037</PC>

			<PC Number="40">0.146355</PC>

			<PC Number="41">-0.431667</PC>

			<PC Number="42">-1.249141</PC>

			<PC Number="43">0.312739</PC>

			<PC Number="44">-0.495510</PC>

			<PC Number="45">-0.090196</PC>

			<PC Number="46">1.025833</PC>

			<PC Number="47">0.615381</PC>

			<PC Number="48">0.897113</PC>

			<PC Number="49">0.365000</PC>

			<PC Number="50">0.340467</PC>

			<PC Number="51">0.481114</PC>

			<PC Number="52">-0.014981</PC>

			<PC Number="53">0.628726</PC>

			<PC Number="54">0.237486</PC>

			<PC Number="55">-0.107175</PC>

			<PC Number="56">-0.154501</PC>

			<PC Number="57">-0.024530</PC>

			<PC Number="58">-0.027751</PC>

			<PC Number="59">0.088092</PC>

			<PC Number="60">-0.075032</PC>

			<PC Number="61">0.021193</PC>

			<PC Number="62">-0.072178</PC>

			<PC Number="63">0.024464</PC>

			<PC Number="64">-0.099926</PC>

			<PC Number="65">-0.108808</PC>

		</Spectrum>

		<Spectrum Class="1" SpectraPath="F:\Imaging\Corazones_Anguita\Inf\Inf_1_Frontal_a\Inf_1_Frontal_a\0_R00X051Y003\1\1SLin\fid">

			<PC Number="1">4.185398</PC>

			<PC Number="2">5.046527</PC>

			<PC Number="3">-0.680294</PC>

			<PC Number="4">3.905016</PC>

			<PC Number="5">0.888853</PC>

			<PC Number="6">2.683500</PC>

			<PC Number="7">1.831747</PC>

			<PC Number="8">-0.060248</PC>

			<PC Number="9">1.377032</PC>

			<PC Number="10">1.175865</PC>

			<PC Number="11">-1.636103</PC>

			<PC Number="12">0.166297</PC>

			<PC Number="13">0.562708</PC>

			<PC Number="14">0.187969</PC>

			<PC Number="15">-1.202634</PC>

			<PC Number="16">-2.387366</PC>

			<PC Number="17">-1.601662</PC>

			<PC Number="18">0.907251</PC>

			<PC Number="19">0.024923</PC>

			<PC Number="20">-2.336174</PC>

			<PC Number="21">-1.178439</PC>

			<PC Number="22">-0.579137</PC>

			<PC Number="23">0.889124</PC>

			<PC Number="24">-0.328045</PC>

			<PC Number="25">-1.164558</PC>

			<PC Number="26">-0.731825</PC>

			<PC Number="27">-0.561644</PC>

			<PC Number="28">-0.186715</PC>

			<PC Number="29">-0.856308</PC>

			<PC Number="30">-0.162693</PC>

			<PC Number="31">-0.257714</PC>

			<PC Number="32">0.503782</PC>

			<PC Number="33">-0.468463</PC>

			<PC Number="34">0.822872</PC>

			<PC Number="35">0.068498</PC>

			<PC Number="36">0.096709</PC>

			<PC Number="37">-0.095066</PC>

			<PC Number="38">-0.323085</PC>

			<PC Number="39">0.352354</PC>

			<PC Number="40">0.790465</PC>

			<PC Number="41">-0.422065</PC>

			<PC Number="42">-1.229837</PC>

			<PC Number="43">0.275329</PC>

			<PC Number="44">0.338346</PC>

			<PC Number="45">-0.592326</PC>

			<PC Number="46">-0.181604</PC>

			<PC Number="47">0.037123</PC>

			<PC Number="48">0.795158</PC>

			<PC Number="49">0.463588</PC>

			<PC Number="50">0.593151</PC>

			<PC Number="51">0.575497</PC>

			<PC Number="52">0.120986</PC>

			<PC Number="53">0.052693</PC>

			<PC Number="54">0.225731</PC>

			<PC Number="55">-0.028299</PC>

			<PC Number="56">-0.155590</PC>

			<PC Number="57">0.119512</PC>

			<PC Number="58">0.426848</PC>

			<PC Number="59">0.159306</PC>

			<PC Number="60">-0.147767</PC>

			<PC Number="61">0.004583</PC>

			<PC Number="62">0.165891</PC>

			<PC Number="63">0.037307</PC>

			<PC Number="64">0.199724</PC>

			<PC Number="65">-0.038422</PC>

		</Spectrum>

		<Spectrum Class="1" SpectraPath="F:\Imaging\Corazones_Anguita\Inf\Inf_1_Frontal_a\Inf_1_Frontal_a\0_R00X052Y003\1\1SLin\fid">

			<PC Number="1">4.379235</PC>

			<PC Number="2">3.424704</PC>

			<PC Number="3">-0.001102</PC>

			<PC Number="4">1.620361</PC>

			<PC Number="5">-0.289564</PC>

			<PC Number="6">-1.239026</PC>

			<PC Number="7">0.002630</PC>

			<PC Number="8">0.502718</PC>

			<PC Number="9">1.673833</PC>

			<PC Number="10">1.342710</PC>

			<PC Number="11">-1.730484</PC>

			<PC Number="12">-1.554889</PC>

			<PC Number="13">0.812628</PC>

			<PC Number="14">0.026912</PC>

			<PC Number="15">0.062324</PC>

			<PC Number="16">-1.230640</PC>

			<PC Number="17">-0.787847</PC>

			<PC Number="18">-1.184404</PC>

			<PC Number="19">0.109136</PC>

			<PC Number="20">-1.436402</PC>

			<PC Number="21">-1.118578</PC>

			<PC Number="22">0.269354</PC>

			<PC Number="23">-0.352110</PC>

			<PC Number="24">0.406770</PC>

			<PC Number="25">-0.235595</PC>

			<PC Number="26">-0.161630</PC>

			<PC Number="27">-0.262020</PC>

			<PC Number="28">1.097286</PC>

			<PC Number="29">-0.071925</PC>

			<PC Number="30">0.331175</PC>

			<PC Number="31">0.945634</PC>

			<PC Number="32">1.426987</PC>

			<PC Number="33">-0.298167</PC>

			<PC Number="34">1.487927</PC>

			<PC Number="35">0.030985</PC>

			<PC Number="36">0.610603</PC>

			<PC Number="37">-1.211370</PC>

			<PC Number="38">-0.599595</PC>

			<PC Number="39">0.414645</PC>

			<PC Number="40">0.424012</PC>

			<PC Number="41">-0.363653</PC>

			<PC Number="42">-0.274445</PC>

			<PC Number="43">-0.359604</PC>

			<PC Number="44">-0.047144</PC>

			<PC Number="45">0.347377</PC>

			<PC Number="46">0.003373</PC>

			<PC Number="47">0.497620</PC>

			<PC Number="48">0.902418</PC>

			<PC Number="49">0.125604</PC>

			<PC Number="50">0.435574</PC>

			<PC Number="51">0.477213</PC>

			<PC Number="52">0.086439</PC>

			<PC Number="53">0.352467</PC>

			<PC Number="54">0.467054</PC>

			<PC Number="55">0.206585</PC>

			<PC Number="56">0.581083</PC>

			<PC Number="57">-0.081054</PC>

			<PC Number="58">-0.125003</PC>

			<PC Number="59">0.269285</PC>

			<PC Number="60">0.077870</PC>

			<PC Number="61">0.037522</PC>

			<PC Number="62">0.214923</PC>

			<PC Number="63">0.017443</PC>

			<PC Number="64">0.039101</PC>

			<PC Number="65">-0.049712</PC>

		</Spectrum>

		<Spectrum Class="1" SpectraPath="F:\Imaging\Corazones_Anguita\Inf\Inf_1_Frontal_a\Inf_1_Frontal_a\0_R00X053Y003\1\1SLin\fid">

			<PC Number="1">1.642360</PC>

			<PC Number="2">1.749015</PC>

			<PC Number="3">0.613631</PC>

			<PC Number="4">-1.621103</PC>

			<PC Number="5">-0.184558</PC>

			<PC Number="6">-0.619888</PC>

			<PC Number="7">0.006569</PC>

			<PC Number="8">0.909996</PC>

			<PC Number="9">0.901387</PC>

			<PC Number="10">2.091270</PC>

			<PC Number="11">-1.372478</PC>

			<PC Number="12">0.718222</PC>

			<PC Number="13">-0.453352</PC>

			<PC Number="14">1.217150</PC>

			<PC Number="15">0.413426</PC>

			<PC Number="16">0.149535</PC>

			<PC Number="17">-0.473737</PC>

			<PC Number="18">0.464846</PC>

			<PC Number="19">-0.273851</PC>

			<PC Number="20">-1.109383</PC>

			<PC Number="21">-1.354033</PC>

			<PC Number="22">-0.843994</PC>

			<PC Number="23">0.264866</PC>

			<PC Number="24">0.441049</PC>

			<PC Number="25">0.413672</PC>

			<PC Number="26">-0.302471</PC>

			<PC Number="27">-0.392911</PC>

			<PC Number="28">0.425409</PC>

			<PC Number="29">0.520608</PC>

			<PC Number="30">-0.333896</PC>

			<PC Number="31">0.176674</PC>

			<PC Number="32">0.591126</PC>

			<PC Number="33">0.786484</PC>

			<PC Number="34">0.606451</PC>

			<PC Number="35">-0.162291</PC>

			<PC Number="36">-0.351420</PC>

			<PC Number="37">0.912864</PC>

			<PC Number="38">0.085909</PC>

			<PC Number="39">-0.158389</PC>

			<PC Number="40">-0.510385</PC>

			<PC Number="41">-0.244055</PC>

			<PC Number="42">0.175842</PC>

			<PC Number="43">-0.454118</PC>

			<PC Number="44">-0.324002</PC>

			<PC Number="45">0.132344</PC>

			<PC Number="46">-1.000277</PC>

			<PC Number="47">-0.304130</PC>

			<PC Number="48">0.115982</PC>

			<PC Number="49">0.529812</PC>

			<PC Number="50">-0.207365</PC>

			<PC Number="51">-0.132643</PC>

			<PC Number="52">-0.006304</PC>

			<PC Number="53">0.096725</PC>

			<PC Number="54">0.107709</PC>

			<PC Number="55">0.260738</PC>

			<PC Number="56">-0.617036</PC>

			<PC Number="57">-0.293013</PC>

			<PC Number="58">-0.686184</PC>

			<PC Number="59">-0.173527</PC>

			<PC Number="60">0.184463</PC>

			<PC Number="61">0.376825</PC>

			<PC Number="62">0.075262</PC>

			<PC Number="63">-0.061375</PC>

			<PC Number="64">0.091371</PC>

			<PC Number="65">-0.030265</PC>

		</Spectrum>

		<Spectrum Class="1" SpectraPath="F:\Imaging\Corazones_Anguita\Inf\Inf_1_Frontal_a\Inf_1_Frontal_a\0_R00X054Y003\1\1SLin\fid">

			<PC Number="1">0.712240</PC>

			<PC Number="2">-1.159210</PC>

			<PC Number="3">0.364564</PC>

			<PC Number="4">-2.223634</PC>

			<PC Number="5">1.465967</PC>

			<PC Number="6">-0.325112</PC>

			<PC Number="7">2.088201</PC>

			<PC Number="8">-0.550172</PC>

			<PC Number="9">1.692107</PC>

			<PC Number="10">2.330177</PC>

			<PC Number="11">-1.134990</PC>

			<PC Number="12">-0.062713</PC>

			<PC Number="13">-0.061229</PC>

			<PC Number="14">-0.728745</PC>

			<PC Number="15">0.292253</PC>

			<PC Number="16">-1.083978</PC>

			<PC Number="17">-1.638636</PC>

			<PC Number="18">0.444788</PC>

			<PC Number="19">0.613031</PC>

			<PC Number="20">0.515530</PC>

			<PC Number="21">-0.421494</PC>

			<PC Number="22">0.372322</PC>

			<PC Number="23">0.923973</PC>

			<PC Number="24">-0.469691</PC>

			<PC Number="25">0.436444</PC>

			<PC Number="26">-0.876565</PC>

			<PC Number="27">0.565075</PC>

			<PC Number="28">-1.528736</PC>

			<PC Number="29">-0.289224</PC>

			<PC Number="30">-0.022162</PC>

			<PC Number="31">-0.724595</PC>

			<PC Number="32">-0.455026</PC>

			<PC Number="33">-0.308072</PC>

			<PC Number="34">0.204303</PC>

			<PC Number="35">0.856859</PC>

			<PC Number="36">-0.183400</PC>

			<PC Number="37">0.406651</PC>

			<PC Number="38">0.754785</PC>

			<PC Number="39">-0.179789</PC>

			<PC Number="40">-0.558594</PC>

			<PC Number="41">-0.281203</PC>

			<PC Number="42">-0.448572</PC>

			<PC Number="43">-1.034089</PC>

			<PC Number="44">-0.353759</PC>

			<PC Number="45">0.428700</PC>

			<PC Number="46">-0.051254</PC>

			<PC Number="47">-0.336565</PC>

			<PC Number="48">-0.286944</PC>

			<PC Number="49">-0.602749</PC>

			<PC Number="50">-0.000249</PC>

			<PC Number="51">-0.905136</PC>

			<PC Number="52">0.400338</PC>

			<PC Number="53">0.049348</PC>

			<PC Number="54">-0.006810</PC>

			<PC Number="55">-0.393886</PC>

			<PC Number="56">-0.548286</PC>

			<PC Number="57">-0.383502</PC>

			<PC Number="58">0.093756</PC>

			<PC Number="59">-0.339473</PC>

			<PC Number="60">-0.198891</PC>

			<PC Number="61">-0.039529</PC>

			<PC Number="62">0.026707</PC>

			<PC Number="63">-0.004205</PC>

			<PC Number="64">0.029752</PC>

			<PC Number="65">-0.057692</PC>

		</Spectrum>

		<Spectrum Class="1" SpectraPath="F:\Imaging\Corazones_Anguita\Inf\Inf_1_Frontal_a\Inf_1_Frontal_a\0_R00X055Y003\1\1SLin\fid">

			<PC Number="1">5.322782</PC>

			<PC Number="2">2.003735</PC>

			<PC Number="3">0.670855</PC>

			<PC Number="4">0.427512</PC>

			<PC Number="5">-0.375122</PC>

			<PC Number="6">0.838598</PC>

			<PC Number="7">0.706764</PC>

			<PC Number="8">0.535317</PC>

			<PC Number="9">-0.270037</PC>

			<PC Number="10">1.920798</PC>

			<PC Number="11">-0.856738</PC>

			<PC Number="12">-0.743381</PC>

			<PC Number="13">-0.620041</PC>

			<PC Number="14">-0.835426</PC>

			<PC Number="15">-0.092861</PC>

			<PC Number="16">-0.315989</PC>

			<PC Number="17">0.390713</PC>

			<PC Number="18">-0.114849</PC>

			<PC Number="19">0.022913</PC>

			<PC Number="20">0.207185</PC>

			<PC Number="21">-0.215464</PC>

			<PC Number="22">0.472558</PC>

			<PC Number="23">0.126555</PC>

			<PC Number="24">0.184796</PC>

			<PC Number="25">0.823960</PC>

			<PC Number="26">0.302174</PC>

			<PC Number="27">-0.046355</PC>

			<PC Number="28">-0.263235</PC>

			<PC Number="29">-0.531311</PC>

			<PC Number="30">-0.769404</PC>

			<PC Number="31">0.156257</PC>

			<PC Number="32">0.418652</PC>

			<PC Number="33">-0.363713</PC>

			<PC Number="34">0.241891</PC>

			<PC Number="35">0.158869</PC>

			<PC Number="36">-0.336396</PC>

			<PC Number="37">-0.439174</PC>

			<PC Number="38">0.263970</PC>

			<PC Number="39">-0.226835</PC>

			<PC Number="40">-0.446854</PC>

			<PC Number="41">0.017312</PC>

			<PC Number="42">-0.054259</PC>

			<PC Number="43">-0.562255</PC>

			<PC Number="44">-0.324308</PC>

			<PC Number="45">-0.236403</PC>

			<PC Number="46">0.409970</PC>

			<PC Number="47">0.130827</PC>

			<PC Number="48">0.260530</PC>

			<PC Number="49">0.156492</PC>

			<PC Number="50">0.243724</PC>

			<PC Number="51">-0.276661</PC>

			<PC Number="52">0.039329</PC>

			<PC Number="53">0.321863</PC>

			<PC Number="54">0.066254</PC>

			<PC Number="55">-0.005633</PC>

			<PC Number="56">-0.775066</PC>

			<PC Number="57">-0.306889</PC>

			<PC Number="58">0.168824</PC>

			<PC Number="59">-0.271753</PC>

			<PC Number="60">0.061549</PC>

			<PC Number="61">-0.194046</PC>

			<PC Number="62">-0.053358</PC>

			<PC Number="63">-0.010034</PC>

			<PC Number="64">0.137519</PC>

			<PC Number="65">-0.021360</PC>

		</Spectrum>

		<Spectrum Class="1" SpectraPath="F:\Imaging\Corazones_Anguita\Inf\Inf_1_Frontal_a\Inf_1_Frontal_a\0_R00X056Y003\1\1SLin\fid">

			<PC Number="1">4.235234</PC>

			<PC Number="2">-0.893456</PC>

			<PC Number="3">0.848325</PC>

			<PC Number="4">-1.414122</PC>

			<PC Number="5">-1.092467</PC>

			<PC Number="6">1.291975</PC>

			<PC Number="7">2.577549</PC>

			<PC Number="8">2.309449</PC>

			<PC Number="9">-0.203849</PC>

			<PC Number="10">0.681590</PC>

			<PC Number="11">-0.653311</PC>

			<PC Number="12">0.133682</PC>

			<PC Number="13">-0.908548</PC>

			<PC Number="14">0.483411</PC>

			<PC Number="15">0.231870</PC>

			<PC Number="16">0.120870</PC>

			<PC Number="17">0.070790</PC>

			<PC Number="18">0.051477</PC>

			<PC Number="19">0.117309</PC>

			<PC Number="20">0.252594</PC>

			<PC Number="21">-0.377676</PC>

			<PC Number="22">0.479826</PC>

			<PC Number="23">0.369672</PC>

			<PC Number="24">0.208118</PC>

			<PC Number="25">-0.505730</PC>

			<PC Number="26">0.077848</PC>

			<PC Number="27">0.373344</PC>

			<PC Number="28">-0.556381</PC>

			<PC Number="29">0.254061</PC>

			<PC Number="30">-0.582156</PC>

			<PC Number="31">-0.079211</PC>

			<PC Number="32">0.602609</PC>

			<PC Number="33">-0.586496</PC>

			<PC Number="34">0.163929</PC>

			<PC Number="35">-0.043830</PC>

			<PC Number="36">-0.668727</PC>

			<PC Number="37">0.093448</PC>

			<PC Number="38">0.178273</PC>

			<PC Number="39">-0.655689</PC>

			<PC Number="40">-0.216339</PC>

			<PC Number="41">0.056837</PC>

			<PC Number="42">-0.087139</PC>

			<PC Number="43">-0.733450</PC>

			<PC Number="44">-0.202214</PC>

			<PC Number="45">0.069549</PC>

			<PC Number="46">0.006419</PC>

			<PC Number="47">-0.113872</PC>

			<PC Number="48">0.171466</PC>

			<PC Number="49">-0.186066</PC>

			<PC Number="50">0.185623</PC>

			<PC Number="51">-0.326443</PC>

			<PC Number="52">-0.019021</PC>

			<PC Number="53">0.069919</PC>

			<PC Number="54">0.066518</PC>

			<PC Number="55">-0.161410</PC>

			<PC Number="56">-0.489209</PC>

			<PC Number="57">-0.378116</PC>

			<PC Number="58">0.028832</PC>

			<PC Number="59">-0.243246</PC>

			<PC Number="60">0.185819</PC>

			<PC Number="61">-0.208750</PC>

			<PC Number="62">-0.047561</PC>

			<PC Number="63">0.005697</PC>

			<PC Number="64">0.117579</PC>

			<PC Number="65">-0.107112</PC>

		</Spectrum>

		<Spectrum Class="1" SpectraPath="F:\Imaging\Corazones_Anguita\Inf\Inf_1_Frontal_a\Inf_1_Frontal_a\0_R00X057Y003\1\1SLin\fid">

			<PC Number="1">1.694016</PC>

			<PC Number="2">-1.743966</PC>

			<PC Number="3">0.113841</PC>

			<PC Number="4">-1.688925</PC>

			<PC Number="5">0.772069</PC>

			<PC Number="6">0.067377</PC>

			<PC Number="7">1.290662</PC>

			<PC Number="8">1.875144</PC>

			<PC Number="9">-0.518562</PC>

			<PC Number="10">0.688112</PC>

			<PC Number="11">-1.541182</PC>

			<PC Number="12">-0.008395</PC>

			<PC Number="13">-0.399548</PC>

			<PC Number="14">0.464776</PC>

			<PC Number="15">-0.432889</PC>

			<PC Number="16">-0.812837</PC>

			<PC Number="17">-0.801030</PC>

			<PC Number="18">-0.118611</PC>

			<PC Number="19">0.038452</PC>

			<PC Number="20">0.861787</PC>

			<PC Number="21">1.012425</PC>

			<PC Number="22">0.624280</PC>

			<PC Number="23">0.564379</PC>

			<PC Number="24">-0.301395</PC>

			<PC Number="25">-0.449545</PC>

			<PC Number="26">0.050997</PC>

			<PC Number="27">-0.286279</PC>

			<PC Number="28">-0.703926</PC>

			<PC Number="29">0.594134</PC>

			<PC Number="30">-0.587722</PC>

			<PC Number="31">-0.158770</PC>

			<PC Number="32">0.144635</PC>

			<PC Number="33">0.563075</PC>

			<PC Number="34">-0.292481</PC>

			<PC Number="35">0.123455</PC>

			<PC Number="36">-0.131634</PC>

			<PC Number="37">0.403725</PC>

			<PC Number="38">0.647247</PC>

			<PC Number="39">-0.925676</PC>

			<PC Number="40">0.216014</PC>

			<PC Number="41">-0.189174</PC>

			<PC Number="42">-0.513795</PC>

			<PC Number="43">-0.609206</PC>

			<PC Number="44">-0.261859</PC>

			<PC Number="45">0.241941</PC>

			<PC Number="46">-0.251605</PC>

			<PC Number="47">0.406463</PC>

			<PC Number="48">-0.068707</PC>

			<PC Number="49">0.097729</PC>

			<PC Number="50">0.291238</PC>

			<PC Number="51">-0.018079</PC>

			<PC Number="52">-0.098146</PC>

			<PC Number="53">-0.086147</PC>

			<PC Number="54">-0.209423</PC>

			<PC Number="55">-0.414388</PC>

			<PC Number="56">-0.723416</PC>

			<PC Number="57">-0.223416</PC>

			<PC Number="58">0.191724</PC>

			<PC Number="59">-0.323853</PC>

			<PC Number="60">-0.055317</PC>

			<PC Number="61">-0.137085</PC>

			<PC Number="62">0.051077</PC>

			<PC Number="63">0.039636</PC>

			<PC Number="64">0.114125</PC>

			<PC Number="65">-0.091761</PC>

		</Spectrum>

		<Spectrum Class="1" SpectraPath="F:\Imaging\Corazones_Anguita\Inf\Inf_1_Frontal_a\Inf_1_Frontal_a\0_R00X058Y003\1\1SLin\fid">

			<PC Number="1">4.475350</PC>

			<PC Number="2">0.386289</PC>

			<PC Number="3">-0.760436</PC>

			<PC Number="4">1.603245</PC>

			<PC Number="5">0.109894</PC>

			<PC Number="6">1.657432</PC>

			<PC Number="7">1.811304</PC>

			<PC Number="8">1.540589</PC>

			<PC Number="9">-0.303201</PC>

			<PC Number="10">0.674416</PC>

			<PC Number="11">0.005819</PC>

			<PC Number="12">0.047381</PC>

			<PC Number="13">0.228096</PC>

			<PC Number="14">1.001718</PC>

			<PC Number="15">-0.329337</PC>

			<PC Number="16">0.434444</PC>

			<PC Number="17">1.468945</PC>

			<PC Number="18">1.301438</PC>

			<PC Number="19">-0.423497</PC>

			<PC Number="20">0.088695</PC>

			<PC Number="21">-1.075674</PC>

			<PC Number="22">-0.303510</PC>

			<PC Number="23">0.549183</PC>

			<PC Number="24">0.586003</PC>

			<PC Number="25">-0.413129</PC>

			<PC Number="26">0.174847</PC>

			<PC Number="27">0.546524</PC>

			<PC Number="28">-0.948596</PC>

			<PC Number="29">-0.152648</PC>

			<PC Number="30">0.338563</PC>

			<PC Number="31">-0.154276</PC>

			<PC Number="32">0.914241</PC>

			<PC Number="33">-0.717074</PC>

			<PC Number="34">0.571246</PC>

			<PC Number="35">-0.388530</PC>

			<PC Number="36">-0.546520</PC>

			<PC Number="37">0.315628</PC>

			<PC Number="38">-0.775847</PC>

			<PC Number="39">-0.404191</PC>

			<PC Number="40">-0.343556</PC>

			<PC Number="41">-0.220675</PC>

			<PC Number="42">-0.862061</PC>

			<PC Number="43">-0.070027</PC>

			<PC Number="44">-0.447964</PC>

			<PC Number="45">-0.137698</PC>

			<PC Number="46">0.222272</PC>

			<PC Number="47">-0.255525</PC>

			<PC Number="48">0.355006</PC>

			<PC Number="49">0.044073</PC>

			<PC Number="50">-0.064365</PC>

			<PC Number="51">-0.125973</PC>

			<PC Number="52">-0.184039</PC>

			<PC Number="53">-0.321919</PC>

			<PC Number="54">-0.174051</PC>

			<PC Number="55">-0.525522</PC>

			<PC Number="56">-0.122495</PC>

			<PC Number="57">0.363263</PC>

			<PC Number="58">0.544797</PC>

			<PC Number="59">0.334845</PC>

			<PC Number="60">-0.072744</PC>

			<PC Number="61">-0.192850</PC>

			<PC Number="62">-0.029086</PC>

			<PC Number="63">-0.089242</PC>

			<PC Number="64">0.337043</PC>

			<PC Number="65">-0.021009</PC>

		</Spectrum>

		<Spectrum Class="1" SpectraPath="F:\Imaging\Corazones_Anguita\Inf\Inf_1_Frontal_a\Inf_1_Frontal_a\0_R00X059Y003\1\1SLin\fid">

			<PC Number="1">5.601125</PC>

			<PC Number="2">-0.887105</PC>

			<PC Number="3">-0.634621</PC>

			<PC Number="4">0.968812</PC>

			<PC Number="5">-1.865563</PC>

			<PC Number="6">-0.948963</PC>

			<PC Number="7">2.555054</PC>

			<PC Number="8">1.720077</PC>

			<PC Number="9">3.230687</PC>

			<PC Number="10">-0.015362</PC>

			<PC Number="11">-2.607372</PC>

			<PC Number="12">-1.083923</PC>

			<PC Number="13">0.490986</PC>

			<PC Number="14">-0.011419</PC>

			<PC Number="15">-0.255949</PC>

			<PC Number="16">-0.095363</PC>

			<PC Number="17">0.566950</PC>

			<PC Number="18">-0.423842</PC>

			<PC Number="19">-0.217497</PC>

			<PC Number="20">-0.244096</PC>

			<PC Number="21">-2.418025</PC>

			<PC Number="22">0.384644</PC>

			<PC Number="23">0.032739</PC>

			<PC Number="24">0.239409</PC>

			<PC Number="25">-0.301151</PC>

			<PC Number="26">0.146057</PC>

			<PC Number="27">1.387602</PC>

			<PC Number="28">-1.043229</PC>

			<PC Number="29">1.117208</PC>

			<PC Number="30">0.430701</PC>

			<PC Number="31">0.235380</PC>

			<PC Number="32">0.469696</PC>

			<PC Number="33">-0.708923</PC>

			<PC Number="34">0.304917</PC>

			<PC Number="35">-0.290857</PC>

			<PC Number="36">-0.695062</PC>

			<PC Number="37">-0.348458</PC>

			<PC Number="38">-0.099830</PC>

			<PC Number="39">0.148063</PC>

			<PC Number="40">-0.088047</PC>

			<PC Number="41">-0.597196</PC>

			<PC Number="42">-0.516550</PC>

			<PC Number="43">0.713829</PC>

			<PC Number="44">0.816844</PC>

			<PC Number="45">0.042197</PC>

			<PC Number="46">0.622878</PC>

			<PC Number="47">-0.261413</PC>

			<PC Number="48">0.360863</PC>

			<PC Number="49">-0.052425</PC>

			<PC Number="50">0.204586</PC>

			<PC Number="51">0.060772</PC>

			<PC Number="52">0.154884</PC>

			<PC Number="53">-0.297623</PC>

			<PC Number="54">-0.061964</PC>

			<PC Number="55">-0.597862</PC>

			<PC Number="56">0.139412</PC>

			<PC Number="57">0.112470</PC>

			<PC Number="58">0.386893</PC>

			<PC Number="59">0.441301</PC>

			<PC Number="60">-0.270772</PC>

			<PC Number="61">0.087171</PC>

			<PC Number="62">-0.059280</PC>

			<PC Number="63">-0.115689</PC>

			<PC Number="64">0.143857</PC>

			<PC Number="65">-0.064407</PC>

		</Spectrum>

		<Spectrum Class="1" SpectraPath="F:\Imaging\Corazones_Anguita\Inf\Inf_1_Frontal_a\Inf_1_Frontal_a\0_R00X060Y003\1\1SLin\fid">

			<PC Number="1">4.292364</PC>

			<PC Number="2">-0.596875</PC>

			<PC Number="3">-0.834769</PC>

			<PC Number="4">1.651800</PC>

			<PC Number="5">-0.286709</PC>

			<PC Number="6">0.316014</PC>

			<PC Number="7">1.376626</PC>

			<PC Number="8">0.876266</PC>

			<PC Number="9">0.151392</PC>

			<PC Number="10">0.197893</PC>

			<PC Number="11">0.816817</PC>

			<PC Number="12">0.036566</PC>

			<PC Number="13">0.121615</PC>

			<PC Number="14">0.553505</PC>

			<PC Number="15">-0.057908</PC>

			<PC Number="16">0.232782</PC>

			<PC Number="17">1.008590</PC>

			<PC Number="18">0.945102</PC>

			<PC Number="19">-0.144828</PC>

			<PC Number="20">-0.417388</PC>

			<PC Number="21">-0.665282</PC>

			<PC Number="22">0.180006</PC>

			<PC Number="23">0.110264</PC>

			<PC Number="24">0.445391</PC>

			<PC Number="25">0.222170</PC>

			<PC Number="26">-1.054172</PC>

			<PC Number="27">0.084082</PC>

			<PC Number="28">-0.520879</PC>

			<PC Number="29">-0.126652</PC>

			<PC Number="30">-0.488495</PC>

			<PC Number="31">0.444572</PC>

			<PC Number="32">-0.700321</PC>

			<PC Number="33">0.560034</PC>

			<PC Number="34">0.136993</PC>

			<PC Number="35">-0.380246</PC>

			<PC Number="36">-0.638505</PC>

			<PC Number="37">-0.156415</PC>

			<PC Number="38">-0.422940</PC>

			<PC Number="39">-0.479807</PC>

			<PC Number="40">-0.256582</PC>

			<PC Number="41">0.232118</PC>

			<PC Number="42">-0.314120</PC>

			<PC Number="43">0.056430</PC>

			<PC Number="44">-0.018985</PC>

			<PC Number="45">0.362889</PC>

			<PC Number="46">-0.020225</PC>

			<PC Number="47">0.056185</PC>

			<PC Number="48">0.447223</PC>

			<PC Number="49">0.299091</PC>

			<PC Number="50">-0.398542</PC>

			<PC Number="51">-0.302595</PC>

			<PC Number="52">-0.289056</PC>

			<PC Number="53">-0.350695</PC>

			<PC Number="54">0.394568</PC>

			<PC Number="55">-0.637973</PC>

			<PC Number="56">-0.652628</PC>

			<PC Number="57">-0.073304</PC>

			<PC Number="58">0.408450</PC>

			<PC Number="59">0.015028</PC>

			<PC Number="60">0.099631</PC>

			<PC Number="61">-0.098378</PC>

			<PC Number="62">-0.059007</PC>

			<PC Number="63">-0.109612</PC>

			<PC Number="64">0.320150</PC>

			<PC Number="65">-0.120205</PC>

		</Spectrum>

		<Spectrum Class="1" SpectraPath="F:\Imaging\Corazones_Anguita\Inf\Inf_1_Frontal_a\Inf_1_Frontal_a\0_R00X061Y003\1\1SLin\fid">

			<PC Number="1">4.378110</PC>

			<PC Number="2">0.512206</PC>

			<PC Number="3">-1.178831</PC>

			<PC Number="4">2.101737</PC>

			<PC Number="5">-0.239270</PC>

			<PC Number="6">1.020746</PC>

			<PC Number="7">2.519238</PC>

			<PC Number="8">0.778032</PC>

			<PC Number="9">-0.619182</PC>

			<PC Number="10">-0.400321</PC>

			<PC Number="11">-0.257689</PC>

			<PC Number="12">-0.548621</PC>

			<PC Number="13">-1.268217</PC>

			<PC Number="14">-0.985999</PC>

			<PC Number="15">-0.869547</PC>

			<PC Number="16">0.020814</PC>

			<PC Number="17">0.258276</PC>

			<PC Number="18">-0.202260</PC>

			<PC Number="19">0.200937</PC>

			<PC Number="20">-0.912843</PC>

			<PC Number="21">-1.368833</PC>

			<PC Number="22">0.221392</PC>

			<PC Number="23">-0.543666</PC>

			<PC Number="24">0.493672</PC>

			<PC Number="25">-0.166401</PC>

			<PC Number="26">-0.412265</PC>

			<PC Number="27">-0.300168</PC>

			<PC Number="28">-0.897687</PC>

			<PC Number="29">0.250421</PC>

			<PC Number="30">-0.162866</PC>

			<PC Number="31">0.284349</PC>

			<PC Number="32">-0.325285</PC>

			<PC Number="33">-0.500775</PC>

			<PC Number="34">0.378818</PC>

			<PC Number="35">-0.327357</PC>

			<PC Number="36">-0.730729</PC>

			<PC Number="37">-0.192147</PC>

			<PC Number="38">-0.199799</PC>

			<PC Number="39">-0.127029</PC>

			<PC Number="40">-0.227674</PC>

			<PC Number="41">0.015916</PC>

			<PC Number="42">-0.500203</PC>

			<PC Number="43">-0.140542</PC>

			<PC Number="44">0.232934</PC>

			<PC Number="45">0.588902</PC>

			<PC Number="46">-0.022170</PC>

			<PC Number="47">-0.045078</PC>

			<PC Number="48">0.452018</PC>

			<PC Number="49">0.209043</PC>

			<PC Number="50">-0.315966</PC>

			<PC Number="51">-0.711312</PC>

			<PC Number="52">-0.028252</PC>

			<PC Number="53">-0.648280</PC>

			<PC Number="54">-0.084111</PC>

			<PC Number="55">-0.626421</PC>

			<PC Number="56">-0.083397</PC>

			<PC Number="57">-0.011432</PC>

			<PC Number="58">0.452533</PC>

			<PC Number="59">-0.004595</PC>

			<PC Number="60">0.149372</PC>

			<PC Number="61">-0.035673</PC>

			<PC Number="62">0.018923</PC>

			<PC Number="63">-0.138537</PC>

			<PC Number="64">0.137915</PC>

			<PC Number="65">-0.023295</PC>

		</Spectrum>

		<Spectrum Class="1" SpectraPath="F:\Imaging\Corazones_Anguita\Inf\Inf_1_Frontal_a\Inf_1_Frontal_a\0_R00X062Y003\1\1SLin\fid">

			<PC Number="1">4.774080</PC>

			<PC Number="2">-1.219303</PC>

			<PC Number="3">-0.200743</PC>

			<PC Number="4">0.642892</PC>

			<PC Number="5">-0.950827</PC>

			<PC Number="6">-0.825724</PC>

			<PC Number="7">2.643158</PC>

			<PC Number="8">1.589621</PC>

			<PC Number="9">0.250850</PC>

			<PC Number="10">-1.323387</PC>

			<PC Number="11">-0.615386</PC>

			<PC Number="12">-1.321929</PC>

			<PC Number="13">0.199079</PC>

			<PC Number="14">-0.210045</PC>

			<PC Number="15">0.301426</PC>

			<PC Number="16">0.005416</PC>

			<PC Number="17">0.523688</PC>

			<PC Number="18">0.080615</PC>

			<PC Number="19">-0.832260</PC>

			<PC Number="20">0.112449</PC>

			<PC Number="21">-0.569623</PC>

			<PC Number="22">0.697332</PC>

			<PC Number="23">-0.144025</PC>

			<PC Number="24">-0.452432</PC>

			<PC Number="25">-0.922646</PC>

			<PC Number="26">0.326588</PC>

			<PC Number="27">0.176022</PC>

			<PC Number="28">-0.639355</PC>

			<PC Number="29">0.218808</PC>

			<PC Number="30">0.210932</PC>

			<PC Number="31">0.154803</PC>

			<PC Number="32">-0.231007</PC>

			<PC Number="33">-0.837869</PC>

			<PC Number="34">0.110797</PC>

			<PC Number="35">-0.606456</PC>

			<PC Number="36">-0.895150</PC>

			<PC Number="37">-0.245428</PC>

			<PC Number="38">-0.094047</PC>

			<PC Number="39">-0.413360</PC>

			<PC Number="40">-0.274042</PC>

			<PC Number="41">-0.219142</PC>

			<PC Number="42">-0.191662</PC>

			<PC Number="43">0.217287</PC>

			<PC Number="44">0.589671</PC>

			<PC Number="45">-0.023553</PC>

			<PC Number="46">-0.184671</PC>

			<PC Number="47">0.120407</PC>

			<PC Number="48">0.114824</PC>

			<PC Number="49">-0.072693</PC>

			<PC Number="50">-0.290205</PC>

			<PC Number="51">-0.132219</PC>

			<PC Number="52">0.192189</PC>

			<PC Number="53">-0.514053</PC>

			<PC Number="54">0.117569</PC>

			<PC Number="55">-0.354223</PC>

			<PC Number="56">-0.541959</PC>

			<PC Number="57">-0.215866</PC>

			<PC Number="58">0.320471</PC>

			<PC Number="59">-0.158303</PC>

			<PC Number="60">-0.014537</PC>

			<PC Number="61">0.142570</PC>

			<PC Number="62">-0.081121</PC>

			<PC Number="63">-0.124475</PC>

			<PC Number="64">0.413358</PC>

			<PC Number="65">0.067369</PC>

		</Spectrum>

		<Spectrum Class="1" SpectraPath="F:\Imaging\Corazones_Anguita\Inf\Inf_1_Frontal_a\Inf_1_Frontal_a\0_R00X063Y003\1\1SLin\fid">

			<PC Number="1">4.672354</PC>

			<PC Number="2">-0.703079</PC>

			<PC Number="3">-0.467930</PC>

			<PC Number="4">0.988694</PC>

			<PC Number="5">-1.391546</PC>

			<PC Number="6">-1.474927</PC>

			<PC Number="7">1.925649</PC>

			<PC Number="8">2.097520</PC>

			<PC Number="9">-0.306800</PC>

			<PC Number="10">-1.781734</PC>

			<PC Number="11">-0.449726</PC>

			<PC Number="12">-0.543647</PC>

			<PC Number="13">-0.238980</PC>

			<PC Number="14">-0.507106</PC>

			<PC Number="15">-0.682359</PC>

			<PC Number="16">-0.630914</PC>

			<PC Number="17">0.045061</PC>

			<PC Number="18">-0.469723</PC>

			<PC Number="19">-0.474975</PC>

			<PC Number="20">0.165385</PC>

			<PC Number="21">-0.791815</PC>

			<PC Number="22">0.197329</PC>

			<PC Number="23">-0.209672</PC>

			<PC Number="24">-0.378730</PC>

			<PC Number="25">-0.805117</PC>

			<PC Number="26">-0.914300</PC>

			<PC Number="27">0.618901</PC>

			<PC Number="28">-0.893017</PC>

			<PC Number="29">0.693945</PC>

			<PC Number="30">0.751781</PC>

			<PC Number="31">-0.105743</PC>

			<PC Number="32">-0.974721</PC>

			<PC Number="33">-1.172232</PC>

			<PC Number="34">0.201529</PC>

			<PC Number="35">-0.651289</PC>

			<PC Number="36">-0.234121</PC>

			<PC Number="37">-0.782432</PC>

			<PC Number="38">-0.603844</PC>

			<PC Number="39">0.047437</PC>

			<PC Number="40">-0.046428</PC>

			<PC Number="41">-0.166942</PC>

			<PC Number="42">-0.505098</PC>

			<PC Number="43">0.782469</PC>

			<PC Number="44">0.495389</PC>

			<PC Number="45">0.195408</PC>

			<PC Number="46">-0.062040</PC>

			<PC Number="47">-0.089390</PC>

			<PC Number="48">-0.360559</PC>

			<PC Number="49">0.142052</PC>

			<PC Number="50">-0.342357</PC>

			<PC Number="51">-0.201896</PC>

			<PC Number="52">0.060705</PC>

			<PC Number="53">-0.757683</PC>

			<PC Number="54">0.122134</PC>

			<PC Number="55">-0.674635</PC>

			<PC Number="56">-0.630824</PC>

			<PC Number="57">-0.172518</PC>

			<PC Number="58">0.063268</PC>

			<PC Number="59">-0.277498</PC>

			<PC Number="60">-0.190287</PC>

			<PC Number="61">0.167425</PC>

			<PC Number="62">0.030148</PC>

			<PC Number="63">-0.112043</PC>

			<PC Number="64">0.366950</PC>

			<PC Number="65">-0.026839</PC>

		</Spectrum>

		<Spectrum Class="1" SpectraPath="F:\Imaging\Corazones_Anguita\Inf\Inf_1_Frontal_a\Inf_1_Frontal_a\0_R00X064Y003\1\1SLin\fid">

			<PC Number="1">5.583209</PC>

			<PC Number="2">1.073863</PC>

			<PC Number="3">-0.086713</PC>

			<PC Number="4">1.479093</PC>

			<PC Number="5">-2.169198</PC>

			<PC Number="6">-3.769790</PC>

			<PC Number="7">1.205305</PC>

			<PC Number="8">2.023457</PC>

			<PC Number="9">2.097925</PC>

			<PC Number="10">-1.358867</PC>

			<PC Number="11">-0.112731</PC>

			<PC Number="12">-1.115606</PC>

			<PC Number="13">0.059334</PC>

			<PC Number="14">0.353866</PC>

			<PC Number="15">-0.141471</PC>

			<PC Number="16">-0.011276</PC>

			<PC Number="17">0.467931</PC>

			<PC Number="18">-0.994506</PC>

			<PC Number="19">0.301432</PC>

			<PC Number="20">0.674366</PC>

			<PC Number="21">-2.732097</PC>

			<PC Number="22">-0.215806</PC>

			<PC Number="23">-1.545731</PC>

			<PC Number="24">1.056178</PC>

			<PC Number="25">-1.199201</PC>

			<PC Number="26">-0.617519</PC>

			<PC Number="27">-0.170688</PC>

			<PC Number="28">-0.750998</PC>

			<PC Number="29">1.017127</PC>

			<PC Number="30">0.555100</PC>

			<PC Number="31">-0.015707</PC>

			<PC Number="32">0.200051</PC>

			<PC Number="33">-0.945360</PC>

			<PC Number="34">-0.518859</PC>

			<PC Number="35">0.043387</PC>

			<PC Number="36">0.320646</PC>

			<PC Number="37">-0.947386</PC>

			<PC Number="38">-1.009157</PC>

			<PC Number="39">0.232046</PC>

			<PC Number="40">-0.841248</PC>

			<PC Number="41">0.146125</PC>

			<PC Number="42">0.329874</PC>

			<PC Number="43">1.701259</PC>

			<PC Number="44">1.701328</PC>

			<PC Number="45">0.423704</PC>

			<PC Number="46">0.133858</PC>

			<PC Number="47">0.033764</PC>

			<PC Number="48">-0.182948</PC>

			<PC Number="49">-0.962101</PC>

			<PC Number="50">0.293951</PC>

			<PC Number="51">-0.532645</PC>

			<PC Number="52">-0.042458</PC>

			<PC Number="53">-0.820999</PC>

			<PC Number="54">-0.322866</PC>

			<PC Number="55">-0.361512</PC>

			<PC Number="56">-0.126042</PC>

			<PC Number="57">0.125941</PC>

			<PC Number="58">0.027012</PC>

			<PC Number="59">-0.766808</PC>

			<PC Number="60">-0.637985</PC>

			<PC Number="61">0.303134</PC>

			<PC Number="62">-0.202125</PC>

			<PC Number="63">-0.216264</PC>

			<PC Number="64">0.880496</PC>

			<PC Number="65">0.151252</PC>

		</Spectrum>

		<Spectrum Class="1" SpectraPath="F:\Imaging\Corazones_Anguita\Inf\Inf_1_Frontal_a\Inf_1_Frontal_a\0_R00X065Y003\1\1SLin\fid">

			<PC Number="1">4.768592</PC>

			<PC Number="2">1.270656</PC>

			<PC Number="3">-0.287124</PC>

			<PC Number="4">1.851481</PC>

			<PC Number="5">-0.272705</PC>

			<PC Number="6">-2.407936</PC>

			<PC Number="7">2.489505</PC>

			<PC Number="8">1.455790</PC>

			<PC Number="9">2.001869</PC>

			<PC Number="10">-0.626124</PC>

			<PC Number="11">-0.661088</PC>

			<PC Number="12">-1.323999</PC>

			<PC Number="13">0.167504</PC>

			<PC Number="14">1.456068</PC>

			<PC Number="15">1.239185</PC>

			<PC Number="16">0.608826</PC>

			<PC Number="17">1.751070</PC>

			<PC Number="18">-0.553089</PC>

			<PC Number="19">-0.096765</PC>

			<PC Number="20">-0.603891</PC>

			<PC Number="21">-1.243913</PC>

			<PC Number="22">0.701400</PC>

			<PC Number="23">-1.396405</PC>

			<PC Number="24">0.481665</PC>

			<PC Number="25">-0.556978</PC>

			<PC Number="26">-1.063055</PC>

			<PC Number="27">-0.082410</PC>

			<PC Number="28">-1.176742</PC>

			<PC Number="29">1.474408</PC>

			<PC Number="30">0.388928</PC>

			<PC Number="31">0.048805</PC>

			<PC Number="32">-0.128858</PC>

			<PC Number="33">-0.339037</PC>

			<PC Number="34">0.260135</PC>

			<PC Number="35">-0.911626</PC>

			<PC Number="36">-0.122001</PC>

			<PC Number="37">-0.785506</PC>

			<PC Number="38">-0.742849</PC>

			<PC Number="39">0.056711</PC>

			<PC Number="40">-0.513148</PC>

			<PC Number="41">0.124690</PC>

			<PC Number="42">-0.184647</PC>

			<PC Number="43">0.896430</PC>

			<PC Number="44">1.036499</PC>

			<PC Number="45">-0.299723</PC>

			<PC Number="46">0.597529</PC>

			<PC Number="47">0.297486</PC>

			<PC Number="48">-0.063602</PC>

			<PC Number="49">-0.672921</PC>

			<PC Number="50">0.124275</PC>

			<PC Number="51">0.346451</PC>

			<PC Number="52">0.332807</PC>

			<PC Number="53">-0.527637</PC>

			<PC Number="54">-0.115868</PC>

			<PC Number="55">-0.600605</PC>

			<PC Number="56">-0.274556</PC>

			<PC Number="57">-0.028863</PC>

			<PC Number="58">-0.091849</PC>

			<PC Number="59">-0.184862</PC>

			<PC Number="60">-0.418770</PC>

			<PC Number="61">0.326169</PC>

			<PC Number="62">-0.149541</PC>

			<PC Number="63">-0.216101</PC>

			<PC Number="64">0.529258</PC>

			<PC Number="65">-0.019328</PC>

		</Spectrum>

		<Spectrum Class="1" SpectraPath="F:\Imaging\Corazones_Anguita\Inf\Inf_1_Frontal_a\Inf_1_Frontal_a\0_R00X066Y003\1\1SLin\fid">

			<PC Number="1">0.820032</PC>

			<PC Number="2">-1.979891</PC>

			<PC Number="3">0.126286</PC>

			<PC Number="4">-0.480969</PC>

			<PC Number="5">-0.185992</PC>

			<PC Number="6">-2.805386</PC>

			<PC Number="7">0.795005</PC>

			<PC Number="8">0.839783</PC>

			<PC Number="9">1.143099</PC>

			<PC Number="10">-1.562120</PC>

			<PC Number="11">0.642806</PC>

			<PC Number="12">-0.822194</PC>

			<PC Number="13">0.540266</PC>

			<PC Number="14">0.113393</PC>

			<PC Number="15">-1.650997</PC>

			<PC Number="16">-0.543534</PC>

			<PC Number="17">-0.501791</PC>

			<PC Number="18">-0.306483</PC>

			<PC Number="19">0.847148</PC>

			<PC Number="20">0.617387</PC>

			<PC Number="21">-1.118127</PC>

			<PC Number="22">0.122362</PC>

			<PC Number="23">-0.936221</PC>

			<PC Number="24">-1.121682</PC>

			<PC Number="25">-2.016209</PC>

			<PC Number="26">-1.247530</PC>

			<PC Number="27">0.379223</PC>

			<PC Number="28">-0.850890</PC>

			<PC Number="29">0.651614</PC>

			<PC Number="30">0.292202</PC>

			<PC Number="31">-0.484590</PC>

			<PC Number="32">-0.165297</PC>

			<PC Number="33">-0.644526</PC>

			<PC Number="34">-0.133235</PC>

			<PC Number="35">-0.646632</PC>

			<PC Number="36">-0.293516</PC>

			<PC Number="37">-0.434993</PC>

			<PC Number="38">-0.580774</PC>

			<PC Number="39">0.344840</PC>

			<PC Number="40">-0.286201</PC>

			<PC Number="41">-0.223857</PC>

			<PC Number="42">0.099497</PC>

			<PC Number="43">0.989548</PC>

			<PC Number="44">0.213170</PC>

			<PC Number="45">0.361201</PC>

			<PC Number="46">0.006156</PC>

			<PC Number="47">0.442551</PC>

			<PC Number="48">-0.440948</PC>

			<PC Number="49">-0.485716</PC>

			<PC Number="50">-0.206344</PC>

			<PC Number="51">-0.160511</PC>

			<PC Number="52">-0.254937</PC>

			<PC Number="53">0.057686</PC>

			<PC Number="54">-0.003702</PC>

			<PC Number="55">-0.249017</PC>

			<PC Number="56">-0.255681</PC>

			<PC Number="57">-0.005492</PC>

			<PC Number="58">-0.053115</PC>

			<PC Number="59">-0.307095</PC>

			<PC Number="60">-0.145699</PC>

			<PC Number="61">-0.099271</PC>

			<PC Number="62">0.038880</PC>

			<PC Number="63">-0.074175</PC>

			<PC Number="64">0.365347</PC>

			<PC Number="65">0.077913</PC>

		</Spectrum>

		<Spectrum Class="1" SpectraPath="F:\Imaging\Corazones_Anguita\Inf\Inf_1_Frontal_a\Inf_1_Frontal_a\0_R00X067Y003\1\1SLin\fid">

			<PC Number="1">0.919262</PC>

			<PC Number="2">-1.752009</PC>

			<PC Number="3">-0.054583</PC>

			<PC Number="4">-1.476460</PC>

			<PC Number="5">2.484381</PC>

			<PC Number="6">-1.930942</PC>

			<PC Number="7">0.451933</PC>

			<PC Number="8">0.765525</PC>

			<PC Number="9">0.949653</PC>

			<PC Number="10">-0.133186</PC>

			<PC Number="11">1.352985</PC>

			<PC Number="12">0.348350</PC>

			<PC Number="13">1.069848</PC>

			<PC Number="14">-0.117523</PC>

			<PC Number="15">-0.186670</PC>

			<PC Number="16">-0.817870</PC>

			<PC Number="17">-0.504583</PC>

			<PC Number="18">-1.013627</PC>

			<PC Number="19">-0.373302</PC>

			<PC Number="20">1.293372</PC>

			<PC Number="21">-0.127215</PC>

			<PC Number="22">0.138881</PC>

			<PC Number="23">0.112437</PC>

			<PC Number="24">0.752437</PC>

			<PC Number="25">0.159979</PC>

			<PC Number="26">-1.953580</PC>

			<PC Number="27">-0.258735</PC>

			<PC Number="28">-0.025796</PC>

			<PC Number="29">-0.588132</PC>

			<PC Number="30">0.427973</PC>

			<PC Number="31">0.084890</PC>

			<PC Number="32">-1.300820</PC>

			<PC Number="33">-0.312216</PC>

			<PC Number="34">-1.555861</PC>

			<PC Number="35">0.198560</PC>

			<PC Number="36">0.628798</PC>

			<PC Number="37">0.523789</PC>

			<PC Number="38">0.067320</PC>

			<PC Number="39">0.153878</PC>

			<PC Number="40">0.628293</PC>

			<PC Number="41">-0.454046</PC>

			<PC Number="42">-0.353542</PC>

			<PC Number="43">0.388365</PC>

			<PC Number="44">0.206828</PC>

			<PC Number="45">-0.322077</PC>

			<PC Number="46">0.030975</PC>

			<PC Number="47">-0.201955</PC>

			<PC Number="48">-0.140574</PC>

			<PC Number="49">-0.261513</PC>

			<PC Number="50">0.577361</PC>

			<PC Number="51">0.451272</PC>

			<PC Number="52">0.591119</PC>

			<PC Number="53">-0.351173</PC>

			<PC Number="54">-0.114222</PC>

			<PC Number="55">-0.586627</PC>

			<PC Number="56">-0.901064</PC>

			<PC Number="57">-0.137834</PC>

			<PC Number="58">-0.501128</PC>

			<PC Number="59">-0.085247</PC>

			<PC Number="60">-0.039201</PC>

			<PC Number="61">-0.460534</PC>

			<PC Number="62">0.180652</PC>

			<PC Number="63">0.013382</PC>

			<PC Number="64">0.163614</PC>

			<PC Number="65">0.104872</PC>

		</Spectrum>

		<Spectrum Class="1" SpectraPath="F:\Imaging\Corazones_Anguita\Inf\Inf_1_Frontal_a\Inf_1_Frontal_a\0_R00X068Y003\1\1SLin\fid">

			<PC Number="1">1.855658</PC>

			<PC Number="2">-0.140294</PC>

			<PC Number="3">0.633998</PC>

			<PC Number="4">0.916721</PC>

			<PC Number="5">0.132902</PC>

			<PC Number="6">-1.860687</PC>

			<PC Number="7">0.102862</PC>

			<PC Number="8">0.431693</PC>

			<PC Number="9">0.075855</PC>

			<PC Number="10">0.068942</PC>

			<PC Number="11">2.019818</PC>

			<PC Number="12">-1.299492</PC>

			<PC Number="13">1.313367</PC>

			<PC Number="14">0.774697</PC>

			<PC Number="15">0.103152</PC>

			<PC Number="16">0.697856</PC>

			<PC Number="17">1.225454</PC>

			<PC Number="18">-0.535363</PC>

			<PC Number="19">0.682083</PC>

			<PC Number="20">0.789897</PC>

			<PC Number="21">0.281038</PC>

			<PC Number="22">0.488925</PC>

			<PC Number="23">-0.949256</PC>

			<PC Number="24">-1.840116</PC>

			<PC Number="25">-1.485813</PC>

			<PC Number="26">-1.456282</PC>

			<PC Number="27">-1.397988</PC>

			<PC Number="28">0.022164</PC>

			<PC Number="29">-1.257404</PC>

			<PC Number="30">0.510944</PC>

			<PC Number="31">0.571855</PC>

			<PC Number="32">-1.703219</PC>

			<PC Number="33">-0.316318</PC>

			<PC Number="34">-0.768020</PC>

			<PC Number="35">0.387060</PC>

			<PC Number="36">0.663096</PC>

			<PC Number="37">-0.117661</PC>

			<PC Number="38">0.178245</PC>

			<PC Number="39">-0.057614</PC>

			<PC Number="40">0.501321</PC>

			<PC Number="41">0.278928</PC>

			<PC Number="42">0.121113</PC>

			<PC Number="43">0.280841</PC>

			<PC Number="44">-0.020918</PC>

			<PC Number="45">-1.406558</PC>

			<PC Number="46">0.758137</PC>

			<PC Number="47">0.213613</PC>

			<PC Number="48">0.214449</PC>

			<PC Number="49">-0.194406</PC>

			<PC Number="50">-0.212408</PC>

			<PC Number="51">0.062352</PC>

			<PC Number="52">0.288691</PC>

			<PC Number="53">-0.261643</PC>

			<PC Number="54">0.526548</PC>

			<PC Number="55">0.401331</PC>

			<PC Number="56">-0.103928</PC>

			<PC Number="57">-0.112227</PC>

			<PC Number="58">-0.284585</PC>

			<PC Number="59">0.002252</PC>

			<PC Number="60">-0.245370</PC>

			<PC Number="61">0.007634</PC>

			<PC Number="62">-0.013132</PC>

			<PC Number="63">-0.082832</PC>

			<PC Number="64">0.099634</PC>

			<PC Number="65">-0.204729</PC>

		</Spectrum>

		<Spectrum Class="1" SpectraPath="F:\Imaging\Corazones_Anguita\Inf\Inf_1_Frontal_a\Inf_1_Frontal_a\0_R00X069Y003\1\1SLin\fid">

			<PC Number="1">1.862420</PC>

			<PC Number="2">-1.373409</PC>

			<PC Number="3">-0.465796</PC>

			<PC Number="4">0.288013</PC>

			<PC Number="5">0.293784</PC>

			<PC Number="6">-0.376157</PC>

			<PC Number="7">0.816386</PC>

			<PC Number="8">2.172533</PC>

			<PC Number="9">-0.181904</PC>

			<PC Number="10">-1.026473</PC>

			<PC Number="11">2.213433</PC>

			<PC Number="12">-0.721646</PC>

			<PC Number="13">-0.778024</PC>

			<PC Number="14">0.992655</PC>

			<PC Number="15">-0.919752</PC>

			<PC Number="16">-0.191706</PC>

			<PC Number="17">1.209305</PC>

			<PC Number="18">-0.191650</PC>

			<PC Number="19">0.021173</PC>

			<PC Number="20">0.831568</PC>

			<PC Number="21">-0.172366</PC>

			<PC Number="22">-0.260256</PC>

			<PC Number="23">0.712373</PC>

			<PC Number="24">-0.192470</PC>

			<PC Number="25">-0.676317</PC>

			<PC Number="26">-1.066468</PC>

			<PC Number="27">0.939588</PC>

			<PC Number="28">-0.366172</PC>

			<PC Number="29">0.263151</PC>

			<PC Number="30">-0.172384</PC>

			<PC Number="31">-0.983669</PC>

			<PC Number="32">0.589118</PC>

			<PC Number="33">-0.210695</PC>

			<PC Number="34">-0.084007</PC>

			<PC Number="35">-0.135072</PC>

			<PC Number="36">-0.022384</PC>

			<PC Number="37">-0.212995</PC>

			<PC Number="38">-0.413680</PC>

			<PC Number="39">-0.820852</PC>

			<PC Number="40">-0.094172</PC>

			<PC Number="41">-0.255662</PC>

			<PC Number="42">-0.001996</PC>

			<PC Number="43">-0.284642</PC>

			<PC Number="44">-0.494209</PC>

			<PC Number="45">-0.127662</PC>

			<PC Number="46">0.384790</PC>

			<PC Number="47">0.004224</PC>

			<PC Number="48">0.056533</PC>

			<PC Number="49">0.242624</PC>

			<PC Number="50">-0.386733</PC>

			<PC Number="51">-0.084510</PC>

			<PC Number="52">-0.647183</PC>

			<PC Number="53">-0.309021</PC>

			<PC Number="54">-0.169098</PC>

			<PC Number="55">-0.117860</PC>

			<PC Number="56">-0.916224</PC>

			<PC Number="57">-0.165972</PC>

			<PC Number="58">-0.176574</PC>

			<PC Number="59">0.177405</PC>

			<PC Number="60">-0.144013</PC>

			<PC Number="61">-0.112461</PC>

			<PC Number="62">0.034345</PC>

			<PC Number="63">-0.144396</PC>

			<PC Number="64">0.039875</PC>

			<PC Number="65">0.011307</PC>

		</Spectrum>

		<Spectrum Class="1" SpectraPath="F:\Imaging\Corazones_Anguita\Inf\Inf_1_Frontal_a\Inf_1_Frontal_a\0_R00X070Y003\1\1SLin\fid">

			<PC Number="1">1.939800</PC>

			<PC Number="2">1.200735</PC>

			<PC Number="3">-0.551906</PC>

			<PC Number="4">1.799970</PC>

			<PC Number="5">0.762632</PC>

			<PC Number="6">-3.623667</PC>

			<PC Number="7">2.258052</PC>

			<PC Number="8">2.844455</PC>

			<PC Number="9">-0.733598</PC>

			<PC Number="10">-2.106027</PC>

			<PC Number="11">1.142852</PC>

			<PC Number="12">-1.061458</PC>

			<PC Number="13">-1.069437</PC>

			<PC Number="14">-2.632065</PC>

			<PC Number="15">-0.340218</PC>

			<PC Number="16">0.187209</PC>

			<PC Number="17">1.031110</PC>

			<PC Number="18">-0.634211</PC>

			<PC Number="19">-0.488206</PC>

			<PC Number="20">-0.707702</PC>

			<PC Number="21">-0.792930</PC>

			<PC Number="22">0.138407</PC>

			<PC Number="23">-1.510285</PC>

			<PC Number="24">-0.180416</PC>

			<PC Number="25">-0.650202</PC>

			<PC Number="26">0.256959</PC>

			<PC Number="27">-0.823217</PC>

			<PC Number="28">0.341823</PC>

			<PC Number="29">0.449774</PC>

			<PC Number="30">0.015985</PC>

			<PC Number="31">0.042758</PC>

			<PC Number="32">-1.491492</PC>

			<PC Number="33">0.000320</PC>

			<PC Number="34">0.398626</PC>

			<PC Number="35">-0.234214</PC>

			<PC Number="36">-0.781107</PC>

			<PC Number="37">-0.200053</PC>

			<PC Number="38">-0.393342</PC>

			<PC Number="39">0.002218</PC>

			<PC Number="40">-0.217019</PC>

			<PC Number="41">0.028601</PC>

			<PC Number="42">0.411255</PC>

			<PC Number="43">0.138825</PC>

			<PC Number="44">0.936941</PC>

			<PC Number="45">-0.009629</PC>

			<PC Number="46">0.711316</PC>

			<PC Number="47">0.526491</PC>

			<PC Number="48">-0.298167</PC>

			<PC Number="49">-0.162682</PC>

			<PC Number="50">0.023575</PC>

			<PC Number="51">-0.131937</PC>

			<PC Number="52">0.497388</PC>

			<PC Number="53">-0.050755</PC>

			<PC Number="54">0.301614</PC>

			<PC Number="55">-0.192305</PC>

			<PC Number="56">-0.724114</PC>

			<PC Number="57">-0.374641</PC>

			<PC Number="58">0.166236</PC>

			<PC Number="59">-0.004805</PC>

			<PC Number="60">-0.093072</PC>

			<PC Number="61">0.165525</PC>

			<PC Number="62">-0.128648</PC>

			<PC Number="63">-0.147943</PC>

			<PC Number="64">0.404944</PC>

			<PC Number="65">-0.049202</PC>

		</Spectrum>

		<Spectrum Class="1" SpectraPath="F:\Imaging\Corazones_Anguita\Inf\Inf_1_Frontal_a\Inf_1_Frontal_a\0_R00X071Y003\1\1SLin\fid">

			<PC Number="1">-1.199964</PC>

			<PC Number="2">0.360943</PC>

			<PC Number="3">0.290023</PC>

			<PC Number="4">0.571137</PC>

			<PC Number="5">3.306999</PC>

			<PC Number="6">-5.279504</PC>

			<PC Number="7">0.896578</PC>

			<PC Number="8">-0.322280</PC>

			<PC Number="9">0.445247</PC>

			<PC Number="10">-0.393664</PC>

			<PC Number="11">1.280090</PC>

			<PC Number="12">-0.134154</PC>

			<PC Number="13">0.456746</PC>

			<PC Number="14">-0.591127</PC>

			<PC Number="15">0.130661</PC>

			<PC Number="16">0.414894</PC>

			<PC Number="17">-1.293156</PC>

			<PC Number="18">1.363078</PC>

			<PC Number="19">0.596961</PC>

			<PC Number="20">1.794725</PC>

			<PC Number="21">-0.433531</PC>

			<PC Number="22">-1.496710</PC>

			<PC Number="23">-0.164348</PC>

			<PC Number="24">1.381908</PC>

			<PC Number="25">0.448406</PC>

			<PC Number="26">-0.689024</PC>

			<PC Number="27">-0.109028</PC>

			<PC Number="28">-0.937012</PC>

			<PC Number="29">-0.575699</PC>

			<PC Number="30">0.271326</PC>

			<PC Number="31">-0.915642</PC>

			<PC Number="32">-0.728847</PC>

			<PC Number="33">-0.138626</PC>

			<PC Number="34">-0.219616</PC>

			<PC Number="35">1.040392</PC>

			<PC Number="36">0.898745</PC>

			<PC Number="37">0.965335</PC>

			<PC Number="38">-0.132490</PC>

			<PC Number="39">0.226780</PC>

			<PC Number="40">0.039079</PC>

			<PC Number="41">0.239424</PC>

			<PC Number="42">-0.354702</PC>

			<PC Number="43">1.107368</PC>

			<PC Number="44">0.174795</PC>

			<PC Number="45">-0.028229</PC>

			<PC Number="46">0.760558</PC>

			<PC Number="47">0.446218</PC>

			<PC Number="48">-0.400644</PC>

			<PC Number="49">-1.034977</PC>

			<PC Number="50">0.439847</PC>

			<PC Number="51">-0.764041</PC>

			<PC Number="52">-0.027021</PC>

			<PC Number="53">0.215878</PC>

			<PC Number="54">-0.059418</PC>

			<PC Number="55">-0.110928</PC>

			<PC Number="56">0.019139</PC>

			<PC Number="57">0.367358</PC>

			<PC Number="58">-0.455216</PC>

			<PC Number="59">-0.230563</PC>

			<PC Number="60">0.190633</PC>

			<PC Number="61">-0.091331</PC>

			<PC Number="62">-0.057089</PC>

			<PC Number="63">-0.012327</PC>

			<PC Number="64">0.166858</PC>

			<PC Number="65">0.014673</PC>

		</Spectrum>

		<Spectrum Class="1" SpectraPath="F:\Imaging\Corazones_Anguita\Inf\Inf_1_Frontal_a\Inf_1_Frontal_a\0_R00X072Y003\1\1SLin\fid">

			<PC Number="1">0.463917</PC>

			<PC Number="2">1.159758</PC>

			<PC Number="3">0.012071</PC>

			<PC Number="4">0.677816</PC>

			<PC Number="5">1.602671</PC>

			<PC Number="6">-1.595021</PC>

			<PC Number="7">-0.771611</PC>

			<PC Number="8">-0.049567</PC>

			<PC Number="9">-1.129147</PC>

			<PC Number="10">-0.544103</PC>

			<PC Number="11">3.406106</PC>

			<PC Number="12">-1.930432</PC>

			<PC Number="13">0.823443</PC>

			<PC Number="14">0.907684</PC>

			<PC Number="15">0.317783</PC>

			<PC Number="16">-0.534922</PC>

			<PC Number="17">0.121607</PC>

			<PC Number="18">0.237438</PC>

			<PC Number="19">1.111453</PC>

			<PC Number="20">0.947294</PC>

			<PC Number="21">0.351275</PC>

			<PC Number="22">1.577312</PC>

			<PC Number="23">-1.326939</PC>

			<PC Number="24">-0.256728</PC>

			<PC Number="25">-0.921056</PC>

			<PC Number="26">-0.995343</PC>

			<PC Number="27">-1.185067</PC>

			<PC Number="28">0.245975</PC>

			<PC Number="29">0.484693</PC>

			<PC Number="30">-0.865540</PC>

			<PC Number="31">-0.443788</PC>

			<PC Number="32">-1.336871</PC>

			<PC Number="33">-0.251531</PC>

			<PC Number="34">-1.054391</PC>

			<PC Number="35">0.360236</PC>

			<PC Number="36">1.527999</PC>

			<PC Number="37">0.072953</PC>

			<PC Number="38">0.045916</PC>

			<PC Number="39">0.016200</PC>

			<PC Number="40">-0.102476</PC>

			<PC Number="41">0.038066</PC>

			<PC Number="42">-0.118901</PC>

			<PC Number="43">0.215650</PC>

			<PC Number="44">0.122272</PC>

			<PC Number="45">-0.419134</PC>

			<PC Number="46">0.215957</PC>

			<PC Number="47">-0.022271</PC>

			<PC Number="48">-0.854643</PC>

			<PC Number="49">-0.163511</PC>

			<PC Number="50">-0.603758</PC>

			<PC Number="51">0.370316</PC>

			<PC Number="52">-0.436796</PC>

			<PC Number="53">-0.103528</PC>

			<PC Number="54">0.129900</PC>

			<PC Number="55">0.349434</PC>

			<PC Number="56">-0.879438</PC>

			<PC Number="57">0.208904</PC>

			<PC Number="58">0.243081</PC>

			<PC Number="59">0.259234</PC>

			<PC Number="60">-0.087948</PC>

			<PC Number="61">-0.368349</PC>

			<PC Number="62">0.022791</PC>

			<PC Number="63">-0.076895</PC>

			<PC Number="64">-0.248932</PC>

			<PC Number="65">-0.109552</PC>

		</Spectrum>

		<Spectrum Class="1" SpectraPath="F:\Imaging\Corazones_Anguita\Inf\Inf_1_Frontal_a\Inf_1_Frontal_a\0_R00X073Y003\1\1SLin\fid">

			<PC Number="1">3.983283</PC>

			<PC Number="2">-0.619383</PC>

			<PC Number="3">0.991932</PC>

			<PC Number="4">0.077310</PC>

			<PC Number="5">-1.366549</PC>

			<PC Number="6">-2.541847</PC>

			<PC Number="7">0.204828</PC>

			<PC Number="8">1.235106</PC>

			<PC Number="9">-1.087475</PC>

			<PC Number="10">-0.485218</PC>

			<PC Number="11">2.679120</PC>

			<PC Number="12">-1.183430</PC>

			<PC Number="13">2.607519</PC>

			<PC Number="14">0.121664</PC>

			<PC Number="15">-0.672014</PC>

			<PC Number="16">-0.897714</PC>

			<PC Number="17">-0.609997</PC>

			<PC Number="18">0.196320</PC>

			<PC Number="19">1.438050</PC>

			<PC Number="20">1.144239</PC>

			<PC Number="21">-0.055648</PC>

			<PC Number="22">-0.121817</PC>

			<PC Number="23">-0.184572</PC>

			<PC Number="24">-0.577988</PC>

			<PC Number="25">-0.580783</PC>

			<PC Number="26">-0.395671</PC>

			<PC Number="27">0.364464</PC>

			<PC Number="28">-0.395427</PC>

			<PC Number="29">0.392720</PC>

			<PC Number="30">0.120812</PC>

			<PC Number="31">0.176164</PC>

			<PC Number="32">-0.496717</PC>

			<PC Number="33">0.756920</PC>

			<PC Number="34">-1.622475</PC>

			<PC Number="35">-0.168849</PC>

			<PC Number="36">1.110267</PC>

			<PC Number="37">-0.045609</PC>

			<PC Number="38">-0.718940</PC>

			<PC Number="39">-0.094841</PC>

			<PC Number="40">0.111495</PC>

			<PC Number="41">0.786912</PC>

			<PC Number="42">-0.565108</PC>

			<PC Number="43">0.510967</PC>

			<PC Number="44">0.092136</PC>

			<PC Number="45">-0.320633</PC>

			<PC Number="46">-0.388208</PC>

			<PC Number="47">0.231408</PC>

			<PC Number="48">-0.598741</PC>

			<PC Number="49">-0.121558</PC>

			<PC Number="50">-0.049635</PC>

			<PC Number="51">0.250677</PC>

			<PC Number="52">-0.477763</PC>

			<PC Number="53">0.021535</PC>

			<PC Number="54">0.397273</PC>

			<PC Number="55">0.484539</PC>

			<PC Number="56">-0.699379</PC>

			<PC Number="57">0.270677</PC>

			<PC Number="58">-0.570841</PC>

			<PC Number="59">-0.387853</PC>

			<PC Number="60">-0.054377</PC>

			<PC Number="61">-0.132653</PC>

			<PC Number="62">-0.114361</PC>

			<PC Number="63">0.014769</PC>

			<PC Number="64">-0.149153</PC>

			<PC Number="65">0.060651</PC>

		</Spectrum>

		<Spectrum Class="1" SpectraPath="F:\Imaging\Corazones_Anguita\Inf\Inf_1_Frontal_a\Inf_1_Frontal_a\0_R00X074Y003\1\1SLin\fid">

			<PC Number="1">1.113625</PC>

			<PC Number="2">1.014065</PC>

			<PC Number="3">1.277780</PC>

			<PC Number="4">1.118911</PC>

			<PC Number="5">2.282782</PC>

			<PC Number="6">-5.762509</PC>

			<PC Number="7">0.458728</PC>

			<PC Number="8">1.062587</PC>

			<PC Number="9">-0.999032</PC>

			<PC Number="10">-1.166549</PC>

			<PC Number="11">0.851409</PC>

			<PC Number="12">-0.057180</PC>

			<PC Number="13">0.426786</PC>

			<PC Number="14">0.608264</PC>

			<PC Number="15">0.893808</PC>

			<PC Number="16">-0.206123</PC>

			<PC Number="17">-0.716186</PC>

			<PC Number="18">1.103810</PC>

			<PC Number="19">0.140900</PC>

			<PC Number="20">1.201119</PC>

			<PC Number="21">0.523278</PC>

			<PC Number="22">-1.156763</PC>

			<PC Number="23">0.438461</PC>

			<PC Number="24">0.001317</PC>

			<PC Number="25">-1.342522</PC>

			<PC Number="26">-0.244237</PC>

			<PC Number="27">-1.019579</PC>

			<PC Number="28">-0.499212</PC>

			<PC Number="29">-0.203953</PC>

			<PC Number="30">0.369273</PC>

			<PC Number="31">-0.061969</PC>

			<PC Number="32">-1.290418</PC>

			<PC Number="33">0.689156</PC>

			<PC Number="34">-0.383939</PC>

			<PC Number="35">0.628819</PC>

			<PC Number="36">-0.696060</PC>

			<PC Number="37">-0.071729</PC>

			<PC Number="38">-0.750952</PC>

			<PC Number="39">-0.057580</PC>

			<PC Number="40">0.069024</PC>

			<PC Number="41">0.971740</PC>

			<PC Number="42">0.106342</PC>

			<PC Number="43">0.821141</PC>

			<PC Number="44">0.058986</PC>

			<PC Number="45">0.062438</PC>

			<PC Number="46">0.195314</PC>

			<PC Number="47">0.256097</PC>

			<PC Number="48">0.159983</PC>

			<PC Number="49">0.135789</PC>

			<PC Number="50">-0.556888</PC>

			<PC Number="51">-0.084340</PC>

			<PC Number="52">0.045232</PC>

			<PC Number="53">-0.332845</PC>

			<PC Number="54">0.244667</PC>

			<PC Number="55">0.083754</PC>

			<PC Number="56">0.294285</PC>

			<PC Number="57">0.056372</PC>

			<PC Number="58">0.062113</PC>

			<PC Number="59">-0.593319</PC>

			<PC Number="60">-0.187693</PC>

			<PC Number="61">0.157591</PC>

			<PC Number="62">-0.048207</PC>

			<PC Number="63">0.002435</PC>

			<PC Number="64">-0.153496</PC>

			<PC Number="65">0.044710</PC>

		</Spectrum>

		<Spectrum Class="1" SpectraPath="F:\Imaging\Corazones_Anguita\Inf\Inf_1_Frontal_a\Inf_1_Frontal_a\0_R00X075Y003\1\1SLin\fid">

			<PC Number="1">2.402378</PC>

			<PC Number="2">0.945869</PC>

			<PC Number="3">1.648216</PC>

			<PC Number="4">0.400915</PC>

			<PC Number="5">2.225393</PC>

			<PC Number="6">-6.540583</PC>

			<PC Number="7">1.114362</PC>

			<PC Number="8">2.008653</PC>

			<PC Number="9">-2.928633</PC>

			<PC Number="10">-1.090269</PC>

			<PC Number="11">1.932003</PC>

			<PC Number="12">-1.568342</PC>

			<PC Number="13">0.765970</PC>

			<PC Number="14">0.068936</PC>

			<PC Number="15">0.410782</PC>

			<PC Number="16">-1.013971</PC>

			<PC Number="17">-2.296631</PC>

			<PC Number="18">-0.965809</PC>

			<PC Number="19">0.222528</PC>

			<PC Number="20">0.978736</PC>

			<PC Number="21">1.007874</PC>

			<PC Number="22">-0.748255</PC>

			<PC Number="23">-0.046382</PC>

			<PC Number="24">0.995929</PC>

			<PC Number="25">-1.155459</PC>

			<PC Number="26">-0.122189</PC>

			<PC Number="27">-2.153478</PC>

			<PC Number="28">0.089300</PC>

			<PC Number="29">0.940211</PC>

			<PC Number="30">-0.908018</PC>

			<PC Number="31">0.477577</PC>

			<PC Number="32">-0.462607</PC>

			<PC Number="33">-0.355104</PC>

			<PC Number="34">1.049549</PC>

			<PC Number="35">1.284037</PC>

			<PC Number="36">-0.704708</PC>

			<PC Number="37">-0.642600</PC>

			<PC Number="38">-0.434794</PC>

			<PC Number="39">0.400333</PC>

			<PC Number="40">-0.064653</PC>

			<PC Number="41">0.619454</PC>

			<PC Number="42">-0.226410</PC>

			<PC Number="43">0.380683</PC>

			<PC Number="44">-0.861021</PC>

			<PC Number="45">0.188038</PC>

			<PC Number="46">0.551180</PC>

			<PC Number="47">0.153544</PC>

			<PC Number="48">-0.627796</PC>

			<PC Number="49">-0.237646</PC>

			<PC Number="50">-0.182203</PC>

			<PC Number="51">0.478651</PC>

			<PC Number="52">-0.066593</PC>

			<PC Number="53">-0.452688</PC>

			<PC Number="54">-0.279890</PC>

			<PC Number="55">-0.691481</PC>

			<PC Number="56">-0.489096</PC>

			<PC Number="57">-0.282483</PC>

			<PC Number="58">-0.148547</PC>

			<PC Number="59">-0.263567</PC>

			<PC Number="60">-0.140845</PC>

			<PC Number="61">-0.081237</PC>

			<PC Number="62">0.081848</PC>

			<PC Number="63">-0.178863</PC>

			<PC Number="64">0.412612</PC>

			<PC Number="65">-0.062852</PC>

		</Spectrum>

		<Spectrum Class="1" SpectraPath="F:\Imaging\Corazones_Anguita\Inf\Inf_1_Frontal_a\Inf_1_Frontal_a\0_R00X076Y003\1\1SLin\fid">

			<PC Number="1">3.496266</PC>

			<PC Number="2">3.150475</PC>

			<PC Number="3">1.404823</PC>

			<PC Number="4">1.301966</PC>

			<PC Number="5">0.965004</PC>

			<PC Number="6">-5.502743</PC>

			<PC Number="7">1.279559</PC>

			<PC Number="8">3.131636</PC>

			<PC Number="9">-1.900738</PC>

			<PC Number="10">-2.284829</PC>

			<PC Number="11">1.871656</PC>

			<PC Number="12">-1.207161</PC>

			<PC Number="13">-0.017413</PC>

			<PC Number="14">-0.930048</PC>

			<PC Number="15">0.260589</PC>

			<PC Number="16">-0.259394</PC>

			<PC Number="17">0.016032</PC>

			<PC Number="18">-0.363425</PC>

			<PC Number="19">1.097338</PC>

			<PC Number="20">1.043262</PC>

			<PC Number="21">-0.037808</PC>

			<PC Number="22">-0.268198</PC>

			<PC Number="23">-1.464869</PC>

			<PC Number="24">1.554193</PC>

			<PC Number="25">-1.229590</PC>

			<PC Number="26">-0.675059</PC>

			<PC Number="27">-1.215430</PC>

			<PC Number="28">0.248581</PC>

			<PC Number="29">0.822421</PC>

			<PC Number="30">0.235792</PC>

			<PC Number="31">0.484162</PC>

			<PC Number="32">-0.640810</PC>

			<PC Number="33">-0.330665</PC>

			<PC Number="34">0.028836</PC>

			<PC Number="35">-0.206018</PC>

			<PC Number="36">-0.093314</PC>

			<PC Number="37">-0.758934</PC>

			<PC Number="38">-0.623072</PC>

			<PC Number="39">0.778282</PC>

			<PC Number="40">-0.193684</PC>

			<PC Number="41">0.123861</PC>

			<PC Number="42">1.561511</PC>

			<PC Number="43">-0.830493</PC>

			<PC Number="44">0.025052</PC>

			<PC Number="45">0.136600</PC>

			<PC Number="46">-0.002822</PC>

			<PC Number="47">0.081817</PC>

			<PC Number="48">-0.228323</PC>

			<PC Number="49">0.217208</PC>

			<PC Number="50">0.053909</PC>

			<PC Number="51">0.567722</PC>

			<PC Number="52">0.174945</PC>

			<PC Number="53">-0.025179</PC>

			<PC Number="54">-0.261933</PC>

			<PC Number="55">-0.358669</PC>

			<PC Number="56">0.150211</PC>

			<PC Number="57">0.257535</PC>

			<PC Number="58">0.152011</PC>

			<PC Number="59">-0.125462</PC>

			<PC Number="60">0.376055</PC>

			<PC Number="61">-0.131770</PC>

			<PC Number="62">-0.101284</PC>

			<PC Number="63">-0.194445</PC>

			<PC Number="64">0.536652</PC>

			<PC Number="65">0.130058</PC>

		</Spectrum>

		<Spectrum Class="1" SpectraPath="F:\Imaging\Corazones_Anguita\Inf\Inf_1_Frontal_a\Inf_1_Frontal_a\0_R00X077Y003\1\1SLin\fid">

			<PC Number="1">4.158159</PC>

			<PC Number="2">4.694562</PC>

			<PC Number="3">1.319143</PC>

			<PC Number="4">2.197023</PC>

			<PC Number="5">1.600632</PC>

			<PC Number="6">-4.915037</PC>

			<PC Number="7">0.563623</PC>

			<PC Number="8">3.486173</PC>

			<PC Number="9">-3.024148</PC>

			<PC Number="10">-1.504195</PC>

			<PC Number="11">1.076490</PC>

			<PC Number="12">-1.022699</PC>

			<PC Number="13">-0.134191</PC>

			<PC Number="14">-0.199513</PC>

			<PC Number="15">1.360651</PC>

			<PC Number="16">1.675606</PC>

			<PC Number="17">0.578331</PC>

			<PC Number="18">0.378786</PC>

			<PC Number="19">-1.276312</PC>

			<PC Number="20">2.207848</PC>

			<PC Number="21">0.876424</PC>

			<PC Number="22">-0.990289</PC>

			<PC Number="23">-0.134965</PC>

			<PC Number="24">-0.562992</PC>

			<PC Number="25">0.088881</PC>

			<PC Number="26">-0.240088</PC>

			<PC Number="27">-0.058437</PC>

			<PC Number="28">-0.430265</PC>

			<PC Number="29">0.236093</PC>

			<PC Number="30">-0.181744</PC>

			<PC Number="31">0.043318</PC>

			<PC Number="32">-0.608320</PC>

			<PC Number="33">0.101702</PC>

			<PC Number="34">0.996248</PC>

			<PC Number="35">0.587726</PC>

			<PC Number="36">-0.134326</PC>

			<PC Number="37">-0.635620</PC>

			<PC Number="38">-0.347264</PC>

			<PC Number="39">0.618843</PC>

			<PC Number="40">-0.633471</PC>

			<PC Number="41">-0.157216</PC>

			<PC Number="42">0.078812</PC>

			<PC Number="43">-0.797029</PC>

			<PC Number="44">-1.362466</PC>

			<PC Number="45">0.100779</PC>

			<PC Number="46">-0.200794</PC>

			<PC Number="47">-0.029437</PC>

			<PC Number="48">-0.299865</PC>

			<PC Number="49">-0.066399</PC>

			<PC Number="50">0.368451</PC>

			<PC Number="51">0.375925</PC>

			<PC Number="52">0.266866</PC>

			<PC Number="53">0.212742</PC>

			<PC Number="54">-0.286495</PC>

			<PC Number="55">-0.034578</PC>

			<PC Number="56">0.687510</PC>

			<PC Number="57">0.051092</PC>

			<PC Number="58">0.245353</PC>

			<PC Number="59">0.122907</PC>

			<PC Number="60">0.225155</PC>

			<PC Number="61">-0.498202</PC>

			<PC Number="62">-0.215048</PC>

			<PC Number="63">-0.004095</PC>

			<PC Number="64">0.055741</PC>

			<PC Number="65">0.104422</PC>

		</Spectrum>

		<Spectrum Class="1" SpectraPath="F:\Imaging\Corazones_Anguita\Inf\Inf_1_Frontal_a\Inf_1_Frontal_a\0_R00X078Y003\1\1SLin\fid">

			<PC Number="1">5.207333</PC>

			<PC Number="2">4.658939</PC>

			<PC Number="3">1.376800</PC>

			<PC Number="4">3.225630</PC>

			<PC Number="5">0.335480</PC>

			<PC Number="6">-3.322848</PC>

			<PC Number="7">1.469276</PC>

			<PC Number="8">4.606313</PC>

			<PC Number="9">-3.312949</PC>

			<PC Number="10">-1.549091</PC>

			<PC Number="11">2.252083</PC>

			<PC Number="12">-0.324374</PC>

			<PC Number="13">-0.292552</PC>

			<PC Number="14">-1.538418</PC>

			<PC Number="15">-0.543369</PC>

			<PC Number="16">-0.531157</PC>

			<PC Number="17">-0.243116</PC>

			<PC Number="18">0.122338</PC>

			<PC Number="19">0.152765</PC>

			<PC Number="20">0.979908</PC>

			<PC Number="21">-0.032806</PC>

			<PC Number="22">-0.569571</PC>

			<PC Number="23">0.264316</PC>

			<PC Number="24">-0.330855</PC>

			<PC Number="25">-0.073672</PC>

			<PC Number="26">0.051214</PC>

			<PC Number="27">-0.139200</PC>

			<PC Number="28">-0.024361</PC>

			<PC Number="29">0.525844</PC>

			<PC Number="30">-1.224412</PC>

			<PC Number="31">0.511661</PC>

			<PC Number="32">-0.455998</PC>

			<PC Number="33">-0.153725</PC>

			<PC Number="34">0.541833</PC>

			<PC Number="35">0.085270</PC>

			<PC Number="36">-0.113964</PC>

			<PC Number="37">-0.750994</PC>

			<PC Number="38">-0.210215</PC>

			<PC Number="39">0.217562</PC>

			<PC Number="40">-0.889756</PC>

			<PC Number="41">0.000385</PC>

			<PC Number="42">0.197842</PC>

			<PC Number="43">0.249552</PC>

			<PC Number="44">-1.047999</PC>

			<PC Number="45">1.152081</PC>

			<PC Number="46">-0.810317</PC>

			<PC Number="47">-0.282827</PC>

			<PC Number="48">-0.172972</PC>

			<PC Number="49">-0.160925</PC>

			<PC Number="50">0.037090</PC>

			<PC Number="51">0.318588</PC>

			<PC Number="52">0.119947</PC>

			<PC Number="53">-0.005117</PC>

			<PC Number="54">-0.138185</PC>

			<PC Number="55">-0.060290</PC>

			<PC Number="56">0.565879</PC>

			<PC Number="57">0.158823</PC>

			<PC Number="58">0.372559</PC>

			<PC Number="59">0.165611</PC>

			<PC Number="60">0.213960</PC>

			<PC Number="61">-0.153344</PC>

			<PC Number="62">-0.091650</PC>

			<PC Number="63">-0.056575</PC>

			<PC Number="64">0.199223</PC>

			<PC Number="65">-0.025484</PC>

		</Spectrum>

		<Spectrum Class="1" SpectraPath="F:\Imaging\Corazones_Anguita\Inf\Inf_1_Frontal_a\Inf_1_Frontal_a\0_R00X079Y003\1\1SLin\fid">

			<PC Number="1">3.927757</PC>

			<PC Number="2">3.712564</PC>

			<PC Number="3">1.231365</PC>

			<PC Number="4">2.840546</PC>

			<PC Number="5">1.279482</PC>

			<PC Number="6">-2.824304</PC>

			<PC Number="7">1.598428</PC>

			<PC Number="8">3.499836</PC>

			<PC Number="9">-2.310244</PC>

			<PC Number="10">-0.741368</PC>

			<PC Number="11">1.574048</PC>

			<PC Number="12">-1.005240</PC>

			<PC Number="13">0.096428</PC>

			<PC Number="14">-0.870181</PC>

			<PC Number="15">0.612988</PC>

			<PC Number="16">0.488393</PC>

			<PC Number="17">0.477663</PC>

			<PC Number="18">0.025272</PC>

			<PC Number="19">0.350397</PC>

			<PC Number="20">0.654980</PC>

			<PC Number="21">1.132359</PC>

			<PC Number="22">0.395754</PC>

			<PC Number="23">-0.495095</PC>

			<PC Number="24">-0.990955</PC>

			<PC Number="25">0.220971</PC>

			<PC Number="26">0.513668</PC>

			<PC Number="27">-0.745519</PC>

			<PC Number="28">0.094306</PC>

			<PC Number="29">0.212892</PC>

			<PC Number="30">-0.354550</PC>

			<PC Number="31">0.042965</PC>

			<PC Number="32">-1.233349</PC>

			<PC Number="33">0.216315</PC>

			<PC Number="34">0.697726</PC>

			<PC Number="35">0.503764</PC>

			<PC Number="36">-0.333180</PC>

			<PC Number="37">0.316402</PC>

			<PC Number="38">0.574587</PC>

			<PC Number="39">-0.581989</PC>

			<PC Number="40">-0.818735</PC>

			<PC Number="41">-0.139319</PC>

			<PC Number="42">0.386232</PC>

			<PC Number="43">-0.458538</PC>

			<PC Number="44">-0.857867</PC>

			<PC Number="45">0.036249</PC>

			<PC Number="46">0.267045</PC>

			<PC Number="47">0.135415</PC>

			<PC Number="48">-0.418543</PC>

			<PC Number="49">-0.165521</PC>

			<PC Number="50">0.001859</PC>

			<PC Number="51">0.361230</PC>

			<PC Number="52">0.299053</PC>

			<PC Number="53">0.054753</PC>

			<PC Number="54">0.226290</PC>

			<PC Number="55">-0.110740</PC>

			<PC Number="56">-0.282848</PC>

			<PC Number="57">0.278942</PC>

			<PC Number="58">0.315337</PC>

			<PC Number="59">0.176969</PC>

			<PC Number="60">0.378079</PC>

			<PC Number="61">-0.373515</PC>

			<PC Number="62">0.006089</PC>

			<PC Number="63">-0.043318</PC>

			<PC Number="64">0.036131</PC>

			<PC Number="65">-0.123523</PC>

		</Spectrum>

		<Spectrum Class="1" SpectraPath="F:\Imaging\Corazones_Anguita\Inf\Inf_1_Frontal_a\Inf_1_Frontal_a\0_R00X080Y003\1\1SLin\fid">

			<PC Number="1">3.206614</PC>

			<PC Number="2">0.965670</PC>

			<PC Number="3">0.990125</PC>

			<PC Number="4">1.726753</PC>

			<PC Number="5">-0.345215</PC>

			<PC Number="6">-4.601116</PC>

			<PC Number="7">1.990553</PC>

			<PC Number="8">2.236025</PC>

			<PC Number="9">1.179299</PC>

			<PC Number="10">-0.263439</PC>

			<PC Number="11">-0.704233</PC>

			<PC Number="12">-1.350737</PC>

			<PC Number="13">1.588424</PC>

			<PC Number="14">-0.081482</PC>

			<PC Number="15">-0.238609</PC>

			<PC Number="16">-0.964520</PC>

			<PC Number="17">-1.559228</PC>

			<PC Number="18">-1.060934</PC>

			<PC Number="19">0.686015</PC>

			<PC Number="20">0.587473</PC>

			<PC Number="21">0.173895</PC>

			<PC Number="22">-0.295542</PC>

			<PC Number="23">-0.051218</PC>

			<PC Number="24">-0.693789</PC>

			<PC Number="25">-0.080269</PC>

			<PC Number="26">0.152593</PC>

			<PC Number="27">-0.252538</PC>

			<PC Number="28">-0.258802</PC>

			<PC Number="29">0.248167</PC>

			<PC Number="30">0.399884</PC>

			<PC Number="31">-0.447869</PC>

			<PC Number="32">-0.126249</PC>

			<PC Number="33">0.350849</PC>

			<PC Number="34">-0.335769</PC>

			<PC Number="35">-0.381381</PC>

			<PC Number="36">0.320639</PC>

			<PC Number="37">-0.112028</PC>

			<PC Number="38">0.105393</PC>

			<PC Number="39">0.724060</PC>

			<PC Number="40">-0.208181</PC>

			<PC Number="41">0.338024</PC>

			<PC Number="42">1.239828</PC>

			<PC Number="43">-0.465670</PC>

			<PC Number="44">0.147532</PC>

			<PC Number="45">0.521216</PC>

			<PC Number="46">-0.295456</PC>

			<PC Number="47">-0.084359</PC>

			<PC Number="48">-0.123721</PC>

			<PC Number="49">-0.250251</PC>

			<PC Number="50">0.379539</PC>

			<PC Number="51">-0.159228</PC>

			<PC Number="52">0.138333</PC>

			<PC Number="53">0.136955</PC>

			<PC Number="54">-0.062855</PC>

			<PC Number="55">0.086593</PC>

			<PC Number="56">0.016126</PC>

			<PC Number="57">-0.379477</PC>

			<PC Number="58">0.127455</PC>

			<PC Number="59">0.337952</PC>

			<PC Number="60">0.103173</PC>

			<PC Number="61">-0.082929</PC>

			<PC Number="62">0.051184</PC>

			<PC Number="63">0.048751</PC>

			<PC Number="64">-0.154576</PC>

			<PC Number="65">0.021813</PC>

		</Spectrum>

		<Spectrum Class="1" SpectraPath="F:\Imaging\Corazones_Anguita\Inf\Inf_1_Frontal_a\Inf_1_Frontal_a\0_R00X081Y003\1\1SLin\fid">

			<PC Number="1">5.073876</PC>

			<PC Number="2">-0.432598</PC>

			<PC Number="3">0.340669</PC>

			<PC Number="4">0.672413</PC>

			<PC Number="5">-1.701034</PC>

			<PC Number="6">-0.742924</PC>

			<PC Number="7">1.584546</PC>

			<PC Number="8">2.739999</PC>

			<PC Number="9">0.430767</PC>

			<PC Number="10">0.527909</PC>

			<PC Number="11">0.754818</PC>

			<PC Number="12">-0.017022</PC>

			<PC Number="13">1.440742</PC>

			<PC Number="14">0.040092</PC>

			<PC Number="15">-0.442280</PC>

			<PC Number="16">-0.572718</PC>

			<PC Number="17">0.829127</PC>

			<PC Number="18">0.159552</PC>

			<PC Number="19">-0.003250</PC>

			<PC Number="20">1.214527</PC>

			<PC Number="21">-0.135962</PC>

			<PC Number="22">-0.162295</PC>

			<PC Number="23">-0.162910</PC>

			<PC Number="24">-0.571563</PC>

			<PC Number="25">0.478902</PC>

			<PC Number="26">-0.049763</PC>

			<PC Number="27">-0.000742</PC>

			<PC Number="28">0.259968</PC>

			<PC Number="29">-0.277246</PC>

			<PC Number="30">-0.347710</PC>

			<PC Number="31">0.233048</PC>

			<PC Number="32">-0.024036</PC>

			<PC Number="33">0.209621</PC>

			<PC Number="34">0.092298</PC>

			<PC Number="35">0.146797</PC>

			<PC Number="36">-0.035948</PC>

			<PC Number="37">0.448337</PC>

			<PC Number="38">0.523815</PC>

			<PC Number="39">-0.378766</PC>

			<PC Number="40">-0.215006</PC>

			<PC Number="41">-0.376851</PC>

			<PC Number="42">0.292186</PC>

			<PC Number="43">-0.293459</PC>

			<PC Number="44">-0.456896</PC>

			<PC Number="45">-0.474736</PC>

			<PC Number="46">-0.047461</PC>

			<PC Number="47">-0.068236</PC>

			<PC Number="48">-0.303034</PC>

			<PC Number="49">-0.047534</PC>

			<PC Number="50">-0.223597</PC>

			<PC Number="51">-0.370426</PC>

			<PC Number="52">0.318069</PC>

			<PC Number="53">0.186380</PC>

			<PC Number="54">0.008627</PC>

			<PC Number="55">-0.106112</PC>

			<PC Number="56">-0.282245</PC>

			<PC Number="57">0.229662</PC>

			<PC Number="58">0.818951</PC>

			<PC Number="59">-0.096020</PC>

			<PC Number="60">0.033949</PC>

			<PC Number="61">-0.144886</PC>

			<PC Number="62">0.066342</PC>

			<PC Number="63">0.066235</PC>

			<PC Number="64">-0.067318</PC>

			<PC Number="65">0.037500</PC>

		</Spectrum>

		<Spectrum Class="1" SpectraPath="F:\Imaging\Corazones_Anguita\Inf\Inf_1_Frontal_a\Inf_1_Frontal_a\0_R00X082Y003\1\1SLin\fid">

			<PC Number="1">4.835905</PC>

			<PC Number="2">2.702922</PC>

			<PC Number="3">-0.517652</PC>

			<PC Number="4">3.123712</PC>

			<PC Number="5">-0.011005</PC>

			<PC Number="6">0.103481</PC>

			<PC Number="7">1.834638</PC>

			<PC Number="8">1.310253</PC>

			<PC Number="9">-1.037089</PC>

			<PC Number="10">0.106523</PC>

			<PC Number="11">0.036767</PC>

			<PC Number="12">-0.124963</PC>

			<PC Number="13">-0.225239</PC>

			<PC Number="14">2.171655</PC>

			<PC Number="15">0.494504</PC>

			<PC Number="16">-0.207670</PC>

			<PC Number="17">0.722099</PC>

			<PC Number="18">0.362236</PC>

			<PC Number="19">-0.308212</PC>

			<PC Number="20">0.163239</PC>

			<PC Number="21">1.046340</PC>

			<PC Number="22">-0.218575</PC>

			<PC Number="23">0.222503</PC>

			<PC Number="24">0.252686</PC>

			<PC Number="25">0.217205</PC>

			<PC Number="26">-0.431493</PC>

			<PC Number="27">0.605004</PC>

			<PC Number="28">0.027556</PC>

			<PC Number="29">-0.841049</PC>

			<PC Number="30">0.166903</PC>

			<PC Number="31">-0.651452</PC>

			<PC Number="32">0.151466</PC>

			<PC Number="33">0.406073</PC>

			<PC Number="34">0.136390</PC>

			<PC Number="35">-0.170185</PC>

			<PC Number="36">-0.206195</PC>

			<PC Number="37">-0.239016</PC>

			<PC Number="38">0.012537</PC>

			<PC Number="39">0.086636</PC>

			<PC Number="40">0.044623</PC>

			<PC Number="41">-0.105672</PC>

			<PC Number="42">0.773279</PC>

			<PC Number="43">-0.347697</PC>

			<PC Number="44">-0.043542</PC>

			<PC Number="45">0.063099</PC>

			<PC Number="46">-0.319847</PC>

			<PC Number="47">-0.180666</PC>

			<PC Number="48">0.192233</PC>

			<PC Number="49">-0.158258</PC>

			<PC Number="50">-0.031399</PC>

			<PC Number="51">-0.123535</PC>

			<PC Number="52">0.430295</PC>

			<PC Number="53">0.009715</PC>

			<PC Number="54">-0.134650</PC>

			<PC Number="55">-0.034585</PC>

			<PC Number="56">0.238320</PC>

			<PC Number="57">0.182952</PC>

			<PC Number="58">0.453780</PC>

			<PC Number="59">-0.053050</PC>

			<PC Number="60">0.013031</PC>

			<PC Number="61">0.021531</PC>

			<PC Number="62">-0.018357</PC>

			<PC Number="63">0.027508</PC>

			<PC Number="64">-0.048434</PC>

			<PC Number="65">-0.018116</PC>

		</Spectrum>

		<Spectrum Class="1" SpectraPath="F:\Imaging\Corazones_Anguita\Inf\Inf_1_Frontal_a\Inf_1_Frontal_a\0_R00X083Y003\1\1SLin\fid">

			<PC Number="1">5.503680</PC>

			<PC Number="2">2.763360</PC>

			<PC Number="3">-0.012901</PC>

			<PC Number="4">3.744993</PC>

			<PC Number="5">0.008254</PC>

			<PC Number="6">0.058478</PC>

			<PC Number="7">2.497339</PC>

			<PC Number="8">1.849263</PC>

			<PC Number="9">-0.293176</PC>

			<PC Number="10">-0.127938</PC>

			<PC Number="11">-0.725551</PC>

			<PC Number="12">-0.340634</PC>

			<PC Number="13">-0.071598</PC>

			<PC Number="14">1.517401</PC>

			<PC Number="15">-0.198619</PC>

			<PC Number="16">-0.433352</PC>

			<PC Number="17">0.497385</PC>

			<PC Number="18">0.785413</PC>

			<PC Number="19">0.442721</PC>

			<PC Number="20">-0.272798</PC>

			<PC Number="21">0.358894</PC>

			<PC Number="22">0.403890</PC>

			<PC Number="23">-0.037701</PC>

			<PC Number="24">-0.399095</PC>

			<PC Number="25">-0.033044</PC>

			<PC Number="26">0.498280</PC>

			<PC Number="27">0.667543</PC>

			<PC Number="28">-0.392898</PC>

			<PC Number="29">0.393164</PC>

			<PC Number="30">-0.892171</PC>

			<PC Number="31">-0.127027</PC>

			<PC Number="32">0.524001</PC>

			<PC Number="33">-0.177137</PC>

			<PC Number="34">0.446207</PC>

			<PC Number="35">0.027000</PC>

			<PC Number="36">0.369560</PC>

			<PC Number="37">0.149136</PC>

			<PC Number="38">0.111245</PC>

			<PC Number="39">-0.029741</PC>

			<PC Number="40">-0.338998</PC>

			<PC Number="41">0.600929</PC>

			<PC Number="42">-0.138636</PC>

			<PC Number="43">0.237835</PC>

			<PC Number="44">-0.089701</PC>

			<PC Number="45">0.059546</PC>

			<PC Number="46">-0.405999</PC>

			<PC Number="47">-0.132554</PC>

			<PC Number="48">-0.048845</PC>

			<PC Number="49">-0.041719</PC>

			<PC Number="50">-0.236495</PC>

			<PC Number="51">-0.344561</PC>

			<PC Number="52">-0.230138</PC>

			<PC Number="53">0.004775</PC>

			<PC Number="54">0.039060</PC>

			<PC Number="55">0.079602</PC>

			<PC Number="56">0.217913</PC>

			<PC Number="57">0.089908</PC>

			<PC Number="58">-0.068956</PC>

			<PC Number="59">0.106336</PC>

			<PC Number="60">0.351012</PC>

			<PC Number="61">-0.037539</PC>

			<PC Number="62">-0.064525</PC>

			<PC Number="63">0.069718</PC>

			<PC Number="64">-0.170442</PC>

			<PC Number="65">0.010804</PC>

		</Spectrum>

		<Spectrum Class="1" SpectraPath="F:\Imaging\Corazones_Anguita\Inf\Inf_1_Frontal_a\Inf_1_Frontal_a\0_R00X084Y003\1\1SLin\fid">

			<PC Number="1">3.885548</PC>

			<PC Number="2">0.421287</PC>

			<PC Number="3">0.035023</PC>

			<PC Number="4">1.952694</PC>

			<PC Number="5">-2.144422</PC>

			<PC Number="6">-1.878481</PC>

			<PC Number="7">2.069377</PC>

			<PC Number="8">1.536512</PC>

			<PC Number="9">1.979755</PC>

			<PC Number="10">-0.614243</PC>

			<PC Number="11">-1.988079</PC>

			<PC Number="12">-0.255711</PC>

			<PC Number="13">1.498186</PC>

			<PC Number="14">1.365071</PC>

			<PC Number="15">-0.979161</PC>

			<PC Number="16">-0.309424</PC>

			<PC Number="17">0.215605</PC>

			<PC Number="18">-0.258956</PC>

			<PC Number="19">0.460640</PC>

			<PC Number="20">-0.142104</PC>

			<PC Number="21">0.209428</PC>

			<PC Number="22">-0.458529</PC>

			<PC Number="23">-0.796714</PC>

			<PC Number="24">-0.504403</PC>

			<PC Number="25">-0.619743</PC>

			<PC Number="26">0.142566</PC>

			<PC Number="27">0.457065</PC>

			<PC Number="28">-0.221330</PC>

			<PC Number="29">0.768553</PC>

			<PC Number="30">0.153358</PC>

			<PC Number="31">-0.202213</PC>

			<PC Number="32">-0.337749</PC>

			<PC Number="33">0.475756</PC>

			<PC Number="34">0.303166</PC>

			<PC Number="35">-0.305251</PC>

			<PC Number="36">-0.470198</PC>

			<PC Number="37">-0.287109</PC>

			<PC Number="38">0.048690</PC>

			<PC Number="39">0.161694</PC>

			<PC Number="40">-0.527173</PC>

			<PC Number="41">0.023046</PC>

			<PC Number="42">0.260950</PC>

			<PC Number="43">0.214175</PC>

			<PC Number="44">0.386018</PC>

			<PC Number="45">0.249458</PC>

			<PC Number="46">-0.003265</PC>

			<PC Number="47">-0.339063</PC>

			<PC Number="48">0.120907</PC>

			<PC Number="49">-0.370476</PC>

			<PC Number="50">-0.164284</PC>

			<PC Number="51">-0.570814</PC>

			<PC Number="52">0.388374</PC>

			<PC Number="53">0.000841</PC>

			<PC Number="54">-0.075179</PC>

			<PC Number="55">0.071204</PC>

			<PC Number="56">0.371606</PC>

			<PC Number="57">0.182505</PC>

			<PC Number="58">0.149860</PC>

			<PC Number="59">0.094412</PC>

			<PC Number="60">-0.134363</PC>

			<PC Number="61">0.124984</PC>

			<PC Number="62">-0.022498</PC>

			<PC Number="63">-0.143869</PC>

			<PC Number="64">0.186246</PC>

			<PC Number="65">-0.045929</PC>

		</Spectrum>

		<Spectrum Class="1" SpectraPath="F:\Imaging\Corazones_Anguita\Inf\Inf_1_Frontal_a\Inf_1_Frontal_a\0_R00X085Y003\1\1SLin\fid">

			<PC Number="1">3.538089</PC>

			<PC Number="2">-0.519143</PC>

			<PC Number="3">-0.270750</PC>

			<PC Number="4">1.856891</PC>

			<PC Number="5">-4.477249</PC>

			<PC Number="6">-5.255097</PC>

			<PC Number="7">2.959038</PC>

			<PC Number="8">0.610191</PC>

			<PC Number="9">2.962239</PC>

			<PC Number="10">-1.762772</PC>

			<PC Number="11">-3.607947</PC>

			<PC Number="12">-0.469717</PC>

			<PC Number="13">1.297574</PC>

			<PC Number="14">2.367739</PC>

			<PC Number="15">-1.203382</PC>

			<PC Number="16">1.530889</PC>

			<PC Number="17">-2.667925</PC>

			<PC Number="18">-0.980978</PC>

			<PC Number="19">-0.598250</PC>

			<PC Number="20">-0.915043</PC>

			<PC Number="21">-0.881368</PC>

			<PC Number="22">-0.023765</PC>

			<PC Number="23">-0.278620</PC>

			<PC Number="24">0.935039</PC>

			<PC Number="25">-0.241676</PC>

			<PC Number="26">2.419759</PC>

			<PC Number="27">0.153239</PC>

			<PC Number="28">-0.523570</PC>

			<PC Number="29">1.558623</PC>

			<PC Number="30">-0.055433</PC>

			<PC Number="31">0.023518</PC>

			<PC Number="32">-0.217401</PC>

			<PC Number="33">0.382854</PC>

			<PC Number="34">-0.168724</PC>

			<PC Number="35">-1.214490</PC>

			<PC Number="36">-0.725513</PC>

			<PC Number="37">0.092601</PC>

			<PC Number="38">-0.644017</PC>

			<PC Number="39">0.708872</PC>

			<PC Number="40">-0.955246</PC>

			<PC Number="41">0.315198</PC>

			<PC Number="42">0.651833</PC>

			<PC Number="43">0.917070</PC>

			<PC Number="44">1.442622</PC>

			<PC Number="45">0.588694</PC>

			<PC Number="46">0.008567</PC>

			<PC Number="47">-0.193502</PC>

			<PC Number="48">0.010662</PC>

			<PC Number="49">-0.780714</PC>

			<PC Number="50">0.261455</PC>

			<PC Number="51">-0.256551</PC>

			<PC Number="52">0.134415</PC>

			<PC Number="53">-0.229681</PC>

			<PC Number="54">-0.411204</PC>

			<PC Number="55">-0.230786</PC>

			<PC Number="56">0.477986</PC>

			<PC Number="57">0.161687</PC>

			<PC Number="58">-0.082718</PC>

			<PC Number="59">-0.213630</PC>

			<PC Number="60">0.078812</PC>

			<PC Number="61">-0.050611</PC>

			<PC Number="62">-0.174740</PC>

			<PC Number="63">0.024236</PC>

			<PC Number="64">0.296507</PC>

			<PC Number="65">-0.041734</PC>

		</Spectrum>

		<Spectrum Class="1" SpectraPath="F:\Imaging\Corazones_Anguita\Inf\Inf_1_Frontal_a\Inf_1_Frontal_a\0_R00X086Y003\1\1SLin\fid">

			<PC Number="1">1.892015</PC>

			<PC Number="2">-1.499783</PC>

			<PC Number="3">-0.652791</PC>

			<PC Number="4">0.539538</PC>

			<PC Number="5">-2.096524</PC>

			<PC Number="6">-3.773147</PC>

			<PC Number="7">3.254603</PC>

			<PC Number="8">1.495404</PC>

			<PC Number="9">1.593434</PC>

			<PC Number="10">-2.205111</PC>

			<PC Number="11">-1.245933</PC>

			<PC Number="12">-0.450827</PC>

			<PC Number="13">0.320325</PC>

			<PC Number="14">-0.452165</PC>

			<PC Number="15">-1.369917</PC>

			<PC Number="16">1.076783</PC>

			<PC Number="17">-0.576615</PC>

			<PC Number="18">-0.059987</PC>

			<PC Number="19">-0.211882</PC>

			<PC Number="20">-0.466829</PC>

			<PC Number="21">-0.764403</PC>

			<PC Number="22">-0.512928</PC>

			<PC Number="23">-1.529589</PC>

			<PC Number="24">1.078256</PC>

			<PC Number="25">0.190381</PC>

			<PC Number="26">0.766971</PC>

			<PC Number="27">1.142315</PC>

			<PC Number="28">-1.151373</PC>

			<PC Number="29">0.649903</PC>

			<PC Number="30">0.220043</PC>

			<PC Number="31">-0.556676</PC>

			<PC Number="32">-0.084445</PC>

			<PC Number="33">0.165881</PC>

			<PC Number="34">0.991739</PC>

			<PC Number="35">-0.611168</PC>

			<PC Number="36">-0.969172</PC>

			<PC Number="37">-0.349509</PC>

			<PC Number="38">-0.028194</PC>

			<PC Number="39">-0.307845</PC>

			<PC Number="40">-0.535467</PC>

			<PC Number="41">-0.124604</PC>

			<PC Number="42">0.810765</PC>

			<PC Number="43">0.611848</PC>

			<PC Number="44">0.664622</PC>

			<PC Number="45">0.352077</PC>

			<PC Number="46">-0.325488</PC>

			<PC Number="47">-0.647385</PC>

			<PC Number="48">0.170065</PC>

			<PC Number="49">-0.504876</PC>

			<PC Number="50">0.105002</PC>

			<PC Number="51">-0.351021</PC>

			<PC Number="52">0.200830</PC>

			<PC Number="53">0.132312</PC>

			<PC Number="54">-0.087089</PC>

			<PC Number="55">0.175754</PC>

			<PC Number="56">0.429496</PC>

			<PC Number="57">0.055537</PC>

			<PC Number="58">0.397365</PC>

			<PC Number="59">-0.500265</PC>

			<PC Number="60">-0.198406</PC>

			<PC Number="61">0.229935</PC>

			<PC Number="62">-0.171182</PC>

			<PC Number="63">-0.059308</PC>

			<PC Number="64">0.371953</PC>

			<PC Number="65">-0.074344</PC>

		</Spectrum>

		<Spectrum Class="1" SpectraPath="F:\Imaging\Corazones_Anguita\Inf\Inf_1_Frontal_a\Inf_1_Frontal_a\0_R00X087Y003\1\1SLin\fid">

			<PC Number="1">1.679211</PC>

			<PC Number="2">-2.357496</PC>

			<PC Number="3">-0.048813</PC>

			<PC Number="4">-0.739623</PC>

			<PC Number="5">-1.911207</PC>

			<PC Number="6">-0.752558</PC>

			<PC Number="7">3.230074</PC>

			<PC Number="8">0.562458</PC>

			<PC Number="9">-1.119056</PC>

			<PC Number="10">0.166111</PC>

			<PC Number="11">-0.758459</PC>

			<PC Number="12">0.093637</PC>

			<PC Number="13">-0.140551</PC>

			<PC Number="14">0.324873</PC>

			<PC Number="15">-0.613615</PC>

			<PC Number="16">0.509523</PC>

			<PC Number="17">0.790142</PC>

			<PC Number="18">0.477023</PC>

			<PC Number="19">-0.018769</PC>

			<PC Number="20">1.336896</PC>

			<PC Number="21">0.682223</PC>

			<PC Number="22">-0.567683</PC>

			<PC Number="23">0.252654</PC>

			<PC Number="24">-0.342736</PC>

			<PC Number="25">-0.086692</PC>

			<PC Number="26">-0.177726</PC>

			<PC Number="27">-0.005955</PC>

			<PC Number="28">-0.121811</PC>

			<PC Number="29">-0.650018</PC>

			<PC Number="30">-0.966344</PC>

			<PC Number="31">0.280173</PC>

			<PC Number="32">0.317621</PC>

			<PC Number="33">0.433054</PC>

			<PC Number="34">-0.006204</PC>

			<PC Number="35">-0.103130</PC>

			<PC Number="36">-0.473655</PC>

			<PC Number="37">0.419049</PC>

			<PC Number="38">-0.556856</PC>

			<PC Number="39">-0.140646</PC>

			<PC Number="40">-0.284352</PC>

			<PC Number="41">-0.312227</PC>

			<PC Number="42">0.111645</PC>

			<PC Number="43">-0.147698</PC>

			<PC Number="44">0.245392</PC>

			<PC Number="45">-0.734575</PC>

			<PC Number="46">0.230860</PC>

			<PC Number="47">-0.734981</PC>

			<PC Number="48">0.348752</PC>

			<PC Number="49">-0.247958</PC>

			<PC Number="50">-0.344131</PC>

			<PC Number="51">-0.261044</PC>

			<PC Number="52">0.088827</PC>

			<PC Number="53">-0.106769</PC>

			<PC Number="54">0.140557</PC>

			<PC Number="55">0.419914</PC>

			<PC Number="56">-0.326651</PC>

			<PC Number="57">0.164716</PC>

			<PC Number="58">0.767078</PC>

			<PC Number="59">-0.223587</PC>

			<PC Number="60">0.157543</PC>

			<PC Number="61">-0.007655</PC>

			<PC Number="62">-0.017005</PC>

			<PC Number="63">-0.147546</PC>

			<PC Number="64">0.148060</PC>

			<PC Number="65">-0.010279</PC>

		</Spectrum>

		<Spectrum Class="1" SpectraPath="F:\Imaging\Corazones_Anguita\Inf\Inf_1_Frontal_a\Inf_1_Frontal_a\0_R00X088Y003\1\1SLin\fid">

			<PC Number="1">1.806672</PC>

			<PC Number="2">-0.330936</PC>

			<PC Number="3">0.717713</PC>

			<PC Number="4">0.032009</PC>

			<PC Number="5">-1.645553</PC>

			<PC Number="6">-1.644248</PC>

			<PC Number="7">2.958720</PC>

			<PC Number="8">0.293884</PC>

			<PC Number="9">-0.457919</PC>

			<PC Number="10">-0.101650</PC>

			<PC Number="11">0.111705</PC>

			<PC Number="12">0.355847</PC>

			<PC Number="13">0.627898</PC>

			<PC Number="14">0.021685</PC>

			<PC Number="15">-1.389425</PC>

			<PC Number="16">-0.841169</PC>

			<PC Number="17">0.926751</PC>

			<PC Number="18">0.167551</PC>

			<PC Number="19">0.721072</PC>

			<PC Number="20">0.752583</PC>

			<PC Number="21">1.060362</PC>

			<PC Number="22">-0.617215</PC>

			<PC Number="23">0.150197</PC>

			<PC Number="24">-0.961259</PC>

			<PC Number="25">-0.454223</PC>

			<PC Number="26">-0.748766</PC>

			<PC Number="27">-0.196041</PC>

			<PC Number="28">0.320818</PC>

			<PC Number="29">-0.561124</PC>

			<PC Number="30">-0.591171</PC>

			<PC Number="31">-0.009706</PC>

			<PC Number="32">0.811146</PC>

			<PC Number="33">-0.356179</PC>

			<PC Number="34">0.277694</PC>

			<PC Number="35">0.341623</PC>

			<PC Number="36">-0.147577</PC>

			<PC Number="37">0.399086</PC>

			<PC Number="38">0.002424</PC>

			<PC Number="39">0.196737</PC>

			<PC Number="40">0.317794</PC>

			<PC Number="41">0.045307</PC>

			<PC Number="42">-0.016176</PC>

			<PC Number="43">0.408296</PC>

			<PC Number="44">0.074340</PC>

			<PC Number="45">0.244217</PC>

			<PC Number="46">-0.393885</PC>

			<PC Number="47">-0.442000</PC>

			<PC Number="48">0.147315</PC>

			<PC Number="49">0.155221</PC>

			<PC Number="50">-0.529473</PC>

			<PC Number="51">-0.416929</PC>

			<PC Number="52">-0.116703</PC>

			<PC Number="53">0.060419</PC>

			<PC Number="54">0.289235</PC>

			<PC Number="55">0.072918</PC>

			<PC Number="56">-0.016129</PC>

			<PC Number="57">0.253357</PC>

			<PC Number="58">0.509581</PC>

			<PC Number="59">-0.061269</PC>

			<PC Number="60">-0.197209</PC>

			<PC Number="61">0.018679</PC>

			<PC Number="62">0.042844</PC>

			<PC Number="63">-0.213223</PC>

			<PC Number="64">0.365459</PC>

			<PC Number="65">-0.039564</PC>

		</Spectrum>

		<Spectrum Class="1" SpectraPath="F:\Imaging\Corazones_Anguita\Inf\Inf_1_Frontal_a\Inf_1_Frontal_a\0_R00X089Y003\1\1SLin\fid">

			<PC Number="1">0.617178</PC>

			<PC Number="2">1.596880</PC>

			<PC Number="3">0.314618</PC>

			<PC Number="4">1.711926</PC>

			<PC Number="5">0.669517</PC>

			<PC Number="6">-5.448279</PC>

			<PC Number="7">1.219329</PC>

			<PC Number="8">1.964922</PC>

			<PC Number="9">2.049969</PC>

			<PC Number="10">-0.687969</PC>

			<PC Number="11">-0.380707</PC>

			<PC Number="12">-0.328722</PC>

			<PC Number="13">0.097496</PC>

			<PC Number="14">-0.128312</PC>

			<PC Number="15">-0.197677</PC>

			<PC Number="16">0.107656</PC>

			<PC Number="17">0.066575</PC>

			<PC Number="18">-0.792307</PC>

			<PC Number="19">0.258767</PC>

			<PC Number="20">1.703881</PC>

			<PC Number="21">-0.674527</PC>

			<PC Number="22">-0.498424</PC>

			<PC Number="23">0.292515</PC>

			<PC Number="24">-1.135400</PC>

			<PC Number="25">0.413076</PC>

			<PC Number="26">-0.290798</PC>

			<PC Number="27">0.848510</PC>

			<PC Number="28">-0.548549</PC>

			<PC Number="29">0.115346</PC>

			<PC Number="30">0.585783</PC>

			<PC Number="31">-0.920155</PC>

			<PC Number="32">-0.625809</PC>

			<PC Number="33">0.077557</PC>

			<PC Number="34">0.067345</PC>

			<PC Number="35">-0.154544</PC>

			<PC Number="36">0.400593</PC>

			<PC Number="37">-0.179302</PC>

			<PC Number="38">-0.007921</PC>

			<PC Number="39">0.210279</PC>

			<PC Number="40">-0.424791</PC>

			<PC Number="41">0.426732</PC>

			<PC Number="42">0.421058</PC>

			<PC Number="43">1.215450</PC>

			<PC Number="44">0.126227</PC>

			<PC Number="45">0.299656</PC>

			<PC Number="46">-0.579015</PC>

			<PC Number="47">0.157588</PC>

			<PC Number="48">0.199216</PC>

			<PC Number="49">-0.299968</PC>

			<PC Number="50">0.377797</PC>

			<PC Number="51">0.597739</PC>

			<PC Number="52">-0.152592</PC>

			<PC Number="53">0.256486</PC>

			<PC Number="54">0.227751</PC>

			<PC Number="55">0.131329</PC>

			<PC Number="56">0.192165</PC>

			<PC Number="57">0.741553</PC>

			<PC Number="58">-0.120613</PC>

			<PC Number="59">-0.239345</PC>

			<PC Number="60">-0.364299</PC>

			<PC Number="61">0.190902</PC>

			<PC Number="62">-0.077916</PC>

			<PC Number="63">-0.210612</PC>

			<PC Number="64">0.601250</PC>

			<PC Number="65">0.102808</PC>

		</Spectrum>

		<Spectrum Class="1" SpectraPath="F:\Imaging\Corazones_Anguita\Inf\Inf_1_Frontal_a\Inf_1_Frontal_a\0_R00X090Y003\1\1SLin\fid">

			<PC Number="1">-3.500454</PC>

			<PC Number="2">2.827732</PC>

			<PC Number="3">-4.102865</PC>

			<PC Number="4">-0.519591</PC>

			<PC Number="5">-3.277583</PC>

			<PC Number="6">-1.654930</PC>

			<PC Number="7">-1.642618</PC>

			<PC Number="8">1.569481</PC>

			<PC Number="9">0.739222</PC>

			<PC Number="10">0.261137</PC>

			<PC Number="11">-0.603997</PC>

			<PC Number="12">-0.146379</PC>

			<PC Number="13">-0.373178</PC>

			<PC Number="14">-0.117142</PC>

			<PC Number="15">1.390770</PC>

			<PC Number="16">-0.555842</PC>

			<PC Number="17">0.672690</PC>

			<PC Number="18">-0.050517</PC>

			<PC Number="19">0.425713</PC>

			<PC Number="20">-0.428846</PC>

			<PC Number="21">0.466911</PC>

			<PC Number="22">-0.288913</PC>

			<PC Number="23">0.577823</PC>

			<PC Number="24">0.653460</PC>

			<PC Number="25">-0.393095</PC>

			<PC Number="26">0.158023</PC>

			<PC Number="27">-0.580831</PC>

			<PC Number="28">0.519841</PC>

			<PC Number="29">-0.685009</PC>

			<PC Number="30">-0.742318</PC>

			<PC Number="31">0.215903</PC>

			<PC Number="32">0.495908</PC>

			<PC Number="33">-1.412069</PC>

			<PC Number="34">0.996787</PC>

			<PC Number="35">-0.970391</PC>

			<PC Number="36">1.356168</PC>

			<PC Number="37">0.607576</PC>

			<PC Number="38">-0.449757</PC>

			<PC Number="39">0.457789</PC>

			<PC Number="40">0.608710</PC>

			<PC Number="41">-1.124960</PC>

			<PC Number="42">-0.050232</PC>

			<PC Number="43">-1.031746</PC>

			<PC Number="44">0.203597</PC>

			<PC Number="45">-0.187586</PC>

			<PC Number="46">-0.714107</PC>

			<PC Number="47">-0.101699</PC>

			<PC Number="48">-0.238844</PC>

			<PC Number="49">-0.224912</PC>

			<PC Number="50">-0.653650</PC>

			<PC Number="51">0.507607</PC>

			<PC Number="52">-0.295233</PC>

			<PC Number="53">0.024014</PC>

			<PC Number="54">0.011885</PC>

			<PC Number="55">-0.011623</PC>

			<PC Number="56">-0.246385</PC>

			<PC Number="57">0.015821</PC>

			<PC Number="58">-0.905709</PC>

			<PC Number="59">-0.296055</PC>

			<PC Number="60">-0.122266</PC>

			<PC Number="61">0.203163</PC>

			<PC Number="62">0.109557</PC>

			<PC Number="63">0.216165</PC>

			<PC Number="64">0.158314</PC>

			<PC Number="65">-0.023119</PC>

		</Spectrum>

		<Spectrum Class="1" SpectraPath="F:\Imaging\Corazones_Anguita\Inf\Inf_1_Frontal_a\Inf_1_Frontal_a\0_R00X091Y003\1\1SLin\fid">

			<PC Number="1">1.577893</PC>

			<PC Number="2">3.940646</PC>

			<PC Number="3">1.911957</PC>

			<PC Number="4">-1.481308</PC>

			<PC Number="5">-1.151982</PC>

			<PC Number="6">-2.819062</PC>

			<PC Number="7">-2.123299</PC>

			<PC Number="8">1.234733</PC>

			<PC Number="9">0.409523</PC>

			<PC Number="10">0.521156</PC>

			<PC Number="11">-0.964436</PC>

			<PC Number="12">0.560251</PC>

			<PC Number="13">-0.200886</PC>

			<PC Number="14">0.053973</PC>

			<PC Number="15">-0.018282</PC>

			<PC Number="16">0.347000</PC>

			<PC Number="17">-0.379464</PC>

			<PC Number="18">0.254492</PC>

			<PC Number="19">0.658798</PC>

			<PC Number="20">1.504581</PC>

			<PC Number="21">0.554066</PC>

			<PC Number="22">0.375857</PC>

			<PC Number="23">-0.063174</PC>

			<PC Number="24">-0.167023</PC>

			<PC Number="25">0.119615</PC>

			<PC Number="26">0.244510</PC>

			<PC Number="27">0.680354</PC>

			<PC Number="28">-0.264325</PC>

			<PC Number="29">-0.638335</PC>

			<PC Number="30">-0.378009</PC>

			<PC Number="31">-0.137112</PC>

			<PC Number="32">0.568842</PC>

			<PC Number="33">-1.031445</PC>

			<PC Number="34">0.201561</PC>

			<PC Number="35">0.073343</PC>

			<PC Number="36">0.169480</PC>

			<PC Number="37">-1.128772</PC>

			<PC Number="38">-0.864461</PC>

			<PC Number="39">0.333461</PC>

			<PC Number="40">-0.058953</PC>

			<PC Number="41">-0.446682</PC>

			<PC Number="42">0.314321</PC>

			<PC Number="43">-1.149301</PC>

			<PC Number="44">-0.140206</PC>

			<PC Number="45">0.033340</PC>

			<PC Number="46">-0.306417</PC>

			<PC Number="47">0.049811</PC>

			<PC Number="48">0.529586</PC>

			<PC Number="49">0.571022</PC>

			<PC Number="50">-0.002137</PC>

			<PC Number="51">-0.439712</PC>

			<PC Number="52">-0.203182</PC>

			<PC Number="53">0.273729</PC>

			<PC Number="54">-0.159443</PC>

			<PC Number="55">-0.353894</PC>

			<PC Number="56">-0.435500</PC>

			<PC Number="57">0.892218</PC>

			<PC Number="58">-0.655154</PC>

			<PC Number="59">0.145291</PC>

			<PC Number="60">0.205287</PC>

			<PC Number="61">0.009047</PC>

			<PC Number="62">-0.128503</PC>

			<PC Number="63">-0.007803</PC>

			<PC Number="64">-0.113030</PC>

			<PC Number="65">0.013888</PC>

		</Spectrum>

		<Spectrum Class="1" SpectraPath="F:\Imaging\Corazones_Anguita\Inf\Inf_1_Frontal_a\Inf_1_Frontal_a\0_R00X092Y003\1\1SLin\fid">

			<PC Number="1">3.668556</PC>

			<PC Number="2">4.147404</PC>

			<PC Number="3">1.089594</PC>

			<PC Number="4">-0.925824</PC>

			<PC Number="5">-2.273456</PC>

			<PC Number="6">-3.563355</PC>

			<PC Number="7">-3.344180</PC>

			<PC Number="8">1.067647</PC>

			<PC Number="9">-0.564347</PC>

			<PC Number="10">0.933897</PC>

			<PC Number="11">-1.213267</PC>

			<PC Number="12">0.813362</PC>

			<PC Number="13">-0.212179</PC>

			<PC Number="14">-0.123424</PC>

			<PC Number="15">-0.061582</PC>

			<PC Number="16">-0.911689</PC>

			<PC Number="17">-1.217419</PC>

			<PC Number="18">-0.015042</PC>

			<PC Number="19">-0.246499</PC>

			<PC Number="20">0.626023</PC>

			<PC Number="21">0.375248</PC>

			<PC Number="22">-0.804355</PC>

			<PC Number="23">-0.531428</PC>

			<PC Number="24">-1.081745</PC>

			<PC Number="25">0.759359</PC>

			<PC Number="26">1.147247</PC>

			<PC Number="27">-0.170214</PC>

			<PC Number="28">0.200751</PC>

			<PC Number="29">-2.471733</PC>

			<PC Number="30">0.429726</PC>

			<PC Number="31">0.599267</PC>

			<PC Number="32">0.437651</PC>

			<PC Number="33">-0.876212</PC>

			<PC Number="34">0.468211</PC>

			<PC Number="35">0.326995</PC>

			<PC Number="36">1.386341</PC>

			<PC Number="37">-1.011795</PC>

			<PC Number="38">-0.734019</PC>

			<PC Number="39">0.343267</PC>

			<PC Number="40">0.035597</PC>

			<PC Number="41">-0.628602</PC>

			<PC Number="42">0.581044</PC>

			<PC Number="43">-1.168079</PC>

			<PC Number="44">-0.267090</PC>

			<PC Number="45">0.110680</PC>

			<PC Number="46">-0.292220</PC>

			<PC Number="47">-0.366889</PC>

			<PC Number="48">0.569980</PC>

			<PC Number="49">0.018402</PC>

			<PC Number="50">-0.062890</PC>

			<PC Number="51">-0.190132</PC>

			<PC Number="52">0.201738</PC>

			<PC Number="53">0.193037</PC>

			<PC Number="54">-0.361652</PC>

			<PC Number="55">-0.615450</PC>

			<PC Number="56">0.051491</PC>

			<PC Number="57">0.723974</PC>

			<PC Number="58">-0.218139</PC>

			<PC Number="59">0.442188</PC>

			<PC Number="60">-0.014313</PC>

			<PC Number="61">-0.217879</PC>

			<PC Number="62">0.078970</PC>

			<PC Number="63">-0.090547</PC>

			<PC Number="64">0.099009</PC>

			<PC Number="65">0.026551</PC>

		</Spectrum>

		<Spectrum Class="1" SpectraPath="F:\Imaging\Corazones_Anguita\Inf\Inf_1_Frontal_a\Inf_1_Frontal_a\0_R00X093Y003\1\1SLin\fid">

			<PC Number="1">2.569136</PC>

			<PC Number="2">7.585926</PC>

			<PC Number="3">1.173348</PC>

			<PC Number="4">-0.364633</PC>

			<PC Number="5">-1.197091</PC>

			<PC Number="6">-0.448091</PC>

			<PC Number="7">-3.058536</PC>

			<PC Number="8">1.259886</PC>

			<PC Number="9">-1.034744</PC>

			<PC Number="10">-0.142732</PC>

			<PC Number="11">-1.571203</PC>

			<PC Number="12">0.569764</PC>
[truncated: 14,035,179 more chars]
