# Supplementary material for: Borrelia burgdorferi infection induces long-term memory-like responses in macrophages with tissue-wide consequences in the heart
Source: PLoS Biol. 2021 Jan 4;19(1):e3001062. doi: 10.1371/journal.pbio.3001062 (PMC7808612; doi:10.1371/journal.pbio.3001062)
Supplement: S1 Supporting Information — (ZIP) [file pbio.3001062.s008.zip › NoInfected_MALDI-IMS_Data.xml]

<?xml version="1.0" encoding="ISO-8859-1"?>
<ClinProtPCA Version="0.1">

	<Variances>

		<Variance>13.429363</Variance>

		<Variance>7.962446</Variance>

		<Variance>5.779435</Variance>

		<Variance>3.289854</Variance>

		<Variance>2.527419</Variance>

		<Variance>1.917666</Variance>

		<Variance>1.516441</Variance>

		<Variance>1.303257</Variance>

		<Variance>1.287939</Variance>

		<Variance>1.170428</Variance>

		<Variance>1.062085</Variance>

		<Variance>0.983625</Variance>

		<Variance>0.940938</Variance>

		<Variance>0.922197</Variance>

		<Variance>0.884380</Variance>

		<Variance>0.865149</Variance>

		<Variance>0.836319</Variance>

		<Variance>0.829456</Variance>

		<Variance>0.765661</Variance>

		<Variance>0.740406</Variance>

		<Variance>0.728365</Variance>

		<Variance>0.694047</Variance>

		<Variance>0.692008</Variance>

		<Variance>0.674603</Variance>

		<Variance>0.648121</Variance>

		<Variance>0.623916</Variance>

		<Variance>0.610249</Variance>

		<Variance>0.591127</Variance>

		<Variance>0.588399</Variance>

		<Variance>0.569017</Variance>

		<Variance>0.556928</Variance>

		<Variance>0.545829</Variance>

		<Variance>0.522194</Variance>

		<Variance>0.501161</Variance>

		<Variance>0.484742</Variance>

		<Variance>0.477843</Variance>

		<Variance>0.461175</Variance>

		<Variance>0.460480</Variance>

		<Variance>0.451138</Variance>

		<Variance>0.427525</Variance>

		<Variance>0.423041</Variance>

		<Variance>0.414228</Variance>

		<Variance>0.405015</Variance>

		<Variance>0.380784</Variance>

		<Variance>0.361763</Variance>

		<Variance>0.357797</Variance>

		<Variance>0.338955</Variance>

		<Variance>0.303452</Variance>

		<Variance>0.298560</Variance>

		<Variance>0.286962</Variance>

		<Variance>0.260374</Variance>

		<Variance>0.236816</Variance>

		<Variance>0.216273</Variance>

		<Variance>0.201854</Variance>

		<Variance>0.190164</Variance>

		<Variance>0.183527</Variance>

		<Variance>0.156745</Variance>

		<Variance>0.136998</Variance>

		<Variance>0.117043</Variance>

		<Variance>0.108441</Variance>

		<Variance>0.093246</Variance>

		<Variance>0.068370</Variance>

		<Variance>0.060132</Variance>

		<Variance>0.035786</Variance>

		<Variance>0.032121</Variance>

		<Variance>0.008221</Variance>

	</Variances>

	<Scores>

		<Spectrum Class="1" SpectraPath="F:\Imaging\Corazones_Anguita\Inf\Inf_1_Medio_C\Inf_1_Medio_C\0_R00X059Y012\1\1SLin\fid">

			<PC Number="1">-3.984265</PC>

			<PC Number="2">7.530358</PC>

			<PC Number="3">2.322581</PC>

			<PC Number="4">1.296429</PC>

			<PC Number="5">-1.577574</PC>

			<PC Number="6">0.729196</PC>

			<PC Number="7">-2.817516</PC>

			<PC Number="8">-0.301096</PC>

			<PC Number="9">-1.857496</PC>

			<PC Number="10">0.210994</PC>

			<PC Number="11">0.361924</PC>

			<PC Number="12">-0.136972</PC>

			<PC Number="13">1.150548</PC>

			<PC Number="14">-1.024552</PC>

			<PC Number="15">1.182536</PC>

			<PC Number="16">0.419415</PC>

			<PC Number="17">0.113728</PC>

			<PC Number="18">-1.012723</PC>

			<PC Number="19">-0.372273</PC>

			<PC Number="20">-2.237237</PC>

			<PC Number="21">-0.518302</PC>

			<PC Number="22">-0.141245</PC>

			<PC Number="23">0.367035</PC>

			<PC Number="24">-0.711466</PC>

			<PC Number="25">0.294218</PC>

			<PC Number="26">-0.421483</PC>

			<PC Number="27">1.068806</PC>

			<PC Number="28">-0.400105</PC>

			<PC Number="29">0.743407</PC>

			<PC Number="30">-0.207618</PC>

			<PC Number="31">-0.543229</PC>

			<PC Number="32">0.936912</PC>

			<PC Number="33">0.026688</PC>

			<PC Number="34">0.808526</PC>

			<PC Number="35">0.184363</PC>

			<PC Number="36">-0.529685</PC>

			<PC Number="37">-0.158280</PC>

			<PC Number="38">-0.165890</PC>

			<PC Number="39">-0.503904</PC>

			<PC Number="40">-1.145523</PC>

			<PC Number="41">-0.671169</PC>

			<PC Number="42">-0.561694</PC>

			<PC Number="43">-0.871397</PC>

			<PC Number="44">0.400058</PC>

			<PC Number="45">1.668443</PC>

			<PC Number="46">-0.185918</PC>

			<PC Number="47">0.181430</PC>

			<PC Number="48">-0.046558</PC>

			<PC Number="49">0.540702</PC>

			<PC Number="50">0.826653</PC>

			<PC Number="51">-1.207712</PC>

			<PC Number="52">-0.392698</PC>

			<PC Number="53">0.614294</PC>

			<PC Number="54">0.058742</PC>

			<PC Number="55">0.590050</PC>

			<PC Number="56">0.667513</PC>

			<PC Number="57">-0.613335</PC>

			<PC Number="58">-0.163975</PC>

			<PC Number="59">0.177927</PC>

			<PC Number="60">-0.507908</PC>

			<PC Number="61">-0.189623</PC>

			<PC Number="62">0.064666</PC>

			<PC Number="63">-0.189935</PC>

			<PC Number="64">0.017372</PC>

			<PC Number="65">-0.619292</PC>

			<PC Number="66">0.009380</PC>

		</Spectrum>

		<Spectrum Class="1" SpectraPath="F:\Imaging\Corazones_Anguita\Inf\Inf_1_Medio_C\Inf_1_Medio_C\0_R00X060Y012\1\1SLin\fid">

			<PC Number="1">-2.575653</PC>

			<PC Number="2">4.458341</PC>

			<PC Number="3">0.894017</PC>

			<PC Number="4">1.687629</PC>

			<PC Number="5">-1.771207</PC>

			<PC Number="6">0.909026</PC>

			<PC Number="7">-2.339988</PC>

			<PC Number="8">1.645851</PC>

			<PC Number="9">-1.955020</PC>

			<PC Number="10">1.495458</PC>

			<PC Number="11">0.987785</PC>

			<PC Number="12">-0.282987</PC>

			<PC Number="13">1.196282</PC>

			<PC Number="14">-0.302339</PC>

			<PC Number="15">-0.432206</PC>

			<PC Number="16">-1.006079</PC>

			<PC Number="17">2.289293</PC>

			<PC Number="18">-0.135243</PC>

			<PC Number="19">0.509502</PC>

			<PC Number="20">-0.501152</PC>

			<PC Number="21">-1.024310</PC>

			<PC Number="22">-0.888233</PC>

			<PC Number="23">0.556977</PC>

			<PC Number="24">0.513379</PC>

			<PC Number="25">-1.380861</PC>

			<PC Number="26">-0.558587</PC>

			<PC Number="27">-1.451856</PC>

			<PC Number="28">-0.572997</PC>

			<PC Number="29">0.121389</PC>

			<PC Number="30">-0.007138</PC>

			<PC Number="31">1.081569</PC>

			<PC Number="32">1.316918</PC>

			<PC Number="33">1.086287</PC>

			<PC Number="34">-0.522017</PC>

			<PC Number="35">-0.000091</PC>

			<PC Number="36">-0.364487</PC>

			<PC Number="37">0.398421</PC>

			<PC Number="38">-0.729301</PC>

			<PC Number="39">1.097291</PC>

			<PC Number="40">-0.926393</PC>

			<PC Number="41">-1.002795</PC>

			<PC Number="42">0.068025</PC>

			<PC Number="43">0.760687</PC>

			<PC Number="44">0.668514</PC>

			<PC Number="45">-0.025631</PC>

			<PC Number="46">-0.368840</PC>

			<PC Number="47">0.907324</PC>

			<PC Number="48">0.687084</PC>

			<PC Number="49">0.238155</PC>

			<PC Number="50">0.714953</PC>

			<PC Number="51">0.052677</PC>

			<PC Number="52">-0.344793</PC>

			<PC Number="53">0.293686</PC>

			<PC Number="54">0.553398</PC>

			<PC Number="55">0.703811</PC>

			<PC Number="56">0.045168</PC>

			<PC Number="57">0.440611</PC>

			<PC Number="58">-0.295432</PC>

			<PC Number="59">0.197196</PC>

			<PC Number="60">-0.145811</PC>

			<PC Number="61">-0.005506</PC>

			<PC Number="62">-0.086915</PC>

			<PC Number="63">-0.369794</PC>

			<PC Number="64">-0.086944</PC>

			<PC Number="65">0.203733</PC>

			<PC Number="66">-0.106196</PC>

		</Spectrum>

		<Spectrum Class="1" SpectraPath="F:\Imaging\Corazones_Anguita\Inf\Inf_1_Medio_C\Inf_1_Medio_C\0_R00X061Y012\1\1SLin\fid">

			<PC Number="1">-5.109980</PC>

			<PC Number="2">6.326362</PC>

			<PC Number="3">3.183157</PC>

			<PC Number="4">0.841433</PC>

			<PC Number="5">-0.556992</PC>

			<PC Number="6">0.338454</PC>

			<PC Number="7">-1.363672</PC>

			<PC Number="8">-1.667496</PC>

			<PC Number="9">-1.405478</PC>

			<PC Number="10">-0.279229</PC>

			<PC Number="11">0.224454</PC>

			<PC Number="12">-0.497069</PC>

			<PC Number="13">-0.652244</PC>

			<PC Number="14">-1.779686</PC>

			<PC Number="15">-1.025654</PC>

			<PC Number="16">-1.219347</PC>

			<PC Number="17">-0.286299</PC>

			<PC Number="18">-1.107169</PC>

			<PC Number="19">-1.553406</PC>

			<PC Number="20">-0.140005</PC>

			<PC Number="21">-0.377819</PC>

			<PC Number="22">0.074303</PC>

			<PC Number="23">-1.241154</PC>

			<PC Number="24">0.630855</PC>

			<PC Number="25">1.599051</PC>

			<PC Number="26">0.612092</PC>

			<PC Number="27">0.186565</PC>

			<PC Number="28">0.731689</PC>

			<PC Number="29">0.200069</PC>

			<PC Number="30">-0.697085</PC>

			<PC Number="31">0.488158</PC>

			<PC Number="32">0.269545</PC>

			<PC Number="33">0.657843</PC>

			<PC Number="34">-0.464296</PC>

			<PC Number="35">0.536179</PC>

			<PC Number="36">0.051891</PC>

			<PC Number="37">0.704447</PC>

			<PC Number="38">0.230274</PC>

			<PC Number="39">0.587087</PC>

			<PC Number="40">0.537636</PC>

			<PC Number="41">-0.924631</PC>

			<PC Number="42">-0.544188</PC>

			<PC Number="43">0.680439</PC>

			<PC Number="44">0.568336</PC>

			<PC Number="45">-0.196994</PC>

			<PC Number="46">-0.452996</PC>

			<PC Number="47">0.474569</PC>

			<PC Number="48">0.286057</PC>

			<PC Number="49">-0.346777</PC>

			<PC Number="50">-0.321378</PC>

			<PC Number="51">-0.701116</PC>

			<PC Number="52">0.365544</PC>

			<PC Number="53">0.158613</PC>

			<PC Number="54">-0.137822</PC>

			<PC Number="55">-0.592700</PC>

			<PC Number="56">-0.038916</PC>

			<PC Number="57">0.846044</PC>

			<PC Number="58">-0.612907</PC>

			<PC Number="59">0.006526</PC>

			<PC Number="60">-0.126436</PC>

			<PC Number="61">-0.262895</PC>

			<PC Number="62">0.022961</PC>

			<PC Number="63">-0.124258</PC>

			<PC Number="64">0.103223</PC>

			<PC Number="65">-0.368666</PC>

			<PC Number="66">-0.048965</PC>

		</Spectrum>

		<Spectrum Class="1" SpectraPath="F:\Imaging\Corazones_Anguita\Inf\Inf_1_Medio_C\Inf_1_Medio_C\0_R00X062Y012\1\1SLin\fid">

			<PC Number="1">-5.212352</PC>

			<PC Number="2">11.395401</PC>

			<PC Number="3">2.848807</PC>

			<PC Number="4">1.177455</PC>

			<PC Number="5">-1.499219</PC>

			<PC Number="6">-0.684055</PC>

			<PC Number="7">-2.516835</PC>

			<PC Number="8">-0.970660</PC>

			<PC Number="9">-2.562437</PC>

			<PC Number="10">0.319079</PC>

			<PC Number="11">-0.830988</PC>

			<PC Number="12">0.034321</PC>

			<PC Number="13">-0.743074</PC>

			<PC Number="14">-0.684792</PC>

			<PC Number="15">0.555702</PC>

			<PC Number="16">-0.431268</PC>

			<PC Number="17">-1.176642</PC>

			<PC Number="18">-0.643804</PC>

			<PC Number="19">-1.055019</PC>

			<PC Number="20">-1.350560</PC>

			<PC Number="21">0.328782</PC>

			<PC Number="22">-0.428182</PC>

			<PC Number="23">0.113523</PC>

			<PC Number="24">0.178874</PC>

			<PC Number="25">1.190085</PC>

			<PC Number="26">-0.621080</PC>

			<PC Number="27">0.256784</PC>

			<PC Number="28">-1.260876</PC>

			<PC Number="29">0.974842</PC>

			<PC Number="30">-0.738345</PC>

			<PC Number="31">0.198155</PC>

			<PC Number="32">0.402332</PC>

			<PC Number="33">-1.604582</PC>

			<PC Number="34">1.408055</PC>

			<PC Number="35">-0.246806</PC>

			<PC Number="36">0.708931</PC>

			<PC Number="37">-0.640680</PC>

			<PC Number="38">0.316358</PC>

			<PC Number="39">-0.437307</PC>

			<PC Number="40">0.527474</PC>

			<PC Number="41">-0.039735</PC>

			<PC Number="42">0.024049</PC>

			<PC Number="43">-0.625710</PC>

			<PC Number="44">1.465470</PC>

			<PC Number="45">0.152686</PC>

			<PC Number="46">0.631778</PC>

			<PC Number="47">1.102698</PC>

			<PC Number="48">0.102782</PC>

			<PC Number="49">0.060586</PC>

			<PC Number="50">0.905307</PC>

			<PC Number="51">-0.993962</PC>

			<PC Number="52">-0.612301</PC>

			<PC Number="53">0.453481</PC>

			<PC Number="54">-0.312110</PC>

			<PC Number="55">1.129698</PC>

			<PC Number="56">0.148891</PC>

			<PC Number="57">1.186838</PC>

			<PC Number="58">-0.390888</PC>

			<PC Number="59">0.012870</PC>

			<PC Number="60">-0.453897</PC>

			<PC Number="61">-0.691848</PC>

			<PC Number="62">0.204829</PC>

			<PC Number="63">-0.382111</PC>

			<PC Number="64">0.082065</PC>

			<PC Number="65">-0.098302</PC>

			<PC Number="66">-0.088563</PC>

		</Spectrum>

		<Spectrum Class="1" SpectraPath="F:\Imaging\Corazones_Anguita\Inf\Inf_1_Medio_C\Inf_1_Medio_C\0_R00X063Y012\1\1SLin\fid">

			<PC Number="1">-7.065650</PC>

			<PC Number="2">13.871807</PC>

			<PC Number="3">4.262214</PC>

			<PC Number="4">0.347143</PC>

			<PC Number="5">-2.026946</PC>

			<PC Number="6">-2.740374</PC>

			<PC Number="7">-2.424602</PC>

			<PC Number="8">-0.178461</PC>

			<PC Number="9">-0.423478</PC>

			<PC Number="10">0.083952</PC>

			<PC Number="11">0.985161</PC>

			<PC Number="12">-1.515240</PC>

			<PC Number="13">-0.492498</PC>

			<PC Number="14">-0.194345</PC>

			<PC Number="15">-1.183333</PC>

			<PC Number="16">-1.125269</PC>

			<PC Number="17">-0.506564</PC>

			<PC Number="18">-1.281240</PC>

			<PC Number="19">1.175946</PC>

			<PC Number="20">0.433898</PC>

			<PC Number="21">0.984522</PC>

			<PC Number="22">-1.011570</PC>

			<PC Number="23">-1.045308</PC>

			<PC Number="24">1.331756</PC>

			<PC Number="25">1.000367</PC>

			<PC Number="26">0.180497</PC>

			<PC Number="27">0.037979</PC>

			<PC Number="28">0.097917</PC>

			<PC Number="29">1.145626</PC>

			<PC Number="30">-0.601802</PC>

			<PC Number="31">-1.024242</PC>

			<PC Number="32">-0.134142</PC>

			<PC Number="33">0.378120</PC>

			<PC Number="34">0.149394</PC>

			<PC Number="35">-0.671883</PC>

			<PC Number="36">0.031158</PC>

			<PC Number="37">-0.015848</PC>

			<PC Number="38">0.314979</PC>

			<PC Number="39">0.354880</PC>

			<PC Number="40">-1.027469</PC>

			<PC Number="41">-1.367614</PC>

			<PC Number="42">0.215314</PC>

			<PC Number="43">0.030906</PC>

			<PC Number="44">0.221644</PC>

			<PC Number="45">1.220407</PC>

			<PC Number="46">0.774809</PC>

			<PC Number="47">0.014955</PC>

			<PC Number="48">0.639257</PC>

			<PC Number="49">-0.151221</PC>

			<PC Number="50">-0.232341</PC>

			<PC Number="51">0.718241</PC>

			<PC Number="52">-0.182371</PC>

			<PC Number="53">0.461837</PC>

			<PC Number="54">-0.931670</PC>

			<PC Number="55">-0.095423</PC>

			<PC Number="56">-0.250055</PC>

			<PC Number="57">0.108954</PC>

			<PC Number="58">-0.034311</PC>

			<PC Number="59">0.160954</PC>

			<PC Number="60">-0.184248</PC>

			<PC Number="61">-0.174626</PC>

			<PC Number="62">0.000179</PC>

			<PC Number="63">-0.063669</PC>

			<PC Number="64">0.030509</PC>

			<PC Number="65">0.416103</PC>

			<PC Number="66">-0.089318</PC>

		</Spectrum>

		<Spectrum Class="1" SpectraPath="F:\Imaging\Corazones_Anguita\Inf\Inf_1_Medio_C\Inf_1_Medio_C\0_R00X064Y012\1\1SLin\fid">

			<PC Number="1">-2.815901</PC>

			<PC Number="2">3.362201</PC>

			<PC Number="3">1.934051</PC>

			<PC Number="4">0.753811</PC>

			<PC Number="5">-0.590567</PC>

			<PC Number="6">2.261248</PC>

			<PC Number="7">-0.936334</PC>

			<PC Number="8">0.428783</PC>

			<PC Number="9">0.336134</PC>

			<PC Number="10">1.187550</PC>

			<PC Number="11">-0.042713</PC>

			<PC Number="12">-0.966775</PC>

			<PC Number="13">1.005352</PC>

			<PC Number="14">0.424960</PC>

			<PC Number="15">-0.072147</PC>

			<PC Number="16">0.875960</PC>

			<PC Number="17">-0.405956</PC>

			<PC Number="18">-0.408341</PC>

			<PC Number="19">-0.382342</PC>

			<PC Number="20">1.002153</PC>

			<PC Number="21">-0.295751</PC>

			<PC Number="22">-2.123404</PC>

			<PC Number="23">0.739531</PC>

			<PC Number="24">1.574519</PC>

			<PC Number="25">-0.249465</PC>

			<PC Number="26">-0.461358</PC>

			<PC Number="27">0.017285</PC>

			<PC Number="28">-1.110870</PC>

			<PC Number="29">1.828536</PC>

			<PC Number="30">1.707297</PC>

			<PC Number="31">0.360884</PC>

			<PC Number="32">0.755164</PC>

			<PC Number="33">0.185271</PC>

			<PC Number="34">-0.068123</PC>

			<PC Number="35">1.321898</PC>

			<PC Number="36">0.330830</PC>

			<PC Number="37">-0.027098</PC>

			<PC Number="38">0.147578</PC>

			<PC Number="39">-1.804148</PC>

			<PC Number="40">0.133461</PC>

			<PC Number="41">-0.029945</PC>

			<PC Number="42">-0.632712</PC>

			<PC Number="43">-0.427393</PC>

			<PC Number="44">0.708433</PC>

			<PC Number="45">0.591417</PC>

			<PC Number="46">-0.428461</PC>

			<PC Number="47">1.229846</PC>

			<PC Number="48">0.358401</PC>

			<PC Number="49">-0.355231</PC>

			<PC Number="50">1.030481</PC>

			<PC Number="51">-0.481248</PC>

			<PC Number="52">-0.881861</PC>

			<PC Number="53">0.468588</PC>

			<PC Number="54">0.428162</PC>

			<PC Number="55">-0.219135</PC>

			<PC Number="56">-0.374772</PC>

			<PC Number="57">0.982445</PC>

			<PC Number="58">-0.587502</PC>

			<PC Number="59">0.445433</PC>

			<PC Number="60">-0.184053</PC>

			<PC Number="61">-0.223268</PC>

			<PC Number="62">0.072513</PC>

			<PC Number="63">0.171164</PC>

			<PC Number="64">-0.236850</PC>

			<PC Number="65">-0.005618</PC>

			<PC Number="66">-0.066816</PC>

		</Spectrum>

		<Spectrum Class="1" SpectraPath="F:\Imaging\Corazones_Anguita\Inf\Inf_1_Medio_C\Inf_1_Medio_C\0_R00X065Y012\1\1SLin\fid">

			<PC Number="1">-4.023450</PC>

			<PC Number="2">6.911099</PC>

			<PC Number="3">3.293556</PC>

			<PC Number="4">0.835239</PC>

			<PC Number="5">-1.087317</PC>

			<PC Number="6">0.841830</PC>

			<PC Number="7">-0.804059</PC>

			<PC Number="8">-0.618296</PC>

			<PC Number="9">-0.561025</PC>

			<PC Number="10">-1.904330</PC>

			<PC Number="11">0.141200</PC>

			<PC Number="12">0.429076</PC>

			<PC Number="13">-0.176377</PC>

			<PC Number="14">-1.286088</PC>

			<PC Number="15">0.572700</PC>

			<PC Number="16">1.300229</PC>

			<PC Number="17">0.375396</PC>

			<PC Number="18">-1.394402</PC>

			<PC Number="19">0.217914</PC>

			<PC Number="20">0.036095</PC>

			<PC Number="21">0.692629</PC>

			<PC Number="22">-0.845527</PC>

			<PC Number="23">0.074896</PC>

			<PC Number="24">1.151847</PC>

			<PC Number="25">-0.814398</PC>

			<PC Number="26">0.527967</PC>

			<PC Number="27">-0.343798</PC>

			<PC Number="28">-0.516974</PC>

			<PC Number="29">0.325512</PC>

			<PC Number="30">0.529870</PC>

			<PC Number="31">0.129501</PC>

			<PC Number="32">0.247334</PC>

			<PC Number="33">-0.094861</PC>

			<PC Number="34">-0.136420</PC>

			<PC Number="35">-0.138737</PC>

			<PC Number="36">1.007042</PC>

			<PC Number="37">0.447230</PC>

			<PC Number="38">0.511636</PC>

			<PC Number="39">1.225881</PC>

			<PC Number="40">1.094128</PC>

			<PC Number="41">1.427635</PC>

			<PC Number="42">0.496534</PC>

			<PC Number="43">0.463010</PC>

			<PC Number="44">1.021256</PC>

			<PC Number="45">0.051530</PC>

			<PC Number="46">-0.969139</PC>

			<PC Number="47">1.854569</PC>

			<PC Number="48">-0.014608</PC>

			<PC Number="49">0.691201</PC>

			<PC Number="50">0.364681</PC>

			<PC Number="51">-0.765077</PC>

			<PC Number="52">0.232797</PC>

			<PC Number="53">0.964467</PC>

			<PC Number="54">0.899772</PC>

			<PC Number="55">1.307919</PC>

			<PC Number="56">0.370923</PC>

			<PC Number="57">1.506559</PC>

			<PC Number="58">-0.683300</PC>

			<PC Number="59">-0.039443</PC>

			<PC Number="60">-0.224421</PC>

			<PC Number="61">-0.582855</PC>

			<PC Number="62">-0.071441</PC>

			<PC Number="63">-0.351011</PC>

			<PC Number="64">0.073679</PC>

			<PC Number="65">0.141474</PC>

			<PC Number="66">-0.065270</PC>

		</Spectrum>

		<Spectrum Class="1" SpectraPath="F:\Imaging\Corazones_Anguita\Inf\Inf_1_Medio_C\Inf_1_Medio_C\0_R00X066Y012\1\1SLin\fid">

			<PC Number="1">-3.514731</PC>

			<PC Number="2">9.587726</PC>

			<PC Number="3">3.116855</PC>

			<PC Number="4">0.622878</PC>

			<PC Number="5">-1.835391</PC>

			<PC Number="6">-0.812296</PC>

			<PC Number="7">-1.670914</PC>

			<PC Number="8">-0.388482</PC>

			<PC Number="9">-0.915529</PC>

			<PC Number="10">-1.656237</PC>

			<PC Number="11">-0.481609</PC>

			<PC Number="12">-0.989561</PC>

			<PC Number="13">-0.631463</PC>

			<PC Number="14">-0.711705</PC>

			<PC Number="15">-0.055737</PC>

			<PC Number="16">-0.526756</PC>

			<PC Number="17">1.045598</PC>

			<PC Number="18">-0.272824</PC>

			<PC Number="19">-0.700504</PC>

			<PC Number="20">-0.027388</PC>

			<PC Number="21">-0.363476</PC>

			<PC Number="22">-0.836646</PC>

			<PC Number="23">-0.648851</PC>

			<PC Number="24">-0.465832</PC>

			<PC Number="25">0.132473</PC>

			<PC Number="26">-0.588584</PC>

			<PC Number="27">-0.858462</PC>

			<PC Number="28">0.621380</PC>

			<PC Number="29">-0.061125</PC>

			<PC Number="30">-0.718293</PC>

			<PC Number="31">0.733230</PC>

			<PC Number="32">0.549364</PC>

			<PC Number="33">-0.060512</PC>

			<PC Number="34">-0.469678</PC>

			<PC Number="35">-0.393972</PC>

			<PC Number="36">0.405676</PC>

			<PC Number="37">-0.862588</PC>

			<PC Number="38">0.476050</PC>

			<PC Number="39">-0.018904</PC>

			<PC Number="40">-1.260054</PC>

			<PC Number="41">0.352425</PC>

			<PC Number="42">-0.502610</PC>

			<PC Number="43">-0.583008</PC>

			<PC Number="44">-0.676473</PC>

			<PC Number="45">-0.505617</PC>

			<PC Number="46">-0.280034</PC>

			<PC Number="47">-0.613589</PC>

			<PC Number="48">0.004914</PC>

			<PC Number="49">-0.539895</PC>

			<PC Number="50">0.735716</PC>

			<PC Number="51">-1.413244</PC>

			<PC Number="52">-0.584079</PC>

			<PC Number="53">0.207136</PC>

			<PC Number="54">-0.129251</PC>

			<PC Number="55">0.980915</PC>

			<PC Number="56">0.623830</PC>

			<PC Number="57">0.544279</PC>

			<PC Number="58">0.019351</PC>

			<PC Number="59">-0.057014</PC>

			<PC Number="60">-0.319991</PC>

			<PC Number="61">-0.284718</PC>

			<PC Number="62">0.076235</PC>

			<PC Number="63">-0.092026</PC>

			<PC Number="64">-0.030733</PC>

			<PC Number="65">0.186670</PC>

			<PC Number="66">-0.030488</PC>

		</Spectrum>

		<Spectrum Class="1" SpectraPath="F:\Imaging\Corazones_Anguita\Inf\Inf_1_Medio_C\Inf_1_Medio_C\0_R00X067Y012\1\1SLin\fid">

			<PC Number="1">-4.168894</PC>

			<PC Number="2">6.793817</PC>

			<PC Number="3">2.379054</PC>

			<PC Number="4">-0.697884</PC>

			<PC Number="5">-1.076497</PC>

			<PC Number="6">1.181990</PC>

			<PC Number="7">-0.885220</PC>

			<PC Number="8">-1.209519</PC>

			<PC Number="9">-3.382082</PC>

			<PC Number="10">-0.136841</PC>

			<PC Number="11">-0.021550</PC>

			<PC Number="12">0.423661</PC>

			<PC Number="13">-0.871237</PC>

			<PC Number="14">-1.234675</PC>

			<PC Number="15">2.057984</PC>

			<PC Number="16">-0.084779</PC>

			<PC Number="17">-0.395434</PC>

			<PC Number="18">0.016011</PC>

			<PC Number="19">0.670266</PC>

			<PC Number="20">0.417100</PC>

			<PC Number="21">0.679090</PC>

			<PC Number="22">-0.325371</PC>

			<PC Number="23">0.850200</PC>

			<PC Number="24">0.800276</PC>

			<PC Number="25">0.582149</PC>

			<PC Number="26">-0.913173</PC>

			<PC Number="27">-0.299067</PC>

			<PC Number="28">1.080582</PC>

			<PC Number="29">-0.889711</PC>

			<PC Number="30">0.018913</PC>

			<PC Number="31">-0.285154</PC>

			<PC Number="32">0.854780</PC>

			<PC Number="33">0.060102</PC>

			<PC Number="34">-0.217884</PC>

			<PC Number="35">1.033682</PC>

			<PC Number="36">0.274646</PC>

			<PC Number="37">1.051463</PC>

			<PC Number="38">0.941139</PC>

			<PC Number="39">-0.461973</PC>

			<PC Number="40">-1.643406</PC>

			<PC Number="41">-0.264180</PC>

			<PC Number="42">-1.002554</PC>

			<PC Number="43">0.664209</PC>

			<PC Number="44">0.459749</PC>

			<PC Number="45">0.140756</PC>

			<PC Number="46">-0.116093</PC>

			<PC Number="47">0.670340</PC>

			<PC Number="48">0.070617</PC>

			<PC Number="49">-0.659588</PC>

			<PC Number="50">0.547079</PC>

			<PC Number="51">-0.321601</PC>

			<PC Number="52">-0.580356</PC>

			<PC Number="53">0.311986</PC>

			<PC Number="54">-0.160745</PC>

			<PC Number="55">1.385823</PC>

			<PC Number="56">0.970838</PC>

			<PC Number="57">-0.141336</PC>

			<PC Number="58">0.034955</PC>

			<PC Number="59">-0.043916</PC>

			<PC Number="60">-0.057081</PC>

			<PC Number="61">-0.086131</PC>

			<PC Number="62">-0.115924</PC>

			<PC Number="63">-0.121664</PC>

			<PC Number="64">0.036398</PC>

			<PC Number="65">0.245457</PC>

			<PC Number="66">-0.074214</PC>

		</Spectrum>

		<Spectrum Class="1" SpectraPath="F:\Imaging\Corazones_Anguita\Inf\Inf_1_Medio_C\Inf_1_Medio_C\0_R00X068Y012\1\1SLin\fid">

			<PC Number="1">-6.275248</PC>

			<PC Number="2">15.766062</PC>

			<PC Number="3">3.900729</PC>

			<PC Number="4">0.633396</PC>

			<PC Number="5">-2.554081</PC>

			<PC Number="6">-1.722105</PC>

			<PC Number="7">-3.252533</PC>

			<PC Number="8">-1.050444</PC>

			<PC Number="9">-1.724307</PC>

			<PC Number="10">0.269462</PC>

			<PC Number="11">0.310615</PC>

			<PC Number="12">-1.810391</PC>

			<PC Number="13">-1.149797</PC>

			<PC Number="14">0.436756</PC>

			<PC Number="15">-0.458329</PC>

			<PC Number="16">-0.126456</PC>

			<PC Number="17">-0.470851</PC>

			<PC Number="18">-1.704324</PC>

			<PC Number="19">0.083557</PC>

			<PC Number="20">0.223599</PC>

			<PC Number="21">-0.060332</PC>

			<PC Number="22">-0.724392</PC>

			<PC Number="23">-0.953709</PC>

			<PC Number="24">-0.412969</PC>

			<PC Number="25">2.129659</PC>

			<PC Number="26">-0.240975</PC>

			<PC Number="27">-0.191364</PC>

			<PC Number="28">-0.501347</PC>

			<PC Number="29">0.959273</PC>

			<PC Number="30">0.498206</PC>

			<PC Number="31">-1.388394</PC>

			<PC Number="32">-0.181006</PC>

			<PC Number="33">0.264965</PC>

			<PC Number="34">-0.743167</PC>

			<PC Number="35">-0.923869</PC>

			<PC Number="36">-0.799546</PC>

			<PC Number="37">-0.168550</PC>

			<PC Number="38">1.210097</PC>

			<PC Number="39">-0.224828</PC>

			<PC Number="40">-0.450008</PC>

			<PC Number="41">-0.453398</PC>

			<PC Number="42">1.055361</PC>

			<PC Number="43">0.346237</PC>

			<PC Number="44">-0.223780</PC>

			<PC Number="45">0.078574</PC>

			<PC Number="46">0.168288</PC>

			<PC Number="47">-1.100068</PC>

			<PC Number="48">0.082573</PC>

			<PC Number="49">0.000049</PC>

			<PC Number="50">0.340592</PC>

			<PC Number="51">-0.280247</PC>

			<PC Number="52">-0.110514</PC>

			<PC Number="53">-0.274811</PC>

			<PC Number="54">-0.842271</PC>

			<PC Number="55">-0.430280</PC>

			<PC Number="56">0.678629</PC>

			<PC Number="57">-0.837743</PC>

			<PC Number="58">0.334348</PC>

			<PC Number="59">0.368654</PC>

			<PC Number="60">-0.492224</PC>

			<PC Number="61">-0.225980</PC>

			<PC Number="62">-0.059933</PC>

			<PC Number="63">-0.116653</PC>

			<PC Number="64">-0.077948</PC>

			<PC Number="65">0.747113</PC>

			<PC Number="66">-0.056483</PC>

		</Spectrum>

		<Spectrum Class="1" SpectraPath="F:\Imaging\Corazones_Anguita\Inf\Inf_1_Medio_C\Inf_1_Medio_C\0_R00X069Y012\1\1SLin\fid">

			<PC Number="1">-2.012921</PC>

			<PC Number="2">4.596655</PC>

			<PC Number="3">1.564541</PC>

			<PC Number="4">0.788676</PC>

			<PC Number="5">-1.257154</PC>

			<PC Number="6">1.284942</PC>

			<PC Number="7">-1.135202</PC>

			<PC Number="8">1.015295</PC>

			<PC Number="9">-0.566709</PC>

			<PC Number="10">-0.238604</PC>

			<PC Number="11">0.713682</PC>

			<PC Number="12">1.130739</PC>

			<PC Number="13">2.071399</PC>

			<PC Number="14">0.644534</PC>

			<PC Number="15">0.812610</PC>

			<PC Number="16">0.998596</PC>

			<PC Number="17">-0.399141</PC>

			<PC Number="18">-1.460434</PC>

			<PC Number="19">0.762406</PC>

			<PC Number="20">-0.215068</PC>

			<PC Number="21">-0.812402</PC>

			<PC Number="22">-1.132333</PC>

			<PC Number="23">0.792627</PC>

			<PC Number="24">-1.595212</PC>

			<PC Number="25">0.351146</PC>

			<PC Number="26">0.062005</PC>

			<PC Number="27">-0.888498</PC>

			<PC Number="28">-0.880292</PC>

			<PC Number="29">-1.243891</PC>

			<PC Number="30">1.196047</PC>

			<PC Number="31">-0.041756</PC>

			<PC Number="32">-0.590692</PC>

			<PC Number="33">0.567416</PC>

			<PC Number="34">-0.387428</PC>

			<PC Number="35">-0.549168</PC>

			<PC Number="36">0.607763</PC>

			<PC Number="37">-0.042862</PC>

			<PC Number="38">0.331994</PC>

			<PC Number="39">0.399564</PC>

			<PC Number="40">-0.279602</PC>

			<PC Number="41">0.248322</PC>

			<PC Number="42">0.902959</PC>

			<PC Number="43">-0.481119</PC>

			<PC Number="44">0.027450</PC>

			<PC Number="45">0.381211</PC>

			<PC Number="46">0.337924</PC>

			<PC Number="47">0.574829</PC>

			<PC Number="48">-0.042326</PC>

			<PC Number="49">-0.292085</PC>

			<PC Number="50">0.473862</PC>

			<PC Number="51">-0.561760</PC>

			<PC Number="52">-0.998342</PC>

			<PC Number="53">0.943722</PC>

			<PC Number="54">0.617693</PC>

			<PC Number="55">0.828880</PC>

			<PC Number="56">-0.369211</PC>

			<PC Number="57">-0.090127</PC>

			<PC Number="58">-0.104094</PC>

			<PC Number="59">0.248331</PC>

			<PC Number="60">-0.117394</PC>

			<PC Number="61">0.104994</PC>

			<PC Number="62">0.049723</PC>

			<PC Number="63">0.027869</PC>

			<PC Number="64">-0.134083</PC>

			<PC Number="65">0.020920</PC>

			<PC Number="66">0.002314</PC>

		</Spectrum>

		<Spectrum Class="1" SpectraPath="F:\Imaging\Corazones_Anguita\Inf\Inf_1_Medio_C\Inf_1_Medio_C\0_R00X070Y012\1\1SLin\fid">

			<PC Number="1">-2.232282</PC>

			<PC Number="2">4.708879</PC>

			<PC Number="3">0.674581</PC>

			<PC Number="4">0.220481</PC>

			<PC Number="5">-1.512588</PC>

			<PC Number="6">0.515425</PC>

			<PC Number="7">-2.806799</PC>

			<PC Number="8">0.665423</PC>

			<PC Number="9">-0.449136</PC>

			<PC Number="10">-1.127354</PC>

			<PC Number="11">1.325604</PC>

			<PC Number="12">-0.286037</PC>

			<PC Number="13">2.117659</PC>

			<PC Number="14">0.776407</PC>

			<PC Number="15">0.104689</PC>

			<PC Number="16">-0.309415</PC>

			<PC Number="17">-0.105000</PC>

			<PC Number="18">-1.302317</PC>

			<PC Number="19">-1.663405</PC>

			<PC Number="20">-0.157456</PC>

			<PC Number="21">0.628725</PC>

			<PC Number="22">-1.919201</PC>

			<PC Number="23">1.130205</PC>

			<PC Number="24">0.447380</PC>

			<PC Number="25">-1.116506</PC>

			<PC Number="26">-1.547439</PC>

			<PC Number="27">-0.438439</PC>

			<PC Number="28">0.073111</PC>

			<PC Number="29">-0.867852</PC>

			<PC Number="30">0.297081</PC>

			<PC Number="31">0.198911</PC>

			<PC Number="32">0.944273</PC>

			<PC Number="33">0.937062</PC>

			<PC Number="34">1.673938</PC>

			<PC Number="35">0.271966</PC>

			<PC Number="36">-0.076438</PC>

			<PC Number="37">0.395613</PC>

			<PC Number="38">0.607107</PC>

			<PC Number="39">0.600001</PC>

			<PC Number="40">0.273829</PC>

			<PC Number="41">-0.370145</PC>

			<PC Number="42">-0.426048</PC>

			<PC Number="43">-0.128740</PC>

			<PC Number="44">-0.524750</PC>

			<PC Number="45">0.301861</PC>

			<PC Number="46">-0.077587</PC>

			<PC Number="47">0.407073</PC>

			<PC Number="48">0.390320</PC>

			<PC Number="49">0.321867</PC>

			<PC Number="50">0.513463</PC>

			<PC Number="51">-0.275170</PC>

			<PC Number="52">-0.149738</PC>

			<PC Number="53">0.509342</PC>

			<PC Number="54">0.048100</PC>

			<PC Number="55">-0.536657</PC>

			<PC Number="56">-0.308488</PC>

			<PC Number="57">0.353080</PC>

			<PC Number="58">-0.122432</PC>

			<PC Number="59">0.703477</PC>

			<PC Number="60">-0.587488</PC>

			<PC Number="61">-0.114795</PC>

			<PC Number="62">-0.236334</PC>

			<PC Number="63">-0.361736</PC>

			<PC Number="64">-0.129998</PC>

			<PC Number="65">-0.104810</PC>

			<PC Number="66">-0.068178</PC>

		</Spectrum>

		<Spectrum Class="1" SpectraPath="F:\Imaging\Corazones_Anguita\Inf\Inf_1_Medio_C\Inf_1_Medio_C\0_R00X071Y012\1\1SLin\fid">

			<PC Number="1">-4.426855</PC>

			<PC Number="2">5.045935</PC>

			<PC Number="3">2.566024</PC>

			<PC Number="4">-0.249809</PC>

			<PC Number="5">-0.765940</PC>

			<PC Number="6">0.748138</PC>

			<PC Number="7">-1.126870</PC>

			<PC Number="8">1.099461</PC>

			<PC Number="9">-1.155391</PC>

			<PC Number="10">0.059414</PC>

			<PC Number="11">0.257605</PC>

			<PC Number="12">-1.219901</PC>

			<PC Number="13">0.415217</PC>

			<PC Number="14">-0.391934</PC>

			<PC Number="15">1.339709</PC>

			<PC Number="16">0.575764</PC>

			<PC Number="17">-1.722158</PC>

			<PC Number="18">-1.544638</PC>

			<PC Number="19">-0.465463</PC>

			<PC Number="20">-1.351808</PC>

			<PC Number="21">-0.610468</PC>

			<PC Number="22">-0.562776</PC>

			<PC Number="23">0.157095</PC>

			<PC Number="24">-0.142005</PC>

			<PC Number="25">1.149299</PC>

			<PC Number="26">0.767645</PC>

			<PC Number="27">0.353317</PC>

			<PC Number="28">0.926139</PC>

			<PC Number="29">-0.005696</PC>

			<PC Number="30">1.742170</PC>

			<PC Number="31">-1.202129</PC>

			<PC Number="32">0.544372</PC>

			<PC Number="33">0.562998</PC>

			<PC Number="34">0.765780</PC>

			<PC Number="35">0.484921</PC>

			<PC Number="36">-0.440277</PC>

			<PC Number="37">-0.929940</PC>

			<PC Number="38">-0.124818</PC>

			<PC Number="39">-0.445188</PC>

			<PC Number="40">0.218574</PC>

			<PC Number="41">0.666611</PC>

			<PC Number="42">0.268505</PC>

			<PC Number="43">-0.611124</PC>

			<PC Number="44">0.207016</PC>

			<PC Number="45">0.747204</PC>

			<PC Number="46">-0.827069</PC>

			<PC Number="47">0.162843</PC>

			<PC Number="48">0.070421</PC>

			<PC Number="49">-0.946681</PC>

			<PC Number="50">-0.720830</PC>

			<PC Number="51">-1.173579</PC>

			<PC Number="52">-0.644827</PC>

			<PC Number="53">0.971301</PC>

			<PC Number="54">0.300470</PC>

			<PC Number="55">-0.258807</PC>

			<PC Number="56">-0.235840</PC>

			<PC Number="57">0.388631</PC>

			<PC Number="58">-0.505096</PC>

			<PC Number="59">-0.051113</PC>

			<PC Number="60">-0.088892</PC>

			<PC Number="61">-0.453790</PC>

			<PC Number="62">0.026125</PC>

			<PC Number="63">-0.268461</PC>

			<PC Number="64">-0.008668</PC>

			<PC Number="65">-0.271121</PC>

			<PC Number="66">0.005456</PC>

		</Spectrum>

		<Spectrum Class="1" SpectraPath="F:\Imaging\Corazones_Anguita\Inf\Inf_1_Medio_C\Inf_1_Medio_C\0_R00X072Y012\1\1SLin\fid">

			<PC Number="1">-4.301268</PC>

			<PC Number="2">8.948493</PC>

			<PC Number="3">1.819462</PC>

			<PC Number="4">-0.304732</PC>

			<PC Number="5">-1.313779</PC>

			<PC Number="6">-1.082510</PC>

			<PC Number="7">-1.549693</PC>

			<PC Number="8">-0.412127</PC>

			<PC Number="9">-2.240393</PC>

			<PC Number="10">-0.255889</PC>

			<PC Number="11">0.541178</PC>

			<PC Number="12">-0.237193</PC>

			<PC Number="13">0.170690</PC>

			<PC Number="14">-1.346917</PC>

			<PC Number="15">0.395957</PC>

			<PC Number="16">-0.796768</PC>

			<PC Number="17">0.205138</PC>

			<PC Number="18">-1.044445</PC>

			<PC Number="19">0.393314</PC>

			<PC Number="20">-0.334494</PC>

			<PC Number="21">0.371434</PC>

			<PC Number="22">0.091431</PC>

			<PC Number="23">-0.384203</PC>

			<PC Number="24">0.248032</PC>

			<PC Number="25">0.310349</PC>

			<PC Number="26">-1.626619</PC>

			<PC Number="27">0.459452</PC>

			<PC Number="28">0.083290</PC>

			<PC Number="29">-0.916595</PC>

			<PC Number="30">-0.584268</PC>

			<PC Number="31">0.093072</PC>

			<PC Number="32">1.560241</PC>

			<PC Number="33">0.178075</PC>

			<PC Number="34">-0.205036</PC>

			<PC Number="35">1.655200</PC>

			<PC Number="36">-0.554090</PC>

			<PC Number="37">0.490309</PC>

			<PC Number="38">-0.280508</PC>

			<PC Number="39">0.823345</PC>

			<PC Number="40">0.152781</PC>

			<PC Number="41">0.064986</PC>

			<PC Number="42">-0.682404</PC>

			<PC Number="43">0.667497</PC>

			<PC Number="44">0.126122</PC>

			<PC Number="45">-0.336933</PC>

			<PC Number="46">0.158894</PC>

			<PC Number="47">0.675668</PC>

			<PC Number="48">-0.601197</PC>

			<PC Number="49">-1.086141</PC>

			<PC Number="50">0.088105</PC>

			<PC Number="51">-2.695717</PC>

			<PC Number="52">-0.614155</PC>

			<PC Number="53">0.648960</PC>

			<PC Number="54">0.304532</PC>

			<PC Number="55">-0.697867</PC>

			<PC Number="56">-0.186922</PC>

			<PC Number="57">-0.716925</PC>

			<PC Number="58">0.585875</PC>

			<PC Number="59">0.297970</PC>

			<PC Number="60">0.580786</PC>

			<PC Number="61">-0.098693</PC>

			<PC Number="62">0.074919</PC>

			<PC Number="63">-0.116577</PC>

			<PC Number="64">0.099296</PC>

			<PC Number="65">-0.443172</PC>

			<PC Number="66">-0.046538</PC>

		</Spectrum>

		<Spectrum Class="1" SpectraPath="F:\Imaging\Corazones_Anguita\Inf\Inf_1_Medio_C\Inf_1_Medio_C\0_R00X073Y012\1\1SLin\fid">

			<PC Number="1">-5.129259</PC>

			<PC Number="2">10.358516</PC>

			<PC Number="3">2.641303</PC>

			<PC Number="4">0.924402</PC>

			<PC Number="5">-1.668889</PC>

			<PC Number="6">-1.124155</PC>

			<PC Number="7">-2.562426</PC>

			<PC Number="8">0.072821</PC>

			<PC Number="9">-2.148830</PC>

			<PC Number="10">-0.352602</PC>

			<PC Number="11">0.528996</PC>

			<PC Number="12">-0.634416</PC>

			<PC Number="13">0.313423</PC>

			<PC Number="14">-1.478521</PC>

			<PC Number="15">-0.875174</PC>

			<PC Number="16">0.963657</PC>

			<PC Number="17">0.035627</PC>

			<PC Number="18">-1.526020</PC>

			<PC Number="19">-0.970411</PC>

			<PC Number="20">1.781296</PC>

			<PC Number="21">-0.249240</PC>

			<PC Number="22">-1.021710</PC>

			<PC Number="23">-0.504166</PC>

			<PC Number="24">0.631915</PC>

			<PC Number="25">0.464454</PC>

			<PC Number="26">-0.482702</PC>

			<PC Number="27">0.391808</PC>

			<PC Number="28">0.343893</PC>

			<PC Number="29">0.527205</PC>

			<PC Number="30">-0.154000</PC>

			<PC Number="31">0.695343</PC>

			<PC Number="32">1.321293</PC>

			<PC Number="33">-0.930457</PC>

			<PC Number="34">0.616768</PC>

			<PC Number="35">0.687189</PC>

			<PC Number="36">-1.004827</PC>

			<PC Number="37">-0.288501</PC>

			<PC Number="38">-1.092733</PC>

			<PC Number="39">-0.939860</PC>

			<PC Number="40">0.868086</PC>

			<PC Number="41">0.349356</PC>

			<PC Number="42">-0.150693</PC>

			<PC Number="43">-1.220420</PC>

			<PC Number="44">0.392923</PC>

			<PC Number="45">-0.192419</PC>

			<PC Number="46">-0.085049</PC>

			<PC Number="47">1.512485</PC>

			<PC Number="48">0.553247</PC>

			<PC Number="49">-0.345977</PC>

			<PC Number="50">-0.120489</PC>

			<PC Number="51">-1.976525</PC>

			<PC Number="52">-0.399298</PC>

			<PC Number="53">0.769126</PC>

			<PC Number="54">0.213830</PC>

			<PC Number="55">0.374949</PC>

			<PC Number="56">-0.135973</PC>

			<PC Number="57">0.728487</PC>

			<PC Number="58">-0.102406</PC>

			<PC Number="59">-0.089139</PC>

			<PC Number="60">0.294746</PC>

			<PC Number="61">-0.798998</PC>

			<PC Number="62">0.089885</PC>

			<PC Number="63">-0.057699</PC>

			<PC Number="64">-0.078847</PC>

			<PC Number="65">0.025631</PC>

			<PC Number="66">-0.063800</PC>

		</Spectrum>

		<Spectrum Class="1" SpectraPath="F:\Imaging\Corazones_Anguita\Inf\Inf_1_Medio_C\Inf_1_Medio_C\0_R00X074Y012\1\1SLin\fid">

			<PC Number="1">-3.642358</PC>

			<PC Number="2">13.364430</PC>

			<PC Number="3">1.614446</PC>

			<PC Number="4">1.442134</PC>

			<PC Number="5">-2.145289</PC>

			<PC Number="6">-1.988766</PC>

			<PC Number="7">-2.927116</PC>

			<PC Number="8">0.087950</PC>

			<PC Number="9">-1.148966</PC>

			<PC Number="10">0.234105</PC>

			<PC Number="11">-0.907082</PC>

			<PC Number="12">-1.339647</PC>

			<PC Number="13">-0.664897</PC>

			<PC Number="14">-0.840289</PC>

			<PC Number="15">0.192293</PC>

			<PC Number="16">-0.142470</PC>

			<PC Number="17">-0.334715</PC>

			<PC Number="18">-0.796463</PC>

			<PC Number="19">-1.633683</PC>

			<PC Number="20">-0.211471</PC>

			<PC Number="21">0.717067</PC>

			<PC Number="22">0.432252</PC>

			<PC Number="23">0.109961</PC>

			<PC Number="24">1.626719</PC>

			<PC Number="25">0.098615</PC>

			<PC Number="26">-0.647880</PC>

			<PC Number="27">-1.205855</PC>

			<PC Number="28">-0.467770</PC>

			<PC Number="29">-0.138140</PC>

			<PC Number="30">0.036772</PC>

			<PC Number="31">1.214491</PC>

			<PC Number="32">1.270454</PC>

			<PC Number="33">-1.637952</PC>

			<PC Number="34">-0.276487</PC>

			<PC Number="35">0.333840</PC>

			<PC Number="36">0.796884</PC>

			<PC Number="37">-0.379377</PC>

			<PC Number="38">-1.509813</PC>

			<PC Number="39">1.313573</PC>

			<PC Number="40">0.721731</PC>

			<PC Number="41">0.495582</PC>

			<PC Number="42">0.041639</PC>

			<PC Number="43">-0.634013</PC>

			<PC Number="44">0.589218</PC>

			<PC Number="45">0.134015</PC>

			<PC Number="46">-0.119928</PC>

			<PC Number="47">2.517016</PC>

			<PC Number="48">-0.318721</PC>

			<PC Number="49">-0.196175</PC>

			<PC Number="50">0.860390</PC>

			<PC Number="51">-2.331754</PC>

			<PC Number="52">-0.424395</PC>

			<PC Number="53">0.102485</PC>

			<PC Number="54">-0.362792</PC>

			<PC Number="55">-0.596739</PC>

			<PC Number="56">-0.462156</PC>

			<PC Number="57">0.420841</PC>

			<PC Number="58">0.355446</PC>

			<PC Number="59">0.137914</PC>

			<PC Number="60">0.525006</PC>

			<PC Number="61">-0.200614</PC>

			<PC Number="62">0.036904</PC>

			<PC Number="63">0.268757</PC>

			<PC Number="64">0.129035</PC>

			<PC Number="65">0.538155</PC>

			<PC Number="66">-0.068049</PC>

		</Spectrum>

		<Spectrum Class="1" SpectraPath="F:\Imaging\Corazones_Anguita\Inf\Inf_1_Medio_C\Inf_1_Medio_C\0_R00X075Y012\1\1SLin\fid">

			<PC Number="1">-5.651549</PC>

			<PC Number="2">13.568662</PC>

			<PC Number="3">2.109427</PC>

			<PC Number="4">1.183151</PC>

			<PC Number="5">-2.877730</PC>

			<PC Number="6">-2.463735</PC>

			<PC Number="7">-3.036192</PC>

			<PC Number="8">-0.977626</PC>

			<PC Number="9">-1.706726</PC>

			<PC Number="10">-1.091702</PC>

			<PC Number="11">0.690489</PC>

			<PC Number="12">-0.038562</PC>

			<PC Number="13">0.651967</PC>

			<PC Number="14">-0.436507</PC>

			<PC Number="15">-0.105313</PC>

			<PC Number="16">0.032989</PC>

			<PC Number="17">0.426150</PC>

			<PC Number="18">-1.399142</PC>

			<PC Number="19">-0.747215</PC>

			<PC Number="20">-0.479470</PC>

			<PC Number="21">0.458420</PC>

			<PC Number="22">1.854370</PC>

			<PC Number="23">1.581851</PC>

			<PC Number="24">-0.083359</PC>

			<PC Number="25">-0.929724</PC>

			<PC Number="26">0.862217</PC>

			<PC Number="27">-0.921771</PC>

			<PC Number="28">0.109816</PC>

			<PC Number="29">-0.573144</PC>

			<PC Number="30">-0.029278</PC>

			<PC Number="31">3.027155</PC>

			<PC Number="32">2.612410</PC>

			<PC Number="33">-2.100150</PC>

			<PC Number="34">-0.633587</PC>

			<PC Number="35">0.221227</PC>

			<PC Number="36">1.791712</PC>

			<PC Number="37">-0.691410</PC>

			<PC Number="38">-0.640980</PC>

			<PC Number="39">0.848737</PC>

			<PC Number="40">1.138019</PC>

			<PC Number="41">1.149674</PC>

			<PC Number="42">-0.246173</PC>

			<PC Number="43">0.419533</PC>

			<PC Number="44">0.131973</PC>

			<PC Number="45">-0.018880</PC>

			<PC Number="46">-0.647213</PC>

			<PC Number="47">1.539336</PC>

			<PC Number="48">-0.531103</PC>

			<PC Number="49">-0.281134</PC>

			<PC Number="50">0.397381</PC>

			<PC Number="51">-1.642200</PC>

			<PC Number="52">-0.266658</PC>

			<PC Number="53">0.315925</PC>

			<PC Number="54">-0.874228</PC>

			<PC Number="55">0.107125</PC>

			<PC Number="56">-0.028682</PC>

			<PC Number="57">-0.762850</PC>

			<PC Number="58">0.303454</PC>

			<PC Number="59">0.207605</PC>

			<PC Number="60">-0.054733</PC>

			<PC Number="61">-0.124845</PC>

			<PC Number="62">0.074399</PC>

			<PC Number="63">-0.148743</PC>

			<PC Number="64">-0.053779</PC>

			<PC Number="65">1.047565</PC>

			<PC Number="66">-0.066330</PC>

		</Spectrum>

		<Spectrum Class="1" SpectraPath="F:\Imaging\Corazones_Anguita\Inf\Inf_1_Medio_C\Inf_1_Medio_C\0_R00X076Y012\1\1SLin\fid">

			<PC Number="1">-2.585112</PC>

			<PC Number="2">8.873363</PC>

			<PC Number="3">2.678983</PC>

			<PC Number="4">0.787793</PC>

			<PC Number="5">-1.682811</PC>

			<PC Number="6">0.365075</PC>

			<PC Number="7">-1.270277</PC>

			<PC Number="8">1.545217</PC>

			<PC Number="9">-2.059604</PC>

			<PC Number="10">-0.526497</PC>

			<PC Number="11">0.323502</PC>

			<PC Number="12">0.174573</PC>

			<PC Number="13">0.591834</PC>

			<PC Number="14">-0.324803</PC>

			<PC Number="15">1.037707</PC>

			<PC Number="16">-1.972597</PC>

			<PC Number="17">0.277295</PC>

			<PC Number="18">0.097730</PC>

			<PC Number="19">-0.799172</PC>

			<PC Number="20">0.459330</PC>

			<PC Number="21">-0.653903</PC>

			<PC Number="22">-1.213160</PC>

			<PC Number="23">1.346682</PC>

			<PC Number="24">0.216297</PC>

			<PC Number="25">-0.377578</PC>

			<PC Number="26">-0.638910</PC>

			<PC Number="27">0.272867</PC>

			<PC Number="28">0.724473</PC>

			<PC Number="29">-0.095811</PC>

			<PC Number="30">0.947120</PC>

			<PC Number="31">3.085199</PC>

			<PC Number="32">0.967739</PC>

			<PC Number="33">-0.668523</PC>

			<PC Number="34">0.575263</PC>

			<PC Number="35">0.587541</PC>

			<PC Number="36">0.139169</PC>

			<PC Number="37">0.722059</PC>

			<PC Number="38">-1.095076</PC>

			<PC Number="39">0.576789</PC>

			<PC Number="40">0.362412</PC>

			<PC Number="41">0.216375</PC>

			<PC Number="42">-0.511962</PC>

			<PC Number="43">-0.837905</PC>

			<PC Number="44">0.270111</PC>

			<PC Number="45">-0.479840</PC>

			<PC Number="46">0.054151</PC>

			<PC Number="47">1.859232</PC>

			<PC Number="48">0.043571</PC>

			<PC Number="49">0.547655</PC>

			<PC Number="50">0.652805</PC>

			<PC Number="51">-0.979291</PC>

			<PC Number="52">-1.068192</PC>

			<PC Number="53">0.356219</PC>

			<PC Number="54">-0.352675</PC>

			<PC Number="55">0.223418</PC>

			<PC Number="56">-0.209822</PC>

			<PC Number="57">0.404525</PC>

			<PC Number="58">0.068379</PC>

			<PC Number="59">0.355924</PC>

			<PC Number="60">-0.605539</PC>

			<PC Number="61">-0.125891</PC>

			<PC Number="62">-0.020698</PC>

			<PC Number="63">-0.115535</PC>

			<PC Number="64">-0.027111</PC>

			<PC Number="65">-0.211387</PC>

			<PC Number="66">-0.063745</PC>

		</Spectrum>

		<Spectrum Class="1" SpectraPath="F:\Imaging\Corazones_Anguita\Inf\Inf_1_Medio_C\Inf_1_Medio_C\0_R00X077Y012\1\1SLin\fid">

			<PC Number="1">-1.558355</PC>

			<PC Number="2">3.882836</PC>

			<PC Number="3">1.937998</PC>

			<PC Number="4">-0.059651</PC>

			<PC Number="5">-0.295561</PC>

			<PC Number="6">3.242415</PC>

			<PC Number="7">-0.169890</PC>

			<PC Number="8">-0.271328</PC>

			<PC Number="9">-1.591539</PC>

			<PC Number="10">-1.711816</PC>

			<PC Number="11">0.374875</PC>

			<PC Number="12">0.564708</PC>

			<PC Number="13">2.025623</PC>

			<PC Number="14">-1.422484</PC>

			<PC Number="15">3.004575</PC>

			<PC Number="16">1.384665</PC>

			<PC Number="17">-0.341408</PC>

			<PC Number="18">-2.288698</PC>

			<PC Number="19">-0.865692</PC>

			<PC Number="20">0.052895</PC>

			<PC Number="21">0.100152</PC>

			<PC Number="22">-0.909554</PC>

			<PC Number="23">0.027816</PC>

			<PC Number="24">0.807436</PC>

			<PC Number="25">-0.594545</PC>

			<PC Number="26">0.030487</PC>

			<PC Number="27">-0.683949</PC>

			<PC Number="28">0.301145</PC>

			<PC Number="29">-0.479936</PC>

			<PC Number="30">0.982056</PC>

			<PC Number="31">0.501647</PC>

			<PC Number="32">0.093541</PC>

			<PC Number="33">0.956705</PC>

			<PC Number="34">0.012557</PC>

			<PC Number="35">0.588703</PC>

			<PC Number="36">0.128455</PC>

			<PC Number="37">0.037837</PC>

			<PC Number="38">0.102456</PC>

			<PC Number="39">-0.400812</PC>

			<PC Number="40">-0.245543</PC>

			<PC Number="41">0.453509</PC>

			<PC Number="42">-0.481012</PC>

			<PC Number="43">-0.005528</PC>

			<PC Number="44">0.556383</PC>

			<PC Number="45">-0.185800</PC>

			<PC Number="46">-0.006780</PC>

			<PC Number="47">-0.090324</PC>

			<PC Number="48">0.123290</PC>

			<PC Number="49">-0.043727</PC>

			<PC Number="50">0.047660</PC>

			<PC Number="51">-0.999068</PC>

			<PC Number="52">-0.461846</PC>

			<PC Number="53">0.324683</PC>

			<PC Number="54">-0.558971</PC>

			<PC Number="55">-0.426148</PC>

			<PC Number="56">0.054447</PC>

			<PC Number="57">0.641913</PC>

			<PC Number="58">-0.215534</PC>

			<PC Number="59">0.445217</PC>

			<PC Number="60">-0.637504</PC>

			<PC Number="61">0.284943</PC>

			<PC Number="62">0.014660</PC>

			<PC Number="63">-0.391855</PC>

			<PC Number="64">-0.148004</PC>

			<PC Number="65">0.058730</PC>

			<PC Number="66">-0.058757</PC>

		</Spectrum>

		<Spectrum Class="1" SpectraPath="F:\Imaging\Corazones_Anguita\Inf\Inf_1_Medio_C\Inf_1_Medio_C\0_R00X078Y012\1\1SLin\fid">

			<PC Number="1">-1.306082</PC>

			<PC Number="2">5.788031</PC>

			<PC Number="3">1.985672</PC>

			<PC Number="4">1.392265</PC>

			<PC Number="5">-2.060412</PC>

			<PC Number="6">0.964932</PC>

			<PC Number="7">-1.446680</PC>

			<PC Number="8">2.216939</PC>

			<PC Number="9">-1.572658</PC>

			<PC Number="10">0.719399</PC>

			<PC Number="11">0.658422</PC>

			<PC Number="12">-1.419765</PC>

			<PC Number="13">1.656786</PC>

			<PC Number="14">-0.488698</PC>

			<PC Number="15">-0.026536</PC>

			<PC Number="16">0.085963</PC>

			<PC Number="17">-0.971110</PC>

			<PC Number="18">-0.554293</PC>

			<PC Number="19">-1.392689</PC>

			<PC Number="20">-0.158753</PC>

			<PC Number="21">-0.527397</PC>

			<PC Number="22">-1.819542</PC>

			<PC Number="23">1.084461</PC>

			<PC Number="24">0.145552</PC>

			<PC Number="25">0.140726</PC>

			<PC Number="26">-1.188221</PC>

			<PC Number="27">-0.031658</PC>

			<PC Number="28">0.912489</PC>

			<PC Number="29">-0.418797</PC>

			<PC Number="30">0.900254</PC>

			<PC Number="31">1.086208</PC>

			<PC Number="32">1.054391</PC>

			<PC Number="33">0.724353</PC>

			<PC Number="34">-1.226745</PC>

			<PC Number="35">-0.634177</PC>

			<PC Number="36">-1.244330</PC>

			<PC Number="37">0.173805</PC>

			<PC Number="38">-1.156067</PC>

			<PC Number="39">0.322106</PC>

			<PC Number="40">-0.348155</PC>

			<PC Number="41">-0.317860</PC>

			<PC Number="42">0.787020</PC>

			<PC Number="43">0.056895</PC>

			<PC Number="44">-0.003894</PC>

			<PC Number="45">-0.218569</PC>

			<PC Number="46">-0.615769</PC>

			<PC Number="47">0.312732</PC>

			<PC Number="48">-0.180623</PC>

			<PC Number="49">0.160148</PC>

			<PC Number="50">0.227911</PC>

			<PC Number="51">-1.550813</PC>

			<PC Number="52">0.052352</PC>

			<PC Number="53">0.164881</PC>

			<PC Number="54">0.254799</PC>

			<PC Number="55">0.415178</PC>

			<PC Number="56">0.233372</PC>

			<PC Number="57">0.272436</PC>

			<PC Number="58">0.227447</PC>

			<PC Number="59">0.622852</PC>

			<PC Number="60">-0.484051</PC>

			<PC Number="61">-0.287916</PC>

			<PC Number="62">-0.281078</PC>

			<PC Number="63">-0.069351</PC>

			<PC Number="64">-0.030851</PC>

			<PC Number="65">-0.249298</PC>

			<PC Number="66">-0.079220</PC>

		</Spectrum>

		<Spectrum Class="1" SpectraPath="F:\Imaging\Corazones_Anguita\Inf\Inf_1_Medio_C\Inf_1_Medio_C\0_R00X079Y012\1\1SLin\fid">

			<PC Number="1">-2.679392</PC>

			<PC Number="2">6.105700</PC>

			<PC Number="3">2.891405</PC>

			<PC Number="4">0.364595</PC>

			<PC Number="5">-0.820979</PC>

			<PC Number="6">0.983196</PC>

			<PC Number="7">-0.724799</PC>

			<PC Number="8">0.716398</PC>

			<PC Number="9">-1.534808</PC>

			<PC Number="10">-0.960957</PC>

			<PC Number="11">0.704484</PC>

			<PC Number="12">-1.378766</PC>

			<PC Number="13">0.193746</PC>

			<PC Number="14">-0.862230</PC>

			<PC Number="15">2.214463</PC>

			<PC Number="16">0.133529</PC>

			<PC Number="17">0.181192</PC>

			<PC Number="18">-0.259217</PC>

			<PC Number="19">-0.888981</PC>

			<PC Number="20">-1.369983</PC>

			<PC Number="21">0.064273</PC>

			<PC Number="22">-2.596214</PC>

			<PC Number="23">2.001598</PC>

			<PC Number="24">0.113943</PC>

			<PC Number="25">1.550026</PC>

			<PC Number="26">-2.043181</PC>

			<PC Number="27">-0.861434</PC>

			<PC Number="28">-0.650287</PC>

			<PC Number="29">0.223571</PC>

			<PC Number="30">-2.392758</PC>

			<PC Number="31">2.016565</PC>

			<PC Number="32">-0.007556</PC>

			<PC Number="33">-0.234111</PC>

			<PC Number="34">-0.693081</PC>

			<PC Number="35">0.434867</PC>

			<PC Number="36">0.472176</PC>

			<PC Number="37">-0.061135</PC>

			<PC Number="38">1.045438</PC>

			<PC Number="39">0.315505</PC>

			<PC Number="40">0.778488</PC>

			<PC Number="41">0.206746</PC>

			<PC Number="42">0.166249</PC>

			<PC Number="43">-0.567419</PC>

			<PC Number="44">0.365043</PC>

			<PC Number="45">-0.053980</PC>

			<PC Number="46">-0.295744</PC>

			<PC Number="47">0.926658</PC>

			<PC Number="48">0.270594</PC>

			<PC Number="49">-0.460291</PC>

			<PC Number="50">0.822028</PC>

			<PC Number="51">-1.890986</PC>

			<PC Number="52">-1.060796</PC>

			<PC Number="53">0.475215</PC>

			<PC Number="54">-0.976111</PC>

			<PC Number="55">-1.164339</PC>

			<PC Number="56">0.122313</PC>

			<PC Number="57">0.606037</PC>

			<PC Number="58">-0.267338</PC>

			<PC Number="59">0.633944</PC>

			<PC Number="60">-0.850457</PC>

			<PC Number="61">-0.492103</PC>

			<PC Number="62">-0.048803</PC>

			<PC Number="63">-0.200682</PC>

			<PC Number="64">0.053591</PC>

			<PC Number="65">0.654044</PC>

			<PC Number="66">-0.067765</PC>

		</Spectrum>

		<Spectrum Class="1" SpectraPath="F:\Imaging\Corazones_Anguita\Inf\Inf_1_Medio_C\Inf_1_Medio_C\0_R00X052Y013\1\1SLin\fid">

			<PC Number="1">-1.969050</PC>

			<PC Number="2">6.151787</PC>

			<PC Number="3">2.466970</PC>

			<PC Number="4">0.580648</PC>

			<PC Number="5">-0.771367</PC>

			<PC Number="6">1.871442</PC>

			<PC Number="7">-1.546280</PC>

			<PC Number="8">1.545576</PC>

			<PC Number="9">-2.427552</PC>

			<PC Number="10">1.315872</PC>

			<PC Number="11">-1.195012</PC>

			<PC Number="12">0.452707</PC>

			<PC Number="13">-1.121990</PC>

			<PC Number="14">-0.652978</PC>

			<PC Number="15">-0.279529</PC>

			<PC Number="16">-0.898567</PC>

			<PC Number="17">1.116534</PC>

			<PC Number="18">-1.201502</PC>

			<PC Number="19">0.323521</PC>

			<PC Number="20">0.599632</PC>

			<PC Number="21">-0.156227</PC>

			<PC Number="22">0.082339</PC>

			<PC Number="23">0.122644</PC>

			<PC Number="24">0.628633</PC>

			<PC Number="25">0.005327</PC>

			<PC Number="26">-0.460708</PC>

			<PC Number="27">0.459375</PC>

			<PC Number="28">-0.562599</PC>

			<PC Number="29">2.016467</PC>

			<PC Number="30">-0.070507</PC>

			<PC Number="31">-1.109362</PC>

			<PC Number="32">-0.177980</PC>

			<PC Number="33">2.032677</PC>

			<PC Number="34">-0.188211</PC>

			<PC Number="35">-0.110308</PC>

			<PC Number="36">-0.072791</PC>

			<PC Number="37">0.558964</PC>

			<PC Number="38">1.510729</PC>

			<PC Number="39">0.608996</PC>

			<PC Number="40">-0.464549</PC>

			<PC Number="41">-1.082607</PC>

			<PC Number="42">-0.177604</PC>

			<PC Number="43">-0.018838</PC>

			<PC Number="44">-0.661581</PC>

			<PC Number="45">0.441291</PC>

			<PC Number="46">0.621933</PC>

			<PC Number="47">0.450777</PC>

			<PC Number="48">0.695601</PC>

			<PC Number="49">1.391562</PC>

			<PC Number="50">-0.160735</PC>

			<PC Number="51">1.525161</PC>

			<PC Number="52">1.044163</PC>

			<PC Number="53">0.110355</PC>

			<PC Number="54">0.424595</PC>

			<PC Number="55">-0.269241</PC>

			<PC Number="56">0.262188</PC>

			<PC Number="57">-0.534404</PC>

			<PC Number="58">0.348399</PC>

			<PC Number="59">0.349914</PC>

			<PC Number="60">-0.197989</PC>

			<PC Number="61">0.007201</PC>

			<PC Number="62">0.110680</PC>

			<PC Number="63">-0.116206</PC>

			<PC Number="64">0.115228</PC>

			<PC Number="65">0.486271</PC>

			<PC Number="66">0.023899</PC>

		</Spectrum>

		<Spectrum Class="1" SpectraPath="F:\Imaging\Corazones_Anguita\Inf\Inf_1_Medio_C\Inf_1_Medio_C\0_R00X053Y013\1\1SLin\fid">

			<PC Number="1">-4.520316</PC>

			<PC Number="2">6.241491</PC>

			<PC Number="3">3.479220</PC>

			<PC Number="4">0.166761</PC>

			<PC Number="5">-0.807435</PC>

			<PC Number="6">0.298354</PC>

			<PC Number="7">-0.048856</PC>

			<PC Number="8">1.464632</PC>

			<PC Number="9">-0.600699</PC>

			<PC Number="10">1.038008</PC>

			<PC Number="11">1.174041</PC>

			<PC Number="12">-0.601882</PC>

			<PC Number="13">-0.086083</PC>

			<PC Number="14">-1.851914</PC>

			<PC Number="15">1.121851</PC>

			<PC Number="16">-1.637840</PC>

			<PC Number="17">-0.074963</PC>

			<PC Number="18">-0.459812</PC>

			<PC Number="19">0.812665</PC>

			<PC Number="20">-1.178246</PC>

			<PC Number="21">-1.484960</PC>

			<PC Number="22">0.930951</PC>

			<PC Number="23">0.918432</PC>

			<PC Number="24">-0.884862</PC>

			<PC Number="25">0.141418</PC>

			<PC Number="26">1.229462</PC>

			<PC Number="27">0.541903</PC>

			<PC Number="28">0.449103</PC>

			<PC Number="29">0.164153</PC>

			<PC Number="30">1.439460</PC>

			<PC Number="31">0.063074</PC>

			<PC Number="32">0.007732</PC>

			<PC Number="33">0.270553</PC>

			<PC Number="34">-0.138495</PC>

			<PC Number="35">-0.176814</PC>

			<PC Number="36">0.152852</PC>

			<PC Number="37">-0.555609</PC>

			<PC Number="38">-1.441114</PC>

			<PC Number="39">-0.041935</PC>

			<PC Number="40">-0.721988</PC>

			<PC Number="41">-0.434994</PC>

			<PC Number="42">-0.313165</PC>

			<PC Number="43">-0.296796</PC>

			<PC Number="44">-0.016984</PC>

			<PC Number="45">0.755853</PC>

			<PC Number="46">0.749953</PC>

			<PC Number="47">0.746618</PC>

			<PC Number="48">0.494984</PC>

			<PC Number="49">0.117052</PC>

			<PC Number="50">0.139826</PC>

			<PC Number="51">-1.142678</PC>

			<PC Number="52">-0.230047</PC>

			<PC Number="53">0.639551</PC>

			<PC Number="54">0.975424</PC>

			<PC Number="55">1.077724</PC>

			<PC Number="56">0.191347</PC>

			<PC Number="57">1.355749</PC>

			<PC Number="58">-0.450997</PC>

			<PC Number="59">-0.146167</PC>

			<PC Number="60">0.033984</PC>

			<PC Number="61">-0.368376</PC>

			<PC Number="62">-0.156551</PC>

			<PC Number="63">0.102666</PC>

			<PC Number="64">0.240708</PC>

			<PC Number="65">-0.791460</PC>

			<PC Number="66">-0.026165</PC>

		</Spectrum>

		<Spectrum Class="1" SpectraPath="F:\Imaging\Corazones_Anguita\Inf\Inf_1_Medio_C\Inf_1_Medio_C\0_R00X054Y013\1\1SLin\fid">

			<PC Number="1">-2.227274</PC>

			<PC Number="2">7.862109</PC>

			<PC Number="3">2.473199</PC>

			<PC Number="4">1.231322</PC>

			<PC Number="5">-1.175967</PC>

			<PC Number="6">-0.108931</PC>

			<PC Number="7">-1.709551</PC>

			<PC Number="8">0.698254</PC>

			<PC Number="9">-0.013765</PC>

			<PC Number="10">-0.621200</PC>

			<PC Number="11">-0.681453</PC>

			<PC Number="12">0.358320</PC>

			<PC Number="13">-1.050322</PC>

			<PC Number="14">-0.277665</PC>

			<PC Number="15">-0.379499</PC>

			<PC Number="16">-0.452329</PC>

			<PC Number="17">0.602403</PC>

			<PC Number="18">0.422656</PC>

			<PC Number="19">0.365176</PC>

			<PC Number="20">-0.097732</PC>

			<PC Number="21">-0.443419</PC>

			<PC Number="22">-0.408218</PC>

			<PC Number="23">1.109450</PC>

			<PC Number="24">0.228601</PC>

			<PC Number="25">-1.040961</PC>

			<PC Number="26">-0.558211</PC>

			<PC Number="27">-0.050228</PC>

			<PC Number="28">-0.133190</PC>

			<PC Number="29">1.211299</PC>

			<PC Number="30">-0.142734</PC>

			<PC Number="31">0.482332</PC>

			<PC Number="32">0.250604</PC>

			<PC Number="33">1.469002</PC>

			<PC Number="34">1.152280</PC>

			<PC Number="35">-0.379251</PC>

			<PC Number="36">0.500522</PC>

			<PC Number="37">0.474515</PC>

			<PC Number="38">1.031565</PC>

			<PC Number="39">0.104371</PC>

			<PC Number="40">0.187126</PC>

			<PC Number="41">-0.747989</PC>

			<PC Number="42">-0.872722</PC>

			<PC Number="43">-0.570549</PC>

			<PC Number="44">0.162918</PC>

			<PC Number="45">0.394701</PC>

			<PC Number="46">-0.221719</PC>

			<PC Number="47">-0.084604</PC>

			<PC Number="48">-0.101275</PC>

			<PC Number="49">0.681832</PC>

			<PC Number="50">-0.436749</PC>

			<PC Number="51">-0.689033</PC>

			<PC Number="52">-0.231362</PC>

			<PC Number="53">0.481840</PC>

			<PC Number="54">0.326306</PC>

			<PC Number="55">0.706687</PC>

			<PC Number="56">0.269412</PC>

			<PC Number="57">1.180736</PC>

			<PC Number="58">-0.157904</PC>

			<PC Number="59">0.015298</PC>

			<PC Number="60">-0.045111</PC>

			<PC Number="61">-0.091167</PC>

			<PC Number="62">0.071095</PC>

			<PC Number="63">-0.057200</PC>

			<PC Number="64">-0.065916</PC>

			<PC Number="65">-0.877093</PC>

			<PC Number="66">-0.076960</PC>

		</Spectrum>

		<Spectrum Class="1" SpectraPath="F:\Imaging\Corazones_Anguita\Inf\Inf_1_Medio_C\Inf_1_Medio_C\0_R00X055Y013\1\1SLin\fid">

			<PC Number="1">-2.001495</PC>

			<PC Number="2">7.708340</PC>

			<PC Number="3">2.416972</PC>

			<PC Number="4">1.547227</PC>

			<PC Number="5">-1.754548</PC>

			<PC Number="6">1.405137</PC>

			<PC Number="7">-0.681605</PC>

			<PC Number="8">0.836474</PC>

			<PC Number="9">-1.633303</PC>

			<PC Number="10">-0.991740</PC>

			<PC Number="11">0.176562</PC>

			<PC Number="12">-0.385776</PC>

			<PC Number="13">0.777125</PC>

			<PC Number="14">-0.734058</PC>

			<PC Number="15">0.822879</PC>

			<PC Number="16">-1.007166</PC>

			<PC Number="17">1.125793</PC>

			<PC Number="18">-0.552064</PC>

			<PC Number="19">1.040606</PC>

			<PC Number="20">0.962001</PC>

			<PC Number="21">-0.679244</PC>

			<PC Number="22">0.047392</PC>

			<PC Number="23">0.308635</PC>

			<PC Number="24">0.571481</PC>

			<PC Number="25">0.184854</PC>

			<PC Number="26">-0.413949</PC>

			<PC Number="27">-0.704154</PC>

			<PC Number="28">0.354796</PC>

			<PC Number="29">0.656222</PC>

			<PC Number="30">-0.880127</PC>

			<PC Number="31">0.239594</PC>

			<PC Number="32">0.663481</PC>

			<PC Number="33">0.446569</PC>

			<PC Number="34">-0.795038</PC>

			<PC Number="35">-0.706861</PC>

			<PC Number="36">-0.862751</PC>

			<PC Number="37">-0.097252</PC>

			<PC Number="38">-0.660906</PC>

			<PC Number="39">0.165259</PC>

			<PC Number="40">0.422616</PC>

			<PC Number="41">0.546209</PC>

			<PC Number="42">0.230537</PC>

			<PC Number="43">-0.111749</PC>

			<PC Number="44">1.396991</PC>

			<PC Number="45">0.075136</PC>

			<PC Number="46">0.185897</PC>

			<PC Number="47">1.320326</PC>

			<PC Number="48">0.209004</PC>

			<PC Number="49">-0.308063</PC>

			<PC Number="50">0.596687</PC>

			<PC Number="51">-0.782139</PC>

			<PC Number="52">0.164283</PC>

			<PC Number="53">0.523493</PC>

			<PC Number="54">0.309872</PC>

			<PC Number="55">0.579471</PC>

			<PC Number="56">0.330677</PC>

			<PC Number="57">1.137745</PC>

			<PC Number="58">-0.856457</PC>

			<PC Number="59">-0.143208</PC>

			<PC Number="60">-0.140908</PC>

			<PC Number="61">-0.351317</PC>

			<PC Number="62">0.031414</PC>

			<PC Number="63">-0.248997</PC>

			<PC Number="64">0.120181</PC>

			<PC Number="65">-0.154332</PC>

			<PC Number="66">-0.055703</PC>

		</Spectrum>

		<Spectrum Class="1" SpectraPath="F:\Imaging\Corazones_Anguita\Inf\Inf_1_Medio_C\Inf_1_Medio_C\0_R00X056Y013\1\1SLin\fid">

			<PC Number="1">-4.604384</PC>

			<PC Number="2">8.262969</PC>

			<PC Number="3">2.661411</PC>

			<PC Number="4">0.397031</PC>

			<PC Number="5">-1.308126</PC>

			<PC Number="6">-0.115497</PC>

			<PC Number="7">-1.208413</PC>

			<PC Number="8">-0.235612</PC>

			<PC Number="9">-2.038894</PC>

			<PC Number="10">0.210589</PC>

			<PC Number="11">-0.210377</PC>

			<PC Number="12">-0.252321</PC>

			<PC Number="13">-0.521465</PC>

			<PC Number="14">0.339572</PC>

			<PC Number="15">0.082928</PC>

			<PC Number="16">0.192958</PC>

			<PC Number="17">0.435729</PC>

			<PC Number="18">1.057768</PC>

			<PC Number="19">0.073662</PC>

			<PC Number="20">0.409923</PC>

			<PC Number="21">-0.240914</PC>

			<PC Number="22">-1.829469</PC>

			<PC Number="23">0.868959</PC>

			<PC Number="24">-0.701676</PC>

			<PC Number="25">0.516632</PC>

			<PC Number="26">0.227861</PC>

			<PC Number="27">0.914974</PC>

			<PC Number="28">-0.488585</PC>

			<PC Number="29">0.472961</PC>

			<PC Number="30">0.137748</PC>

			<PC Number="31">1.196891</PC>

			<PC Number="32">1.412983</PC>

			<PC Number="33">-0.703387</PC>

			<PC Number="34">0.497702</PC>

			<PC Number="35">0.405661</PC>

			<PC Number="36">0.456820</PC>

			<PC Number="37">0.421825</PC>

			<PC Number="38">0.176929</PC>

			<PC Number="39">0.008474</PC>

			<PC Number="40">-0.049886</PC>

			<PC Number="41">0.023777</PC>

			<PC Number="42">-0.888206</PC>

			<PC Number="43">-0.562702</PC>

			<PC Number="44">-0.074656</PC>

			<PC Number="45">0.320971</PC>

			<PC Number="46">-0.208836</PC>

			<PC Number="47">-0.496623</PC>

			<PC Number="48">-0.146975</PC>

			<PC Number="49">-0.467530</PC>

			<PC Number="50">-0.081580</PC>

			<PC Number="51">-1.008131</PC>

			<PC Number="52">0.033476</PC>

			<PC Number="53">0.630800</PC>

			<PC Number="54">-0.271746</PC>

			<PC Number="55">0.681254</PC>

			<PC Number="56">0.466801</PC>

			<PC Number="57">0.958896</PC>

			<PC Number="58">-0.213668</PC>

			<PC Number="59">0.108250</PC>

			<PC Number="60">-0.425359</PC>

			<PC Number="61">-0.177783</PC>

			<PC Number="62">0.071066</PC>

			<PC Number="63">-0.203946</PC>

			<PC Number="64">-0.024353</PC>

			<PC Number="65">-0.000312</PC>

			<PC Number="66">-0.077241</PC>

		</Spectrum>

		<Spectrum Class="1" SpectraPath="F:\Imaging\Corazones_Anguita\Inf\Inf_1_Medio_C\Inf_1_Medio_C\0_R00X057Y013\1\1SLin\fid">

			<PC Number="1">-2.850081</PC>

			<PC Number="2">3.152892</PC>

			<PC Number="3">1.095754</PC>

			<PC Number="4">0.014764</PC>

			<PC Number="5">-1.006262</PC>

			<PC Number="6">1.092564</PC>

			<PC Number="7">-0.854769</PC>

			<PC Number="8">1.675760</PC>

			<PC Number="9">-2.240528</PC>

			<PC Number="10">0.109021</PC>

			<PC Number="11">0.975437</PC>

			<PC Number="12">-0.752457</PC>

			<PC Number="13">0.361116</PC>

			<PC Number="14">1.120372</PC>

			<PC Number="15">0.338182</PC>

			<PC Number="16">-1.228777</PC>

			<PC Number="17">1.304491</PC>

			<PC Number="18">-0.461249</PC>

			<PC Number="19">0.190985</PC>

			<PC Number="20">0.687290</PC>

			<PC Number="21">-1.118437</PC>

			<PC Number="22">-0.593561</PC>

			<PC Number="23">0.680518</PC>

			<PC Number="24">0.822633</PC>

			<PC Number="25">0.012033</PC>

			<PC Number="26">-0.815254</PC>

			<PC Number="27">-0.207859</PC>

			<PC Number="28">0.219847</PC>

			<PC Number="29">0.724183</PC>

			<PC Number="30">-0.336153</PC>

			<PC Number="31">-0.372742</PC>

			<PC Number="32">1.598736</PC>

			<PC Number="33">0.645436</PC>

			<PC Number="34">0.621894</PC>

			<PC Number="35">-0.097063</PC>

			<PC Number="36">0.152369</PC>

			<PC Number="37">0.931549</PC>

			<PC Number="38">-0.064560</PC>

			<PC Number="39">0.807688</PC>

			<PC Number="40">0.028418</PC>

			<PC Number="41">-1.523299</PC>

			<PC Number="42">-0.546506</PC>

			<PC Number="43">-0.304686</PC>

			<PC Number="44">-0.066505</PC>

			<PC Number="45">0.485596</PC>

			<PC Number="46">0.780722</PC>

			<PC Number="47">-0.217429</PC>

			<PC Number="48">0.946339</PC>

			<PC Number="49">-0.608189</PC>

			<PC Number="50">-0.031002</PC>

			<PC Number="51">-0.467147</PC>

			<PC Number="52">0.198860</PC>

			<PC Number="53">0.581903</PC>

			<PC Number="54">0.063111</PC>

			<PC Number="55">0.495919</PC>

			<PC Number="56">0.687896</PC>

			<PC Number="57">0.184196</PC>

			<PC Number="58">-0.180001</PC>

			<PC Number="59">0.094415</PC>

			<PC Number="60">-0.360784</PC>

			<PC Number="61">0.031199</PC>

			<PC Number="62">0.085950</PC>

			<PC Number="63">-0.246251</PC>

			<PC Number="64">0.111592</PC>

			<PC Number="65">-0.198785</PC>

			<PC Number="66">-0.022326</PC>

		</Spectrum>

		<Spectrum Class="1" SpectraPath="F:\Imaging\Corazones_Anguita\Inf\Inf_1_Medio_C\Inf_1_Medio_C\0_R00X058Y013\1\1SLin\fid">

			<PC Number="1">-3.250871</PC>

			<PC Number="2">5.408979</PC>

			<PC Number="3">2.527056</PC>

			<PC Number="4">0.634096</PC>

			<PC Number="5">-1.305898</PC>

			<PC Number="6">0.739036</PC>

			<PC Number="7">-2.190497</PC>

			<PC Number="8">-1.096062</PC>

			<PC Number="9">-2.074734</PC>

			<PC Number="10">-1.438774</PC>

			<PC Number="11">-0.405746</PC>

			<PC Number="12">-0.571620</PC>

			<PC Number="13">-0.246106</PC>

			<PC Number="14">-1.379312</PC>

			<PC Number="15">0.894880</PC>

			<PC Number="16">0.345784</PC>

			<PC Number="17">-0.726047</PC>

			<PC Number="18">-1.063449</PC>

			<PC Number="19">-0.844298</PC>

			<PC Number="20">0.376846</PC>

			<PC Number="21">1.237786</PC>

			<PC Number="22">-2.589760</PC>

			<PC Number="23">-1.772054</PC>

			<PC Number="24">0.869051</PC>

			<PC Number="25">0.517230</PC>

			<PC Number="26">1.177540</PC>

			<PC Number="27">-1.071904</PC>

			<PC Number="28">-0.032634</PC>

			<PC Number="29">-0.230178</PC>

			<PC Number="30">0.984993</PC>

			<PC Number="31">-0.113456</PC>

			<PC Number="32">-0.330239</PC>

			<PC Number="33">0.086750</PC>

			<PC Number="34">-0.690192</PC>

			<PC Number="35">-0.853362</PC>

			<PC Number="36">0.393728</PC>

			<PC Number="37">0.194180</PC>

			<PC Number="38">1.064906</PC>

			<PC Number="39">0.667326</PC>

			<PC Number="40">-0.447516</PC>

			<PC Number="41">0.037961</PC>

			<PC Number="42">0.680324</PC>

			<PC Number="43">-0.985419</PC>

			<PC Number="44">0.636016</PC>

			<PC Number="45">1.445609</PC>

			<PC Number="46">0.324509</PC>

			<PC Number="47">2.253119</PC>

			<PC Number="48">0.372633</PC>

			<PC Number="49">-0.031134</PC>

			<PC Number="50">0.221282</PC>

			<PC Number="51">-1.252589</PC>

			<PC Number="52">0.039885</PC>

			<PC Number="53">0.214225</PC>

			<PC Number="54">0.156579</PC>

			<PC Number="55">0.518084</PC>

			<PC Number="56">0.272754</PC>

			<PC Number="57">0.826790</PC>

			<PC Number="58">-0.189876</PC>

			<PC Number="59">-0.032048</PC>

			<PC Number="60">-0.393873</PC>

			<PC Number="61">-0.348870</PC>

			<PC Number="62">0.006500</PC>

			<PC Number="63">-0.287806</PC>

			<PC Number="64">0.096019</PC>

			<PC Number="65">0.034079</PC>

			<PC Number="66">-0.023404</PC>

		</Spectrum>

		<Spectrum Class="1" SpectraPath="F:\Imaging\Corazones_Anguita\Inf\Inf_1_Medio_C\Inf_1_Medio_C\0_R00X059Y013\1\1SLin\fid">

			<PC Number="1">-2.413798</PC>

			<PC Number="2">1.870630</PC>

			<PC Number="3">2.820347</PC>

			<PC Number="4">1.298769</PC>

			<PC Number="5">-0.600290</PC>

			<PC Number="6">1.649213</PC>

			<PC Number="7">-1.055963</PC>

			<PC Number="8">0.707874</PC>

			<PC Number="9">0.449727</PC>

			<PC Number="10">-0.309730</PC>

			<PC Number="11">0.178469</PC>

			<PC Number="12">-0.466980</PC>

			<PC Number="13">0.033664</PC>

			<PC Number="14">-0.336687</PC>

			<PC Number="15">-0.479292</PC>

			<PC Number="16">-0.097893</PC>

			<PC Number="17">0.847937</PC>

			<PC Number="18">-0.700569</PC>

			<PC Number="19">0.298777</PC>

			<PC Number="20">1.791752</PC>

			<PC Number="21">-0.369669</PC>

			<PC Number="22">-0.550422</PC>

			<PC Number="23">0.690839</PC>

			<PC Number="24">1.331845</PC>

			<PC Number="25">-1.418849</PC>

			<PC Number="26">1.184865</PC>

			<PC Number="27">-0.855629</PC>

			<PC Number="28">0.599103</PC>

			<PC Number="29">1.068670</PC>

			<PC Number="30">-0.116458</PC>

			<PC Number="31">-0.039596</PC>

			<PC Number="32">0.265499</PC>

			<PC Number="33">0.970256</PC>

			<PC Number="34">-2.340977</PC>

			<PC Number="35">-0.804817</PC>

			<PC Number="36">-0.028831</PC>

			<PC Number="37">0.206242</PC>

			<PC Number="38">0.679505</PC>

			<PC Number="39">-0.016844</PC>

			<PC Number="40">-0.235662</PC>

			<PC Number="41">-0.727650</PC>

			<PC Number="42">0.051107</PC>

			<PC Number="43">-0.143873</PC>

			<PC Number="44">-0.228994</PC>

			<PC Number="45">1.303902</PC>

			<PC Number="46">0.007413</PC>

			<PC Number="47">0.388545</PC>

			<PC Number="48">0.213257</PC>

			<PC Number="49">-0.566244</PC>

			<PC Number="50">-0.319446</PC>

			<PC Number="51">-1.234930</PC>

			<PC Number="52">0.035923</PC>

			<PC Number="53">1.143764</PC>

			<PC Number="54">0.126634</PC>

			<PC Number="55">0.083720</PC>

			<PC Number="56">0.402210</PC>

			<PC Number="57">0.591652</PC>

			<PC Number="58">-0.253911</PC>

			<PC Number="59">0.374057</PC>

			<PC Number="60">-0.857624</PC>

			<PC Number="61">-0.195747</PC>

			<PC Number="62">0.351799</PC>

			<PC Number="63">-0.055578</PC>

			<PC Number="64">0.088065</PC>

			<PC Number="65">-0.586919</PC>

			<PC Number="66">-0.087343</PC>

		</Spectrum>

		<Spectrum Class="1" SpectraPath="F:\Imaging\Corazones_Anguita\Inf\Inf_1_Medio_C\Inf_1_Medio_C\0_R00X060Y013\1\1SLin\fid">

			<PC Number="1">-5.113187</PC>

			<PC Number="2">2.181075</PC>

			<PC Number="3">3.555996</PC>

			<PC Number="4">0.012786</PC>

			<PC Number="5">-0.041470</PC>

			<PC Number="6">1.855211</PC>

			<PC Number="7">0.189947</PC>

			<PC Number="8">-2.323350</PC>

			<PC Number="9">-0.120739</PC>

			<PC Number="10">-1.814453</PC>

			<PC Number="11">-0.084873</PC>

			<PC Number="12">-0.161370</PC>

			<PC Number="13">1.380669</PC>

			<PC Number="14">-0.459134</PC>

			<PC Number="15">0.353455</PC>

			<PC Number="16">-0.570431</PC>

			<PC Number="17">0.023089</PC>

			<PC Number="18">-1.875790</PC>

			<PC Number="19">-0.083854</PC>

			<PC Number="20">0.598556</PC>

			<PC Number="21">1.053767</PC>

			<PC Number="22">-1.275273</PC>

			<PC Number="23">-3.072381</PC>

			<PC Number="24">0.312406</PC>

			<PC Number="25">0.938544</PC>

			<PC Number="26">0.803146</PC>

			<PC Number="27">-1.250188</PC>

			<PC Number="28">-0.068624</PC>

			<PC Number="29">-0.860556</PC>

			<PC Number="30">0.309046</PC>

			<PC Number="31">-1.035593</PC>

			<PC Number="32">-0.473623</PC>

			<PC Number="33">0.294019</PC>

			<PC Number="34">0.902834</PC>

			<PC Number="35">0.289313</PC>

			<PC Number="36">-0.268686</PC>

			<PC Number="37">0.671107</PC>

			<PC Number="38">-0.268473</PC>

			<PC Number="39">-0.167403</PC>

			<PC Number="40">0.097109</PC>

			<PC Number="41">0.017310</PC>

			<PC Number="42">-0.585294</PC>

			<PC Number="43">0.052151</PC>

			<PC Number="44">0.739139</PC>

			<PC Number="45">-0.112236</PC>

			<PC Number="46">0.889133</PC>

			<PC Number="47">0.680930</PC>

			<PC Number="48">0.396934</PC>

			<PC Number="49">-0.218138</PC>

			<PC Number="50">0.549037</PC>

			<PC Number="51">-1.148499</PC>

			<PC Number="52">-0.770602</PC>

			<PC Number="53">0.046957</PC>

			<PC Number="54">0.020027</PC>

			<PC Number="55">1.379787</PC>

			<PC Number="56">0.178396</PC>

			<PC Number="57">-0.344735</PC>

			<PC Number="58">-0.171085</PC>

			<PC Number="59">0.517040</PC>

			<PC Number="60">-0.559354</PC>

			<PC Number="61">0.282563</PC>

			<PC Number="62">-0.081048</PC>

			<PC Number="63">-0.013331</PC>

			<PC Number="64">-0.164466</PC>

			<PC Number="65">-0.337630</PC>

			<PC Number="66">0.017375</PC>

		</Spectrum>

		<Spectrum Class="1" SpectraPath="F:\Imaging\Corazones_Anguita\Inf\Inf_1_Medio_C\Inf_1_Medio_C\0_R00X061Y013\1\1SLin\fid">

			<PC Number="1">-0.557803</PC>

			<PC Number="2">4.249149</PC>

			<PC Number="3">1.845821</PC>

			<PC Number="4">2.134171</PC>

			<PC Number="5">-0.551244</PC>

			<PC Number="6">1.426866</PC>

			<PC Number="7">-1.269617</PC>

			<PC Number="8">1.563018</PC>

			<PC Number="9">-0.115741</PC>

			<PC Number="10">-0.473144</PC>

			<PC Number="11">-0.253401</PC>

			<PC Number="12">0.749638</PC>

			<PC Number="13">0.606379</PC>

			<PC Number="14">-0.938159</PC>

			<PC Number="15">-0.293601</PC>

			<PC Number="16">-0.901236</PC>

			<PC Number="17">2.228763</PC>

			<PC Number="18">-0.778733</PC>

			<PC Number="19">0.534825</PC>

			<PC Number="20">-0.615866</PC>

			<PC Number="21">-0.548650</PC>

			<PC Number="22">0.905677</PC>

			<PC Number="23">0.332141</PC>

			<PC Number="24">1.021167</PC>

			<PC Number="25">-0.307511</PC>

			<PC Number="26">-0.425992</PC>

			<PC Number="27">0.175049</PC>

			<PC Number="28">-1.250540</PC>

			<PC Number="29">1.212233</PC>

			<PC Number="30">0.005785</PC>

			<PC Number="31">1.293334</PC>

			<PC Number="32">0.557837</PC>

			<PC Number="33">0.834176</PC>

			<PC Number="34">-0.169192</PC>

			<PC Number="35">-0.038897</PC>

			<PC Number="36">0.025129</PC>

			<PC Number="37">0.403918</PC>

			<PC Number="38">0.579786</PC>

			<PC Number="39">0.408661</PC>

			<PC Number="40">1.094084</PC>

			<PC Number="41">-1.071283</PC>

			<PC Number="42">-0.129613</PC>

			<PC Number="43">-0.488833</PC>

			<PC Number="44">0.089947</PC>

			<PC Number="45">0.725988</PC>

			<PC Number="46">0.276387</PC>

			<PC Number="47">0.332327</PC>

			<PC Number="48">0.272497</PC>

			<PC Number="49">-0.461612</PC>

			<PC Number="50">0.222558</PC>

			<PC Number="51">-0.324163</PC>

			<PC Number="52">-0.186845</PC>

			<PC Number="53">0.529520</PC>

			<PC Number="54">0.403865</PC>

			<PC Number="55">0.244130</PC>

			<PC Number="56">0.318593</PC>

			<PC Number="57">-0.273763</PC>

			<PC Number="58">0.597802</PC>

			<PC Number="59">0.068768</PC>

			<PC Number="60">-0.158501</PC>

			<PC Number="61">0.020178</PC>

			<PC Number="62">0.213682</PC>

			<PC Number="63">-0.001842</PC>

			<PC Number="64">0.013240</PC>

			<PC Number="65">-0.307971</PC>

			<PC Number="66">-0.007240</PC>

		</Spectrum>

		<Spectrum Class="1" SpectraPath="F:\Imaging\Corazones_Anguita\Inf\Inf_1_Medio_C\Inf_1_Medio_C\0_R00X062Y013\1\1SLin\fid">

			<PC Number="1">-1.365947</PC>

			<PC Number="2">3.995914</PC>

			<PC Number="3">1.277641</PC>

			<PC Number="4">0.660757</PC>

			<PC Number="5">-1.131809</PC>

			<PC Number="6">2.002367</PC>

			<PC Number="7">-0.795137</PC>

			<PC Number="8">2.371933</PC>

			<PC Number="9">-2.565689</PC>

			<PC Number="10">0.525826</PC>

			<PC Number="11">0.332712</PC>

			<PC Number="12">0.210485</PC>

			<PC Number="13">0.354023</PC>

			<PC Number="14">-1.518558</PC>

			<PC Number="15">1.777028</PC>

			<PC Number="16">0.315753</PC>

			<PC Number="17">1.478684</PC>

			<PC Number="18">-2.052320</PC>

			<PC Number="19">0.132481</PC>

			<PC Number="20">-1.167001</PC>

			<PC Number="21">-1.032497</PC>

			<PC Number="22">-1.662095</PC>

			<PC Number="23">0.393926</PC>

			<PC Number="24">0.278313</PC>

			<PC Number="25">-0.234780</PC>

			<PC Number="26">-1.805449</PC>

			<PC Number="27">-0.457474</PC>

			<PC Number="28">-0.018581</PC>

			<PC Number="29">-0.267055</PC>

			<PC Number="30">-0.091122</PC>

			<PC Number="31">-0.068797</PC>

			<PC Number="32">-0.645548</PC>

			<PC Number="33">-0.150980</PC>

			<PC Number="34">0.834226</PC>

			<PC Number="35">0.264606</PC>

			<PC Number="36">0.696259</PC>

			<PC Number="37">-0.050534</PC>

			<PC Number="38">0.861908</PC>

			<PC Number="39">0.776062</PC>

			<PC Number="40">-0.309159</PC>

			<PC Number="41">-1.164053</PC>

			<PC Number="42">0.192238</PC>

			<PC Number="43">0.242574</PC>

			<PC Number="44">0.118566</PC>

			<PC Number="45">1.269815</PC>

			<PC Number="46">-0.275190</PC>

			<PC Number="47">0.396739</PC>

			<PC Number="48">0.135261</PC>

			<PC Number="49">-0.459778</PC>

			<PC Number="50">0.209146</PC>

			<PC Number="51">-1.204424</PC>

			<PC Number="52">-0.662188</PC>

			<PC Number="53">0.855000</PC>

			<PC Number="54">0.482676</PC>

			<PC Number="55">0.731321</PC>

			<PC Number="56">1.103971</PC>

			<PC Number="57">1.176823</PC>

			<PC Number="58">-0.204904</PC>

			<PC Number="59">0.240554</PC>

			<PC Number="60">-0.538323</PC>

			<PC Number="61">-0.672193</PC>

			<PC Number="62">-0.044072</PC>

			<PC Number="63">-0.233429</PC>

			<PC Number="64">0.056301</PC>

			<PC Number="65">-0.108627</PC>

			<PC Number="66">0.019315</PC>

		</Spectrum>

		<Spectrum Class="1" SpectraPath="F:\Imaging\Corazones_Anguita\Inf\Inf_1_Medio_C\Inf_1_Medio_C\0_R00X063Y013\1\1SLin\fid">

			<PC Number="1">-0.604303</PC>

			<PC Number="2">9.580463</PC>

			<PC Number="3">0.310282</PC>

			<PC Number="4">1.339425</PC>

			<PC Number="5">-2.749903</PC>

			<PC Number="6">-0.049985</PC>

			<PC Number="7">-2.710937</PC>

			<PC Number="8">-0.389764</PC>

			<PC Number="9">-1.473150</PC>

			<PC Number="10">0.334308</PC>

			<PC Number="11">0.949733</PC>

			<PC Number="12">-0.746186</PC>

			<PC Number="13">-0.481495</PC>

			<PC Number="14">-2.107436</PC>

			<PC Number="15">0.644177</PC>

			<PC Number="16">-0.700489</PC>

			<PC Number="17">0.424039</PC>

			<PC Number="18">-0.800144</PC>

			<PC Number="19">0.131107</PC>

			<PC Number="20">-0.003137</PC>

			<PC Number="21">0.002481</PC>

			<PC Number="22">0.379878</PC>

			<PC Number="23">0.897431</PC>

			<PC Number="24">0.641785</PC>

			<PC Number="25">0.339210</PC>

			<PC Number="26">-0.385503</PC>

			<PC Number="27">-0.201603</PC>

			<PC Number="28">-0.509678</PC>

			<PC Number="29">0.193204</PC>

			<PC Number="30">-0.695500</PC>

			<PC Number="31">0.134952</PC>

			<PC Number="32">0.546949</PC>

			<PC Number="33">1.512238</PC>

			<PC Number="34">-0.070807</PC>

			<PC Number="35">-0.206988</PC>

			<PC Number="36">-0.263301</PC>

			<PC Number="37">0.513014</PC>

			<PC Number="38">0.089852</PC>

			<PC Number="39">1.184115</PC>

			<PC Number="40">0.791792</PC>

			<PC Number="41">-1.207859</PC>

			<PC Number="42">-0.067681</PC>

			<PC Number="43">-0.141985</PC>

			<PC Number="44">-0.006531</PC>

			<PC Number="45">0.444299</PC>

			<PC Number="46">0.007453</PC>

			<PC Number="47">1.397035</PC>

			<PC Number="48">0.518353</PC>

			<PC Number="49">-0.994383</PC>

			<PC Number="50">-0.682582</PC>

			<PC Number="51">-0.760690</PC>

			<PC Number="52">-0.505439</PC>

			<PC Number="53">0.547218</PC>

			<PC Number="54">0.313642</PC>

			<PC Number="55">-0.665265</PC>

			<PC Number="56">0.226093</PC>

			<PC Number="57">-0.347153</PC>

			<PC Number="58">0.139111</PC>

			<PC Number="59">-0.067402</PC>

			<PC Number="60">0.182090</PC>

			<PC Number="61">0.412907</PC>

			<PC Number="62">0.298776</PC>

			<PC Number="63">0.162195</PC>

			<PC Number="64">0.045201</PC>

			<PC Number="65">-0.292360</PC>

			<PC Number="66">-0.042106</PC>

		</Spectrum>

		<Spectrum Class="1" SpectraPath="F:\Imaging\Corazones_Anguita\Inf\Inf_1_Medio_C\Inf_1_Medio_C\0_R00X064Y013\1\1SLin\fid">

			<PC Number="1">-3.693965</PC>

			<PC Number="2">-0.456241</PC>

			<PC Number="3">1.977272</PC>

			<PC Number="4">0.343226</PC>

			<PC Number="5">-0.390652</PC>

			<PC Number="6">1.680390</PC>

			<PC Number="7">1.350352</PC>

			<PC Number="8">0.251583</PC>

			<PC Number="9">-0.273431</PC>

			<PC Number="10">0.706336</PC>

			<PC Number="11">0.428488</PC>

			<PC Number="12">-1.177072</PC>

			<PC Number="13">0.383100</PC>

			<PC Number="14">0.787175</PC>

			<PC Number="15">0.044441</PC>

			<PC Number="16">0.214264</PC>

			<PC Number="17">0.920164</PC>

			<PC Number="18">-1.073224</PC>

			<PC Number="19">-0.136343</PC>

			<PC Number="20">1.101346</PC>

			<PC Number="21">-1.526037</PC>

			<PC Number="22">-0.634620</PC>

			<PC Number="23">-0.476890</PC>

			<PC Number="24">-1.437645</PC>

			<PC Number="25">-0.340680</PC>

			<PC Number="26">2.101313</PC>

			<PC Number="27">-0.044278</PC>

			<PC Number="28">0.240782</PC>

			<PC Number="29">0.063839</PC>

			<PC Number="30">1.738912</PC>

			<PC Number="31">-0.946148</PC>

			<PC Number="32">0.470856</PC>

			<PC Number="33">-0.688671</PC>

			<PC Number="34">-0.593690</PC>

			<PC Number="35">0.323124</PC>

			<PC Number="36">-0.191524</PC>

			<PC Number="37">-0.011860</PC>

			<PC Number="38">0.584561</PC>

			<PC Number="39">-0.112983</PC>

			<PC Number="40">-0.445180</PC>

			<PC Number="41">-0.123457</PC>

			<PC Number="42">0.050176</PC>

			<PC Number="43">0.040334</PC>

			<PC Number="44">0.034840</PC>

			<PC Number="45">-0.673927</PC>

			<PC Number="46">-0.161640</PC>

			<PC Number="47">0.874158</PC>

			<PC Number="48">0.340636</PC>

			<PC Number="49">-0.488513</PC>

			<PC Number="50">-0.202597</PC>

			<PC Number="51">0.539687</PC>

			<PC Number="52">-0.404688</PC>

			<PC Number="53">0.008660</PC>

			<PC Number="54">0.809874</PC>

			<PC Number="55">0.427580</PC>

			<PC Number="56">-0.214427</PC>

			<PC Number="57">0.155525</PC>

			<PC Number="58">0.043608</PC>

			<PC Number="59">0.156061</PC>

			<PC Number="60">-0.008162</PC>

			<PC Number="61">0.420221</PC>

			<PC Number="62">-0.077494</PC>

			<PC Number="63">0.265605</PC>

			<PC Number="64">-0.092268</PC>

			<PC Number="65">-0.314899</PC>

			<PC Number="66">0.037728</PC>

		</Spectrum>

		<Spectrum Class="1" SpectraPath="F:\Imaging\Corazones_Anguita\Inf\Inf_1_Medio_C\Inf_1_Medio_C\0_R00X065Y013\1\1SLin\fid">

			<PC Number="1">4.461973</PC>

			<PC Number="2">4.938228</PC>

			<PC Number="3">0.071560</PC>

			<PC Number="4">2.743793</PC>

			<PC Number="5">-3.335201</PC>

			<PC Number="6">2.995656</PC>

			<PC Number="7">-1.331142</PC>

			<PC Number="8">0.905336</PC>

			<PC Number="9">0.625551</PC>

			<PC Number="10">-1.306213</PC>

			<PC Number="11">-0.937581</PC>

			<PC Number="12">0.689211</PC>

			<PC Number="13">-2.012650</PC>

			<PC Number="14">-0.411975</PC>

			<PC Number="15">0.789575</PC>

			<PC Number="16">-0.124224</PC>

			<PC Number="17">-0.261035</PC>

			<PC Number="18">0.133197</PC>

			<PC Number="19">0.223707</PC>

			<PC Number="20">0.153114</PC>

			<PC Number="21">-1.331814</PC>

			<PC Number="22">0.434820</PC>

			<PC Number="23">-0.438408</PC>

			<PC Number="24">-1.134514</PC>

			<PC Number="25">1.353337</PC>

			<PC Number="26">-0.874940</PC>

			<PC Number="27">-2.114176</PC>

			<PC Number="28">-1.118504</PC>

			<PC Number="29">0.064671</PC>

			<PC Number="30">-0.458850</PC>

			<PC Number="31">1.619554</PC>

			<PC Number="32">0.900019</PC>

			<PC Number="33">-0.016260</PC>

			<PC Number="34">-0.486023</PC>

			<PC Number="35">0.073539</PC>

			<PC Number="36">-0.227902</PC>

			<PC Number="37">0.291961</PC>

			<PC Number="38">0.738398</PC>

			<PC Number="39">-0.565542</PC>

			<PC Number="40">-0.613803</PC>

			<PC Number="41">-0.574341</PC>

			<PC Number="42">0.742635</PC>

			<PC Number="43">-0.167918</PC>

			<PC Number="44">-0.436636</PC>

			<PC Number="45">-0.503035</PC>

			<PC Number="46">0.905112</PC>

			<PC Number="47">0.985254</PC>

			<PC Number="48">0.736551</PC>

			<PC Number="49">-0.112792</PC>

			<PC Number="50">0.099828</PC>

			<PC Number="51">0.409142</PC>

			<PC Number="52">-0.630427</PC>

			<PC Number="53">0.842580</PC>

			<PC Number="54">0.566591</PC>

			<PC Number="55">0.082679</PC>

			<PC Number="56">-0.299320</PC>

			<PC Number="57">0.119556</PC>

			<PC Number="58">-0.383573</PC>

			<PC Number="59">0.381360</PC>

			<PC Number="60">-0.697289</PC>

			<PC Number="61">0.571340</PC>

			<PC Number="62">-0.287499</PC>

			<PC Number="63">-0.002866</PC>

			<PC Number="64">-0.313879</PC>

			<PC Number="65">-0.381324</PC>

			<PC Number="66">0.022603</PC>

		</Spectrum>

		<Spectrum Class="1" SpectraPath="F:\Imaging\Corazones_Anguita\Inf\Inf_1_Medio_C\Inf_1_Medio_C\0_R00X066Y013\1\1SLin\fid">

			<PC Number="1">3.025617</PC>

			<PC Number="2">3.980528</PC>

			<PC Number="3">0.064131</PC>

			<PC Number="4">1.646120</PC>

			<PC Number="5">-1.967759</PC>

			<PC Number="6">2.725704</PC>

			<PC Number="7">-0.486958</PC>

			<PC Number="8">-0.682674</PC>

			<PC Number="9">-1.229653</PC>

			<PC Number="10">-0.290543</PC>

			<PC Number="11">1.100013</PC>

			<PC Number="12">0.268783</PC>

			<PC Number="13">0.259927</PC>

			<PC Number="14">0.111785</PC>

			<PC Number="15">1.330527</PC>

			<PC Number="16">-1.235815</PC>

			<PC Number="17">0.115583</PC>

			<PC Number="18">0.503509</PC>

			<PC Number="19">-1.828973</PC>

			<PC Number="20">0.063744</PC>

			<PC Number="21">-1.563559</PC>

			<PC Number="22">-1.325665</PC>

			<PC Number="23">1.859064</PC>

			<PC Number="24">0.406560</PC>

			<PC Number="25">0.709349</PC>

			<PC Number="26">-0.068244</PC>

			<PC Number="27">0.166936</PC>

			<PC Number="28">-0.266904</PC>

			<PC Number="29">-0.910860</PC>

			<PC Number="30">0.533311</PC>

			<PC Number="31">0.511839</PC>

			<PC Number="32">0.448173</PC>

			<PC Number="33">-0.438132</PC>

			<PC Number="34">-0.100793</PC>

			<PC Number="35">-0.855246</PC>

			<PC Number="36">-0.083703</PC>

			<PC Number="37">-0.109948</PC>

			<PC Number="38">0.719334</PC>

			<PC Number="39">-0.558821</PC>

			<PC Number="40">-0.004915</PC>

			<PC Number="41">0.233316</PC>

			<PC Number="42">-0.008806</PC>

			<PC Number="43">-0.264633</PC>

			<PC Number="44">0.087969</PC>

			<PC Number="45">-0.361407</PC>

			<PC Number="46">-0.370921</PC>

			<PC Number="47">0.030396</PC>

			<PC Number="48">0.969649</PC>

			<PC Number="49">-0.283025</PC>

			<PC Number="50">0.120719</PC>

			<PC Number="51">-1.071753</PC>

			<PC Number="52">-0.775034</PC>

			<PC Number="53">1.032179</PC>

			<PC Number="54">0.647658</PC>

			<PC Number="55">0.101122</PC>

			<PC Number="56">0.375668</PC>

			<PC Number="57">0.238108</PC>

			<PC Number="58">-0.211588</PC>

			<PC Number="59">0.642306</PC>

			<PC Number="60">-0.791069</PC>

			<PC Number="61">0.760429</PC>

			<PC Number="62">-0.184355</PC>

			<PC Number="63">0.173066</PC>

			<PC Number="64">-0.404167</PC>

			<PC Number="65">0.113522</PC>

			<PC Number="66">-0.002750</PC>

		</Spectrum>

		<Spectrum Class="1" SpectraPath="F:\Imaging\Corazones_Anguita\Inf\Inf_1_Medio_C\Inf_1_Medio_C\0_R00X067Y013\1\1SLin\fid">

			<PC Number="1">-0.140080</PC>

			<PC Number="2">5.231940</PC>

			<PC Number="3">1.487572</PC>

			<PC Number="4">0.265885</PC>

			<PC Number="5">-1.723090</PC>

			<PC Number="6">1.047978</PC>

			<PC Number="7">0.922368</PC>

			<PC Number="8">0.526997</PC>

			<PC Number="9">1.281940</PC>

			<PC Number="10">-0.951870</PC>

			<PC Number="11">1.403343</PC>

			<PC Number="12">0.149072</PC>

			<PC Number="13">0.540535</PC>

			<PC Number="14">0.260655</PC>

			<PC Number="15">0.046351</PC>

			<PC Number="16">0.923199</PC>

			<PC Number="17">-0.056549</PC>

			<PC Number="18">-0.822076</PC>

			<PC Number="19">-0.384239</PC>

			<PC Number="20">0.054298</PC>

			<PC Number="21">-0.245155</PC>

			<PC Number="22">-0.780527</PC>

			<PC Number="23">0.669351</PC>

			<PC Number="24">-0.399754</PC>

			<PC Number="25">0.609137</PC>

			<PC Number="26">-1.902681</PC>

			<PC Number="27">0.848341</PC>

			<PC Number="28">-0.693446</PC>

			<PC Number="29">-0.094136</PC>

			<PC Number="30">0.422425</PC>

			<PC Number="31">0.602066</PC>

			<PC Number="32">-0.256314</PC>

			<PC Number="33">-0.680671</PC>

			<PC Number="34">-0.028913</PC>

			<PC Number="35">-0.751295</PC>

			<PC Number="36">0.349894</PC>

			<PC Number="37">0.197872</PC>

			<PC Number="38">-0.585117</PC>

			<PC Number="39">-0.653394</PC>

			<PC Number="40">0.110031</PC>

			<PC Number="41">0.404111</PC>

			<PC Number="42">-0.718548</PC>

			<PC Number="43">0.336217</PC>

			<PC Number="44">-0.223431</PC>

			<PC Number="45">0.335535</PC>

			<PC Number="46">0.125247</PC>

			<PC Number="47">0.063374</PC>

			<PC Number="48">-0.665776</PC>

			<PC Number="49">-0.610220</PC>

			<PC Number="50">-0.244942</PC>

			<PC Number="51">-0.912010</PC>

			<PC Number="52">-1.000298</PC>

			<PC Number="53">0.768432</PC>

			<PC Number="54">0.072468</PC>

			<PC Number="55">0.984582</PC>

			<PC Number="56">-0.180052</PC>

			<PC Number="57">0.208881</PC>

			<PC Number="58">0.072684</PC>

			<PC Number="59">0.443712</PC>

			<PC Number="60">-0.321311</PC>

			<PC Number="61">0.343561</PC>

			<PC Number="62">-0.389734</PC>

			<PC Number="63">0.121826</PC>

			<PC Number="64">-0.337802</PC>

			<PC Number="65">0.566633</PC>

			<PC Number="66">-0.026747</PC>

		</Spectrum>

		<Spectrum Class="1" SpectraPath="F:\Imaging\Corazones_Anguita\Inf\Inf_1_Medio_C\Inf_1_Medio_C\0_R00X068Y013\1\1SLin\fid">

			<PC Number="1">4.710967</PC>

			<PC Number="2">2.929127</PC>

			<PC Number="3">0.154364</PC>

			<PC Number="4">1.024513</PC>

			<PC Number="5">-3.224440</PC>

			<PC Number="6">2.476789</PC>

			<PC Number="7">0.733081</PC>

			<PC Number="8">0.021930</PC>

			<PC Number="9">0.342499</PC>

			<PC Number="10">-1.970961</PC>

			<PC Number="11">0.764628</PC>

			<PC Number="12">1.215157</PC>

			<PC Number="13">-0.894053</PC>

			<PC Number="14">-1.197722</PC>

			<PC Number="15">-1.409592</PC>

			<PC Number="16">-0.838079</PC>

			<PC Number="17">1.683447</PC>

			<PC Number="18">0.923268</PC>

			<PC Number="19">-1.415160</PC>

			<PC Number="20">-0.488176</PC>

			<PC Number="21">-1.217201</PC>

			<PC Number="22">-0.345222</PC>

			<PC Number="23">0.284927</PC>

			<PC Number="24">-0.966858</PC>

			<PC Number="25">-0.016475</PC>

			<PC Number="26">-0.382555</PC>

			<PC Number="27">-1.129940</PC>

			<PC Number="28">0.168792</PC>

			<PC Number="29">0.373419</PC>

			<PC Number="30">1.058049</PC>

			<PC Number="31">0.211107</PC>

			<PC Number="32">0.477156</PC>

			<PC Number="33">0.103509</PC>

			<PC Number="34">-0.737735</PC>

			<PC Number="35">0.323363</PC>

			<PC Number="36">-0.926879</PC>

			<PC Number="37">0.044819</PC>

			<PC Number="38">-0.202028</PC>

			<PC Number="39">0.639117</PC>

			<PC Number="40">-0.855824</PC>

			<PC Number="41">-0.367535</PC>

			<PC Number="42">-1.196120</PC>

			<PC Number="43">-0.408767</PC>

			<PC Number="44">0.237271</PC>

			<PC Number="45">1.152578</PC>

			<PC Number="46">0.158663</PC>

			<PC Number="47">0.682731</PC>

			<PC Number="48">0.169305</PC>

			<PC Number="49">-0.418999</PC>

			<PC Number="50">-0.155947</PC>

			<PC Number="51">0.271166</PC>

			<PC Number="52">-0.621141</PC>

			<PC Number="53">0.556570</PC>

			<PC Number="54">0.844303</PC>

			<PC Number="55">-0.440858</PC>

			<PC Number="56">-0.578198</PC>

			<PC Number="57">0.549817</PC>

			<PC Number="58">-0.313866</PC>

			<PC Number="59">1.113231</PC>

			<PC Number="60">-1.314269</PC>

			<PC Number="61">0.832264</PC>

			<PC Number="62">-1.072450</PC>

			<PC Number="63">-0.326421</PC>

			<PC Number="64">-0.146418</PC>

			<PC Number="65">-0.153115</PC>

			<PC Number="66">-0.055014</PC>

		</Spectrum>

		<Spectrum Class="1" SpectraPath="F:\Imaging\Corazones_Anguita\Inf\Inf_1_Medio_C\Inf_1_Medio_C\0_R00X069Y013\1\1SLin\fid">

			<PC Number="1">0.839173</PC>

			<PC Number="2">3.401157</PC>

			<PC Number="3">1.205621</PC>

			<PC Number="4">1.269382</PC>

			<PC Number="5">-3.943609</PC>

			<PC Number="6">2.455428</PC>

			<PC Number="7">1.716592</PC>

			<PC Number="8">0.668955</PC>

			<PC Number="9">1.153910</PC>

			<PC Number="10">-1.864303</PC>

			<PC Number="11">1.252648</PC>

			<PC Number="12">-0.199244</PC>

			<PC Number="13">-0.570715</PC>

			<PC Number="14">-0.411653</PC>

			<PC Number="15">0.934384</PC>

			<PC Number="16">0.013073</PC>

			<PC Number="17">-0.621860</PC>

			<PC Number="18">0.824219</PC>

			<PC Number="19">0.496252</PC>

			<PC Number="20">-0.828438</PC>

			<PC Number="21">1.508674</PC>

			<PC Number="22">0.498521</PC>

			<PC Number="23">0.162386</PC>

			<PC Number="24">-0.699360</PC>

			<PC Number="25">-0.916647</PC>

			<PC Number="26">-0.700881</PC>

			<PC Number="27">0.445314</PC>

			<PC Number="28">-0.182638</PC>

			<PC Number="29">0.600492</PC>

			<PC Number="30">-0.022012</PC>

			<PC Number="31">-1.408383</PC>

			<PC Number="32">-0.725688</PC>

			<PC Number="33">-0.103928</PC>

			<PC Number="34">-0.568473</PC>

			<PC Number="35">-1.469082</PC>

			<PC Number="36">1.036087</PC>

			<PC Number="37">0.165219</PC>

			<PC Number="38">-0.666137</PC>

			<PC Number="39">0.944169</PC>

			<PC Number="40">-1.868809</PC>

			<PC Number="41">-1.221215</PC>

			<PC Number="42">-0.620502</PC>

			<PC Number="43">0.070096</PC>

			<PC Number="44">0.768405</PC>

			<PC Number="45">1.351352</PC>

			<PC Number="46">1.215795</PC>

			<PC Number="47">0.042569</PC>

			<PC Number="48">-0.278888</PC>

			<PC Number="49">-0.596216</PC>

			<PC Number="50">0.101303</PC>

			<PC Number="51">-0.927309</PC>

			<PC Number="52">0.156020</PC>

			<PC Number="53">0.349510</PC>

			<PC Number="54">-0.200831</PC>

			<PC Number="55">-0.656078</PC>

			<PC Number="56">0.222010</PC>

			<PC Number="57">0.792859</PC>

			<PC Number="58">-0.359175</PC>

			<PC Number="59">0.318461</PC>

			<PC Number="60">-0.764496</PC>

			<PC Number="61">0.262298</PC>

			<PC Number="62">-0.245145</PC>

			<PC Number="63">0.114885</PC>

			<PC Number="64">-0.321957</PC>

			<PC Number="65">-0.275759</PC>

			<PC Number="66">-0.039633</PC>

		</Spectrum>

		<Spectrum Class="1" SpectraPath="F:\Imaging\Corazones_Anguita\Inf\Inf_1_Medio_C\Inf_1_Medio_C\0_R00X070Y013\1\1SLin\fid">

			<PC Number="1">-1.937148</PC>

			<PC Number="2">5.630139</PC>

			<PC Number="3">1.739629</PC>

			<PC Number="4">0.861474</PC>

			<PC Number="5">-1.462049</PC>

			<PC Number="6">-0.185077</PC>

			<PC Number="7">-0.751591</PC>

			<PC Number="8">-0.647641</PC>

			<PC Number="9">0.420474</PC>

			<PC Number="10">-1.839349</PC>

			<PC Number="11">1.420170</PC>

			<PC Number="12">0.848211</PC>

			<PC Number="13">-0.233927</PC>

			<PC Number="14">0.266226</PC>

			<PC Number="15">0.486638</PC>

			<PC Number="16">1.361435</PC>

			<PC Number="17">-0.341501</PC>

			<PC Number="18">-1.152440</PC>

			<PC Number="19">-0.133988</PC>

			<PC Number="20">-0.714275</PC>

			<PC Number="21">-0.648225</PC>

			<PC Number="22">-0.242083</PC>

			<PC Number="23">-0.253830</PC>

			<PC Number="24">-0.538244</PC>

			<PC Number="25">0.340396</PC>

			<PC Number="26">-0.255263</PC>

			<PC Number="27">-0.644610</PC>

			<PC Number="28">0.541265</PC>

			<PC Number="29">-0.465705</PC>

			<PC Number="30">-0.206201</PC>

			<PC Number="31">0.973184</PC>

			<PC Number="32">-1.246106</PC>

			<PC Number="33">-1.343215</PC>

			<PC Number="34">0.994798</PC>

			<PC Number="35">-0.058819</PC>

			<PC Number="36">-0.259668</PC>

			<PC Number="37">0.034972</PC>

			<PC Number="38">-0.227504</PC>

			<PC Number="39">0.042889</PC>

			<PC Number="40">-0.226065</PC>

			<PC Number="41">0.386457</PC>

			<PC Number="42">-0.328844</PC>

			<PC Number="43">-0.000103</PC>

			<PC Number="44">-0.477368</PC>

			<PC Number="45">-0.030363</PC>

			<PC Number="46">0.258604</PC>

			<PC Number="47">-1.043277</PC>

			<PC Number="48">-0.405621</PC>

			<PC Number="49">-0.314369</PC>

			<PC Number="50">-0.625937</PC>

			<PC Number="51">-1.426710</PC>

			<PC Number="52">-0.291459</PC>

			<PC Number="53">0.183056</PC>

			<PC Number="54">0.313441</PC>

			<PC Number="55">-1.051059</PC>

			<PC Number="56">0.091010</PC>

			<PC Number="57">0.246108</PC>

			<PC Number="58">0.219412</PC>

			<PC Number="59">0.486514</PC>

			<PC Number="60">-0.005671</PC>

			<PC Number="61">0.466293</PC>

			<PC Number="62">-0.451813</PC>

			<PC Number="63">0.424408</PC>

			<PC Number="64">-0.268154</PC>

			<PC Number="65">0.506716</PC>

			<PC Number="66">-0.018030</PC>

		</Spectrum>

		<Spectrum Class="1" SpectraPath="F:\Imaging\Corazones_Anguita\Inf\Inf_1_Medio_C\Inf_1_Medio_C\0_R00X071Y013\1\1SLin\fid">

			<PC Number="1">-1.645342</PC>

			<PC Number="2">5.565654</PC>

			<PC Number="3">1.984375</PC>

			<PC Number="4">0.377347</PC>

			<PC Number="5">-0.552673</PC>

			<PC Number="6">1.497935</PC>

			<PC Number="7">-0.660327</PC>

			<PC Number="8">-0.729725</PC>

			<PC Number="9">0.703033</PC>

			<PC Number="10">-1.184213</PC>

			<PC Number="11">-0.339368</PC>

			<PC Number="12">-0.168942</PC>

			<PC Number="13">1.229198</PC>

			<PC Number="14">-0.029767</PC>

			<PC Number="15">-0.791747</PC>

			<PC Number="16">-1.131500</PC>

			<PC Number="17">-0.350676</PC>

			<PC Number="18">0.789702</PC>

			<PC Number="19">-0.331003</PC>

			<PC Number="20">0.669372</PC>

			<PC Number="21">0.231159</PC>

			<PC Number="22">-2.219171</PC>

			<PC Number="23">0.384418</PC>

			<PC Number="24">-0.449804</PC>

			<PC Number="25">0.714554</PC>

			<PC Number="26">-0.901377</PC>

			<PC Number="27">-0.938709</PC>

			<PC Number="28">-0.414321</PC>

			<PC Number="29">0.579804</PC>

			<PC Number="30">-0.455994</PC>

			<PC Number="31">1.053251</PC>

			<PC Number="32">-0.231939</PC>

			<PC Number="33">0.329120</PC>

			<PC Number="34">-0.122124</PC>

			<PC Number="35">-0.129511</PC>

			<PC Number="36">0.190181</PC>

			<PC Number="37">0.676810</PC>

			<PC Number="38">-0.298918</PC>

			<PC Number="39">-0.044092</PC>

			<PC Number="40">0.044281</PC>

			<PC Number="41">0.407938</PC>

			<PC Number="42">0.700764</PC>

			<PC Number="43">-0.489393</PC>

			<PC Number="44">-0.164726</PC>

			<PC Number="45">0.556270</PC>

			<PC Number="46">0.198277</PC>

			<PC Number="47">-0.134624</PC>

			<PC Number="48">-0.824178</PC>

			<PC Number="49">-0.325684</PC>

			<PC Number="50">0.625479</PC>

			<PC Number="51">-0.261993</PC>

			<PC Number="52">-0.907653</PC>

			<PC Number="53">0.476112</PC>

			<PC Number="54">0.291873</PC>

			<PC Number="55">0.105923</PC>

			<PC Number="56">0.008453</PC>

			<PC Number="57">0.661881</PC>

			<PC Number="58">-0.271871</PC>

			<PC Number="59">-0.181342</PC>

			<PC Number="60">-0.066778</PC>

			<PC Number="61">0.141939</PC>

			<PC Number="62">0.088227</PC>

			<PC Number="63">-0.126289</PC>

			<PC Number="64">-0.041035</PC>

			<PC Number="65">0.393707</PC>

			<PC Number="66">-0.021231</PC>

		</Spectrum>

		<Spectrum Class="1" SpectraPath="F:\Imaging\Corazones_Anguita\Inf\Inf_1_Medio_C\Inf_1_Medio_C\0_R00X072Y013\1\1SLin\fid">

			<PC Number="1">1.699150</PC>

			<PC Number="2">3.310356</PC>

			<PC Number="3">1.122155</PC>

			<PC Number="4">0.199111</PC>

			<PC Number="5">-0.237110</PC>

			<PC Number="6">1.733278</PC>

			<PC Number="7">0.155998</PC>

			<PC Number="8">0.509169</PC>

			<PC Number="9">-0.152807</PC>

			<PC Number="10">-0.946932</PC>

			<PC Number="11">1.265058</PC>

			<PC Number="12">-0.967507</PC>

			<PC Number="13">1.038312</PC>

			<PC Number="14">0.036127</PC>

			<PC Number="15">0.378589</PC>

			<PC Number="16">-0.418300</PC>

			<PC Number="17">1.980439</PC>

			<PC Number="18">0.037806</PC>

			<PC Number="19">0.533536</PC>

			<PC Number="20">0.091154</PC>

			<PC Number="21">0.111525</PC>

			<PC Number="22">-1.230276</PC>

			<PC Number="23">0.493433</PC>

			<PC Number="24">0.135215</PC>

			<PC Number="25">0.578952</PC>

			<PC Number="26">-0.755745</PC>

			<PC Number="27">0.086969</PC>

			<PC Number="28">-0.321584</PC>

			<PC Number="29">0.766328</PC>

			<PC Number="30">0.339002</PC>

			<PC Number="31">0.685286</PC>

			<PC Number="32">0.386785</PC>

			<PC Number="33">-1.125100</PC>

			<PC Number="34">0.341666</PC>

			<PC Number="35">-0.745861</PC>

			<PC Number="36">0.745560</PC>

			<PC Number="37">-1.428941</PC>

			<PC Number="38">-0.064512</PC>

			<PC Number="39">-1.769641</PC>

			<PC Number="40">0.027292</PC>

			<PC Number="41">-0.054500</PC>

			<PC Number="42">-0.468200</PC>

			<PC Number="43">-1.104489</PC>

			<PC Number="44">0.430029</PC>

			<PC Number="45">-0.262585</PC>

			<PC Number="46">-0.196799</PC>

			<PC Number="47">-0.298823</PC>

			<PC Number="48">-0.557497</PC>

			<PC Number="49">-0.691687</PC>

			<PC Number="50">-0.036844</PC>

			<PC Number="51">-0.745151</PC>

			<PC Number="52">-0.012513</PC>

			<PC Number="53">0.246548</PC>

			<PC Number="54">0.016319</PC>

			<PC Number="55">-1.928862</PC>

			<PC Number="56">-0.467798</PC>

			<PC Number="57">0.623261</PC>

			<PC Number="58">-0.196247</PC>

			<PC Number="59">0.812102</PC>

			<PC Number="60">-0.970439</PC>

			<PC Number="61">0.597375</PC>

			<PC Number="62">-0.043345</PC>

			<PC Number="63">0.069010</PC>

			<PC Number="64">-0.226546</PC>

			<PC Number="65">0.367047</PC>

			<PC Number="66">-0.056292</PC>

		</Spectrum>

		<Spectrum Class="1" SpectraPath="F:\Imaging\Corazones_Anguita\Inf\Inf_1_Medio_C\Inf_1_Medio_C\0_R00X073Y013\1\1SLin\fid">

			<PC Number="1">0.625789</PC>

			<PC Number="2">2.115452</PC>

			<PC Number="3">1.055274</PC>

			<PC Number="4">1.481189</PC>

			<PC Number="5">-1.378579</PC>

			<PC Number="6">1.372498</PC>

			<PC Number="7">-0.333751</PC>

			<PC Number="8">-0.160160</PC>

			<PC Number="9">0.495008</PC>

			<PC Number="10">-0.047927</PC>

			<PC Number="11">1.957411</PC>

			<PC Number="12">0.436508</PC>

			<PC Number="13">-0.628191</PC>

			<PC Number="14">-1.064859</PC>

			<PC Number="15">-0.118092</PC>

			<PC Number="16">-0.329673</PC>

			<PC Number="17">1.046069</PC>

			<PC Number="18">0.614291</PC>

			<PC Number="19">1.305868</PC>

			<PC Number="20">-0.270971</PC>

			<PC Number="21">0.174120</PC>

			<PC Number="22">-1.599506</PC>

			<PC Number="23">0.693901</PC>

			<PC Number="24">-0.106138</PC>

			<PC Number="25">1.198955</PC>

			<PC Number="26">0.659606</PC>

			<PC Number="27">-0.744927</PC>

			<PC Number="28">2.073994</PC>

			<PC Number="29">0.401703</PC>

			<PC Number="30">1.692182</PC>

			<PC Number="31">0.282795</PC>

			<PC Number="32">0.272643</PC>

			<PC Number="33">-0.300036</PC>

			<PC Number="34">0.417347</PC>

			<PC Number="35">-0.001530</PC>

			<PC Number="36">0.187342</PC>

			<PC Number="37">0.420497</PC>

			<PC Number="38">-0.025906</PC>

			<PC Number="39">-0.168315</PC>

			<PC Number="40">-0.112135</PC>

			<PC Number="41">0.998866</PC>

			<PC Number="42">-0.534702</PC>

			<PC Number="43">0.050219</PC>

			<PC Number="44">0.966583</PC>

			<PC Number="45">0.316423</PC>

			<PC Number="46">0.247136</PC>

			<PC Number="47">-0.535371</PC>

			<PC Number="48">-0.114102</PC>

			<PC Number="49">-0.234844</PC>

			<PC Number="50">0.406678</PC>

			<PC Number="51">-0.155566</PC>

			<PC Number="52">-0.687138</PC>

			<PC Number="53">0.151326</PC>

			<PC Number="54">0.531704</PC>

			<PC Number="55">1.024327</PC>

			<PC Number="56">0.154815</PC>

			<PC Number="57">0.531542</PC>

			<PC Number="58">0.328368</PC>

			<PC Number="59">0.239841</PC>

			<PC Number="60">-0.533391</PC>

			<PC Number="61">0.359404</PC>

			<PC Number="62">0.514221</PC>

			<PC Number="63">-0.033331</PC>

			<PC Number="64">-0.276783</PC>

			<PC Number="65">-0.117079</PC>

			<PC Number="66">-0.036084</PC>

		</Spectrum>

		<Spectrum Class="1" SpectraPath="F:\Imaging\Corazones_Anguita\Inf\Inf_1_Medio_C\Inf_1_Medio_C\0_R00X074Y013\1\1SLin\fid">

			<PC Number="1">2.081337</PC>

			<PC Number="2">2.603903</PC>

			<PC Number="3">1.405663</PC>

			<PC Number="4">0.277989</PC>

			<PC Number="5">-0.136781</PC>

			<PC Number="6">2.560348</PC>

			<PC Number="7">1.022189</PC>

			<PC Number="8">0.400930</PC>

			<PC Number="9">-0.661184</PC>

			<PC Number="10">0.171625</PC>

			<PC Number="11">0.139211</PC>

			<PC Number="12">-0.672324</PC>

			<PC Number="13">1.301476</PC>

			<PC Number="14">1.365414</PC>

			<PC Number="15">0.386821</PC>

			<PC Number="16">1.019806</PC>

			<PC Number="17">0.137180</PC>

			<PC Number="18">-0.283638</PC>

			<PC Number="19">-0.371833</PC>

			<PC Number="20">-0.470355</PC>

			<PC Number="21">-0.056052</PC>

			<PC Number="22">0.270107</PC>

			<PC Number="23">0.136448</PC>

			<PC Number="24">0.920502</PC>

			<PC Number="25">0.821887</PC>

			<PC Number="26">1.259100</PC>

			<PC Number="27">-0.254519</PC>

			<PC Number="28">0.127466</PC>

			<PC Number="29">0.739377</PC>

			<PC Number="30">0.760712</PC>

			<PC Number="31">-0.725824</PC>

			<PC Number="32">0.062352</PC>

			<PC Number="33">-0.290874</PC>

			<PC Number="34">0.089213</PC>

			<PC Number="35">-0.267952</PC>

			<PC Number="36">0.032018</PC>

			<PC Number="37">0.712685</PC>

			<PC Number="38">1.023680</PC>

			<PC Number="39">-0.979722</PC>

			<PC Number="40">-0.495772</PC>

			<PC Number="41">-0.464664</PC>

			<PC Number="42">-0.759056</PC>

			<PC Number="43">-1.098453</PC>

			<PC Number="44">0.888886</PC>

			<PC Number="45">-0.649517</PC>

			<PC Number="46">0.200527</PC>

			<PC Number="47">-0.163865</PC>

			<PC Number="48">-0.880826</PC>

			<PC Number="49">-0.831892</PC>

			<PC Number="50">0.572094</PC>

			<PC Number="51">0.415515</PC>

			<PC Number="52">-0.675908</PC>

			<PC Number="53">0.760634</PC>

			<PC Number="54">1.296087</PC>

			<PC Number="55">0.061069</PC>

			<PC Number="56">0.748698</PC>

			<PC Number="57">0.010153</PC>

			<PC Number="58">-0.255046</PC>

			<PC Number="59">0.510821</PC>

			<PC Number="60">-0.081296</PC>

			<PC Number="61">0.229419</PC>

			<PC Number="62">0.124099</PC>

			<PC Number="63">-0.041775</PC>

			<PC Number="64">0.002735</PC>

			<PC Number="65">-0.009614</PC>

			<PC Number="66">0.019830</PC>

		</Spectrum>

		<Spectrum Class="1" SpectraPath="F:\Imaging\Corazones_Anguita\Inf\Inf_1_Medio_C\Inf_1_Medio_C\0_R00X075Y013\1\1SLin\fid">

			<PC Number="1">2.316829</PC>

			<PC Number="2">1.386676</PC>

			<PC Number="3">0.791429</PC>

			<PC Number="4">1.158925</PC>

			<PC Number="5">-1.143015</PC>

			<PC Number="6">2.630159</PC>

			<PC Number="7">-0.397596</PC>

			<PC Number="8">0.367692</PC>

			<PC Number="9">-1.387702</PC>

			<PC Number="10">-1.072409</PC>

			<PC Number="11">1.274017</PC>

			<PC Number="12">0.438335</PC>

			<PC Number="13">0.876826</PC>

			<PC Number="14">0.428507</PC>

			<PC Number="15">1.006221</PC>

			<PC Number="16">0.543158</PC>

			<PC Number="17">0.851849</PC>

			<PC Number="18">0.338538</PC>

			<PC Number="19">-0.232747</PC>

			<PC Number="20">-1.522868</PC>

			<PC Number="21">-0.534119</PC>

			<PC Number="22">0.378014</PC>

			<PC Number="23">1.071819</PC>

			<PC Number="24">0.278131</PC>

			<PC Number="25">0.688157</PC>

			<PC Number="26">0.647575</PC>

			<PC Number="27">0.044564</PC>

			<PC Number="28">0.131493</PC>

			<PC Number="29">-0.736628</PC>

			<PC Number="30">0.163263</PC>

			<PC Number="31">1.406034</PC>

			<PC Number="32">1.176676</PC>

			<PC Number="33">-0.107972</PC>

			<PC Number="34">1.572472</PC>

			<PC Number="35">0.863573</PC>

			<PC Number="36">-1.398552</PC>

			<PC Number="37">1.512011</PC>

			<PC Number="38">0.514813</PC>

			<PC Number="39">-1.384975</PC>

			<PC Number="40">-0.313607</PC>

			<PC Number="41">-0.487854</PC>

			<PC Number="42">-0.297757</PC>

			<PC Number="43">0.174289</PC>

			<PC Number="44">-0.251008</PC>

			<PC Number="45">0.107216</PC>

			<PC Number="46">0.513271</PC>

			<PC Number="47">0.378027</PC>

			<PC Number="48">0.174462</PC>

			<PC Number="49">0.524869</PC>

			<PC Number="50">0.533539</PC>

			<PC Number="51">-0.141020</PC>

			<PC Number="52">-0.060588</PC>

			<PC Number="53">-0.378827</PC>

			<PC Number="54">0.158292</PC>

			<PC Number="55">-0.240382</PC>

			<PC Number="56">0.054112</PC>

			<PC Number="57">0.842021</PC>

			<PC Number="58">-0.299762</PC>

			<PC Number="59">0.626228</PC>

			<PC Number="60">-0.431540</PC>

			<PC Number="61">0.153843</PC>

			<PC Number="62">-0.105585</PC>

			<PC Number="63">0.390092</PC>

			<PC Number="64">-0.183191</PC>

			<PC Number="65">0.361045</PC>

			<PC Number="66">-0.014429</PC>

		</Spectrum>

		<Spectrum Class="1" SpectraPath="F:\Imaging\Corazones_Anguita\Inf\Inf_1_Medio_C\Inf_1_Medio_C\0_R00X076Y013\1\1SLin\fid">

			<PC Number="1">3.078231</PC>

			<PC Number="2">3.512247</PC>

			<PC Number="3">2.264186</PC>

			<PC Number="4">1.591826</PC>

			<PC Number="5">-0.751840</PC>

			<PC Number="6">2.272952</PC>

			<PC Number="7">0.101042</PC>

			<PC Number="8">0.790247</PC>

			<PC Number="9">0.043697</PC>

			<PC Number="10">-3.005976</PC>

			<PC Number="11">0.949635</PC>

			<PC Number="12">-0.412904</PC>

			<PC Number="13">-0.466183</PC>

			<PC Number="14">0.889304</PC>

			<PC Number="15">0.936608</PC>

			<PC Number="16">-0.439594</PC>

			<PC Number="17">0.566732</PC>

			<PC Number="18">-0.124063</PC>

			<PC Number="19">-0.325409</PC>

			<PC Number="20">-0.174843</PC>

			<PC Number="21">1.418905</PC>

			<PC Number="22">-0.698055</PC>

			<PC Number="23">1.080543</PC>

			<PC Number="24">0.033378</PC>

			<PC Number="25">-0.073823</PC>

			<PC Number="26">-0.026329</PC>

			<PC Number="27">-2.581534</PC>

			<PC Number="28">-0.647017</PC>

			<PC Number="29">-0.061699</PC>

			<PC Number="30">-0.197204</PC>

			<PC Number="31">1.021473</PC>

			<PC Number="32">0.062038</PC>

			<PC Number="33">-0.345173</PC>

			<PC Number="34">-0.644010</PC>

			<PC Number="35">0.139436</PC>

			<PC Number="36">-0.766275</PC>

			<PC Number="37">0.580434</PC>

			<PC Number="38">0.720105</PC>

			<PC Number="39">-0.647860</PC>

			<PC Number="40">-0.484676</PC>

			<PC Number="41">-0.008119</PC>

			<PC Number="42">0.714894</PC>

			<PC Number="43">0.188543</PC>

			<PC Number="44">-0.129959</PC>

			<PC Number="45">0.134741</PC>

			<PC Number="46">0.094840</PC>

			<PC Number="47">-0.274375</PC>

			<PC Number="48">0.445657</PC>

			<PC Number="49">0.612637</PC>

			<PC Number="50">-0.254167</PC>

			<PC Number="51">-0.339386</PC>

			<PC Number="52">-0.610175</PC>

			<PC Number="53">-0.227510</PC>

			<PC Number="54">-0.554521</PC>

			<PC Number="55">0.247301</PC>

			<PC Number="56">0.436836</PC>

			<PC Number="57">-0.279115</PC>

			<PC Number="58">0.041354</PC>

			<PC Number="59">0.280272</PC>

			<PC Number="60">-0.390707</PC>

			<PC Number="61">0.458700</PC>

			<PC Number="62">0.209331</PC>

			<PC Number="63">0.134916</PC>

			<PC Number="64">-0.090937</PC>

			<PC Number="65">-0.127340</PC>

			<PC Number="66">0.000289</PC>

		</Spectrum>

		<Spectrum Class="1" SpectraPath="F:\Imaging\Corazones_Anguita\Inf\Inf_1_Medio_C\Inf_1_Medio_C\0_R00X077Y013\1\1SLin\fid">

			<PC Number="1">1.089444</PC>

			<PC Number="2">0.783420</PC>

			<PC Number="3">1.520934</PC>

			<PC Number="4">0.569057</PC>

			<PC Number="5">-0.317179</PC>

			<PC Number="6">3.128417</PC>

			<PC Number="7">-0.039657</PC>

			<PC Number="8">1.061910</PC>

			<PC Number="9">-0.786340</PC>

			<PC Number="10">-0.867460</PC>

			<PC Number="11">0.100502</PC>

			<PC Number="12">-0.733570</PC>

			<PC Number="13">0.461976</PC>

			<PC Number="14">-1.846517</PC>

			<PC Number="15">0.169656</PC>

			<PC Number="16">0.659264</PC>

			<PC Number="17">-0.255173</PC>

			<PC Number="18">0.179083</PC>

			<PC Number="19">-0.686575</PC>

			<PC Number="20">-1.149920</PC>

			<PC Number="21">1.013653</PC>

			<PC Number="22">0.056281</PC>

			<PC Number="23">0.174004</PC>

			<PC Number="24">-0.121040</PC>

			<PC Number="25">-0.850621</PC>

			<PC Number="26">-1.502126</PC>

			<PC Number="27">-0.333284</PC>

			<PC Number="28">0.101491</PC>

			<PC Number="29">-0.216181</PC>

			<PC Number="30">-0.329224</PC>

			<PC Number="31">0.728312</PC>

			<PC Number="32">-0.416335</PC>

			<PC Number="33">0.581226</PC>

			<PC Number="34">-0.895476</PC>

			<PC Number="35">-0.574794</PC>

			<PC Number="36">-0.229285</PC>

			<PC Number="37">0.346859</PC>

			<PC Number="38">0.580726</PC>

			<PC Number="39">0.565522</PC>

			<PC Number="40">-0.661352</PC>

			<PC Number="41">0.119008</PC>

			<PC Number="42">0.134714</PC>

			<PC Number="43">-0.361814</PC>

			<PC Number="44">0.133701</PC>

			<PC Number="45">0.126772</PC>

			<PC Number="46">0.257040</PC>

			<PC Number="47">1.214441</PC>

			<PC Number="48">0.098590</PC>

			<PC Number="49">-0.418799</PC>

			<PC Number="50">0.431152</PC>

			<PC Number="51">-0.029847</PC>

			<PC Number="52">0.315913</PC>

			<PC Number="53">-0.454797</PC>

			<PC Number="54">0.546583</PC>

			<PC Number="55">0.401287</PC>

			<PC Number="56">-0.305416</PC>

			<PC Number="57">0.471880</PC>

			<PC Number="58">0.090352</PC>

			<PC Number="59">0.879771</PC>

			<PC Number="60">-0.608387</PC>

			<PC Number="61">0.679264</PC>

			<PC Number="62">-0.220450</PC>

			<PC Number="63">-0.057652</PC>

			<PC Number="64">-0.154140</PC>

			<PC Number="65">0.442943</PC>

			<PC Number="66">0.018147</PC>

		</Spectrum>

		<Spectrum Class="1" SpectraPath="F:\Imaging\Corazones_Anguita\Inf\Inf_1_Medio_C\Inf_1_Medio_C\0_R00X078Y013\1\1SLin\fid">

			<PC Number="1">0.257547</PC>

			<PC Number="2">4.200769</PC>

			<PC Number="3">3.467229</PC>

			<PC Number="4">0.735920</PC>

			<PC Number="5">-0.978656</PC>

			<PC Number="6">2.053556</PC>

			<PC Number="7">1.329265</PC>

			<PC Number="8">1.297398</PC>

			<PC Number="9">0.554201</PC>

			<PC Number="10">-2.802296</PC>

			<PC Number="11">-1.254673</PC>

			<PC Number="12">-1.224589</PC>

			<PC Number="13">1.347573</PC>

			<PC Number="14">1.907915</PC>

			<PC Number="15">-2.018571</PC>

			<PC Number="16">0.840776</PC>

			<PC Number="17">0.339091</PC>

			<PC Number="18">0.216047</PC>

			<PC Number="19">-0.040862</PC>

			<PC Number="20">1.195886</PC>

			<PC Number="21">0.001669</PC>

			<PC Number="22">-0.541065</PC>

			<PC Number="23">-0.047004</PC>

			<PC Number="24">0.597020</PC>

			<PC Number="25">1.386557</PC>

			<PC Number="26">0.655344</PC>

			<PC Number="27">-0.843293</PC>

			<PC Number="28">0.509098</PC>

			<PC Number="29">0.395169</PC>

			<PC Number="30">0.118281</PC>

			<PC Number="31">0.704487</PC>

			<PC Number="32">-0.404772</PC>

			<PC Number="33">0.677655</PC>

			<PC Number="34">1.007978</PC>

			<PC Number="35">-0.052938</PC>

			<PC Number="36">-0.243494</PC>

			<PC Number="37">0.331420</PC>

			<PC Number="38">-0.732033</PC>

			<PC Number="39">-0.476762</PC>

			<PC Number="40">-0.842900</PC>

			<PC Number="41">-0.433240</PC>

			<PC Number="42">0.266412</PC>

			<PC Number="43">-0.791483</PC>

			<PC Number="44">0.010979</PC>

			<PC Number="45">0.050315</PC>

			<PC Number="46">-0.119599</PC>

			<PC Number="47">0.695809</PC>

			<PC Number="48">-0.613464</PC>

			<PC Number="49">0.141967</PC>

			<PC Number="50">-0.063129</PC>

			<PC Number="51">-0.614299</PC>

			<PC Number="52">-1.482190</PC>

			<PC Number="53">0.778107</PC>

			<PC Number="54">0.478758</PC>

			<PC Number="55">1.110548</PC>

			<PC Number="56">-0.217890</PC>

			<PC Number="57">0.135086</PC>

			<PC Number="58">0.157727</PC>

			<PC Number="59">0.270850</PC>

			<PC Number="60">-0.810013</PC>

			<PC Number="61">0.370325</PC>

			<PC Number="62">0.075265</PC>

			<PC Number="63">-0.220100</PC>

			<PC Number="64">-0.101509</PC>

			<PC Number="65">0.246466</PC>

			<PC Number="66">-0.028873</PC>

		</Spectrum>

		<Spectrum Class="1" SpectraPath="F:\Imaging\Corazones_Anguita\Inf\Inf_1_Medio_C\Inf_1_Medio_C\0_R00X079Y013\1\1SLin\fid">

			<PC Number="1">4.647201</PC>

			<PC Number="2">5.814328</PC>

			<PC Number="3">0.725782</PC>

			<PC Number="4">2.304782</PC>

			<PC Number="5">-1.317696</PC>

			<PC Number="6">3.095392</PC>

			<PC Number="7">-1.041048</PC>

			<PC Number="8">1.414320</PC>

			<PC Number="9">-0.259805</PC>

			<PC Number="10">-1.406849</PC>

			<PC Number="11">-0.442350</PC>

			<PC Number="12">0.175328</PC>

			<PC Number="13">0.843771</PC>

			<PC Number="14">0.514401</PC>

			<PC Number="15">-0.160043</PC>

			<PC Number="16">0.181914</PC>

			<PC Number="17">1.185486</PC>

			<PC Number="18">-0.027788</PC>

			<PC Number="19">-0.304968</PC>

			<PC Number="20">-0.402985</PC>

			<PC Number="21">-0.731352</PC>

			<PC Number="22">-1.089499</PC>

			<PC Number="23">1.634837</PC>

			<PC Number="24">-0.463411</PC>

			<PC Number="25">0.091212</PC>

			<PC Number="26">-0.563283</PC>

			<PC Number="27">-1.473969</PC>

			<PC Number="28">0.681953</PC>

			<PC Number="29">0.785673</PC>

			<PC Number="30">-0.511268</PC>

			<PC Number="31">1.647918</PC>

			<PC Number="32">1.045968</PC>

			<PC Number="33">-0.389357</PC>

			<PC Number="34">0.215246</PC>

			<PC Number="35">0.878820</PC>

			<PC Number="36">-0.915851</PC>

			<PC Number="37">0.501423</PC>

			<PC Number="38">0.477450</PC>

			<PC Number="39">-0.471320</PC>

			<PC Number="40">0.716645</PC>

			<PC Number="41">-0.118034</PC>

			<PC Number="42">-0.431902</PC>

			<PC Number="43">-0.225818</PC>

			<PC Number="44">0.189982</PC>

			<PC Number="45">-0.084681</PC>

			<PC Number="46">-0.131996</PC>

			<PC Number="47">0.460589</PC>

			<PC Number="48">0.861546</PC>

			<PC Number="49">0.901561</PC>

			<PC Number="50">-0.448963</PC>

			<PC Number="51">-0.206864</PC>

			<PC Number="52">-0.357038</PC>

			<PC Number="53">-0.371474</PC>

			<PC Number="54">-0.109321</PC>

			<PC Number="55">0.019178</PC>

			<PC Number="56">1.233609</PC>

			<PC Number="57">0.560236</PC>

			<PC Number="58">0.065629</PC>

			<PC Number="59">0.359970</PC>

			<PC Number="60">-0.369698</PC>

			<PC Number="61">0.169787</PC>

			<PC Number="62">0.363777</PC>

			<PC Number="63">-0.212946</PC>

			<PC Number="64">0.022952</PC>

			<PC Number="65">0.244745</PC>

			<PC Number="66">0.008451</PC>

		</Spectrum>

		<Spectrum Class="1" SpectraPath="F:\Imaging\Corazones_Anguita\Inf\Inf_1_Medio_C\Inf_1_Medio_C\0_R00X080Y013\1\1SLin\fid">

			<PC Number="1">2.522417</PC>

			<PC Number="2">9.619137</PC>

			<PC Number="3">1.144348</PC>

			<PC Number="4">1.807633</PC>

			<PC Number="5">-2.033070</PC>

			<PC Number="6">0.158769</PC>

			<PC Number="7">-1.806677</PC>

			<PC Number="8">0.649758</PC>

			<PC Number="9">-1.539830</PC>

			<PC Number="10">-0.897742</PC>

			<PC Number="11">0.557203</PC>

			<PC Number="12">-0.365864</PC>

			<PC Number="13">0.273107</PC>

			<PC Number="14">0.393272</PC>

			<PC Number="15">0.489624</PC>

			<PC Number="16">-0.569816</PC>

			<PC Number="17">-0.915326</PC>

			<PC Number="18">0.040664</PC>

			<PC Number="19">-0.814771</PC>

			<PC Number="20">-0.194484</PC>

			<PC Number="21">-0.480500</PC>

			<PC Number="22">-0.864637</PC>

			<PC Number="23">1.159214</PC>

			<PC Number="24">0.514615</PC>

			<PC Number="25">-0.379846</PC>

			<PC Number="26">-0.208637</PC>

			<PC Number="27">-0.483405</PC>

			<PC Number="28">-0.183177</PC>

			<PC Number="29">-0.352566</PC>

			<PC Number="30">0.917508</PC>

			<PC Number="31">1.125002</PC>

			<PC Number="32">-0.041015</PC>

			<PC Number="33">-1.045084</PC>

			<PC Number="34">-0.156846</PC>

			<PC Number="35">-0.222373</PC>

			<PC Number="36">0.032808</PC>

			<PC Number="37">-0.134295</PC>

			<PC Number="38">0.728190</PC>

			<PC Number="39">0.498092</PC>

			<PC Number="40">0.146746</PC>

			<PC Number="41">0.666434</PC>

			<PC Number="42">1.981968</PC>

			<PC Number="43">-0.699403</PC>

			<PC Number="44">0.657759</PC>

			<PC Number="45">0.023587</PC>

			<PC Number="46">-0.559944</PC>

			<PC Number="47">0.184792</PC>

			<PC Number="48">-0.144293</PC>

			<PC Number="49">0.110817</PC>

			<PC Number="50">-0.322999</PC>

			<PC Number="51">-0.738795</PC>

			<PC Number="52">-0.991787</PC>

			<PC Number="53">0.212200</PC>

			<PC Number="54">0.470358</PC>

			<PC Number="55">0.168237</PC>

			<PC Number="56">0.674241</PC>

			<PC Number="57">0.860103</PC>

			<PC Number="58">-0.071214</PC>

			<PC Number="59">0.032882</PC>

			<PC Number="60">-0.464603</PC>

			<PC Number="61">0.203995</PC>

			<PC Number="62">0.296037</PC>

			<PC Number="63">0.164083</PC>

			<PC Number="64">-0.032900</PC>

			<PC Number="65">0.291993</PC>

			<PC Number="66">-0.028072</PC>

		</Spectrum>

		<Spectrum Class="1" SpectraPath="F:\Imaging\Corazones_Anguita\Inf\Inf_1_Medio_C\Inf_1_Medio_C\0_R00X081Y013\1\1SLin\fid">

			<PC Number="1">0.710268</PC>

			<PC Number="2">6.294707</PC>

			<PC Number="3">1.237113</PC>

			<PC Number="4">-0.351722</PC>

			<PC Number="5">-1.613576</PC>

			<PC Number="6">1.403527</PC>

			<PC Number="7">0.143041</PC>

			<PC Number="8">1.241990</PC>

			<PC Number="9">-1.658506</PC>

			<PC Number="10">-1.095912</PC>

			<PC Number="11">-0.609472</PC>

			<PC Number="12">0.676522</PC>

			<PC Number="13">1.514394</PC>

			<PC Number="14">-1.349837</PC>

			<PC Number="15">0.678960</PC>

			<PC Number="16">1.492095</PC>

			<PC Number="17">-0.571927</PC>

			<PC Number="18">0.219689</PC>

			<PC Number="19">0.771087</PC>

			<PC Number="20">0.338907</PC>

			<PC Number="21">0.466947</PC>

			<PC Number="22">-1.167949</PC>

			<PC Number="23">1.324087</PC>

			<PC Number="24">-0.134706</PC>

			<PC Number="25">-0.244834</PC>

			<PC Number="26">-0.012559</PC>

			<PC Number="27">-0.502589</PC>

			<PC Number="28">0.242706</PC>

			<PC Number="29">-0.650168</PC>

			<PC Number="30">1.321102</PC>

			<PC Number="31">0.578275</PC>

			<PC Number="32">0.696159</PC>

			<PC Number="33">0.054100</PC>

			<PC Number="34">-0.189576</PC>

			<PC Number="35">0.807343</PC>

			<PC Number="36">1.887035</PC>

			<PC Number="37">0.203885</PC>

			<PC Number="38">0.199952</PC>

			<PC Number="39">1.002391</PC>

			<PC Number="40">-1.425405</PC>

			<PC Number="41">0.689449</PC>

			<PC Number="42">-0.563248</PC>

			<PC Number="43">-0.037793</PC>

			<PC Number="44">-0.496903</PC>

			<PC Number="45">0.040499</PC>

			<PC Number="46">0.185951</PC>

			<PC Number="47">-0.085582</PC>

			<PC Number="48">-0.514010</PC>

			<PC Number="49">-0.354005</PC>

			<PC Number="50">0.563823</PC>

			<PC Number="51">-1.105134</PC>

			<PC Number="52">-0.252340</PC>

			<PC Number="53">0.750101</PC>

			<PC Number="54">0.392171</PC>

			<PC Number="55">-0.075426</PC>

			<PC Number="56">-0.028136</PC>

			<PC Number="57">0.769007</PC>

			<PC Number="58">0.165654</PC>

			<PC Number="59">0.588651</PC>

			<PC Number="60">-0.176435</PC>

			<PC Number="61">-0.028533</PC>

			<PC Number="62">0.031940</PC>

			<PC Number="63">-0.156010</PC>

			<PC Number="64">0.091455</PC>

			<PC Number="65">0.122314</PC>

			<PC Number="66">-0.082331</PC>

		</Spectrum>

		<Spectrum Class="1" SpectraPath="F:\Imaging\Corazones_Anguita\Inf\Inf_1_Medio_C\Inf_1_Medio_C\0_R00X082Y013\1\1SLin\fid">

			<PC Number="1">6.774663</PC>

			<PC Number="2">5.099527</PC>

			<PC Number="3">0.080681</PC>

			<PC Number="4">2.049473</PC>

			<PC Number="5">-1.974747</PC>

			<PC Number="6">2.380695</PC>

			<PC Number="7">-1.836547</PC>

			<PC Number="8">1.507290</PC>

			<PC Number="9">-0.559751</PC>

			<PC Number="10">-2.375722</PC>

			<PC Number="11">-0.302539</PC>

			<PC Number="12">1.461532</PC>

			<PC Number="13">0.190305</PC>

			<PC Number="14">-0.903412</PC>

			<PC Number="15">-0.233972</PC>

			<PC Number="16">-0.286891</PC>

			<PC Number="17">-0.485932</PC>

			<PC Number="18">-1.036995</PC>

			<PC Number="19">-0.664707</PC>

			<PC Number="20">0.270734</PC>

			<PC Number="21">-1.266277</PC>

			<PC Number="22">-1.230886</PC>

			<PC Number="23">1.912399</PC>

			<PC Number="24">-0.036097</PC>

			<PC Number="25">-0.066962</PC>

			<PC Number="26">-1.040733</PC>

			<PC Number="27">-2.034324</PC>

			<PC Number="28">0.348915</PC>

			<PC Number="29">0.188071</PC>

			<PC Number="30">1.840938</PC>

			<PC Number="31">0.915086</PC>

			<PC Number="32">0.300162</PC>

			<PC Number="33">0.224813</PC>

			<PC Number="34">-0.216674</PC>

			<PC Number="35">-0.224476</PC>

			<PC Number="36">0.111585</PC>

			<PC Number="37">0.362424</PC>

			<PC Number="38">1.116160</PC>

			<PC Number="39">-0.902664</PC>

			<PC Number="40">0.135722</PC>

			<PC Number="41">0.058657</PC>

			<PC Number="42">-0.359112</PC>

			<PC Number="43">-1.041644</PC>

			<PC Number="44">0.420090</PC>

			<PC Number="45">0.813276</PC>

			<PC Number="46">0.319971</PC>

			<PC Number="47">-0.407895</PC>

			<PC Number="48">-0.164416</PC>

			<PC Number="49">0.496308</PC>

			<PC Number="50">-0.270397</PC>

			<PC Number="51">-0.526508</PC>

			<PC Number="52">-0.386025</PC>

			<PC Number="53">0.568701</PC>

			<PC Number="54">1.028974</PC>

			<PC Number="55">0.371638</PC>

			<PC Number="56">0.306909</PC>

			<PC Number="57">0.959089</PC>

			<PC Number="58">-0.034514</PC>

			<PC Number="59">0.542610</PC>

			<PC Number="60">-0.933070</PC>

			<PC Number="61">0.096494</PC>

			<PC Number="62">0.144796</PC>

			<PC Number="63">-0.029623</PC>

			<PC Number="64">0.074875</PC>

			<PC Number="65">0.441511</PC>

			<PC Number="66">-0.007456</PC>

		</Spectrum>

		<Spectrum Class="1" SpectraPath="F:\Imaging\Corazones_Anguita\Inf\Inf_1_Medio_C\Inf_1_Medio_C\0_R00X083Y013\1\1SLin\fid">

			<PC Number="1">1.307880</PC>

			<PC Number="2">8.736285</PC>

			<PC Number="3">1.703642</PC>

			<PC Number="4">1.270018</PC>

			<PC Number="5">-1.857368</PC>

			<PC Number="6">0.876790</PC>

			<PC Number="7">-2.050685</PC>

			<PC Number="8">0.935612</PC>

			<PC Number="9">-0.539186</PC>

			<PC Number="10">-1.891158</PC>

			<PC Number="11">0.498137</PC>

			<PC Number="12">0.145081</PC>

			<PC Number="13">1.256920</PC>

			<PC Number="14">-0.982972</PC>

			<PC Number="15">-0.054498</PC>

			<PC Number="16">-0.782328</PC>

			<PC Number="17">0.529317</PC>

			<PC Number="18">-0.629496</PC>

			<PC Number="19">-0.312348</PC>

			<PC Number="20">-1.109442</PC>

			<PC Number="21">0.858422</PC>

			<PC Number="22">-1.698389</PC>

			<PC Number="23">-0.156866</PC>

			<PC Number="24">0.346841</PC>

			<PC Number="25">0.749433</PC>

			<PC Number="26">-1.386469</PC>

			<PC Number="27">-1.609799</PC>

			<PC Number="28">-0.452650</PC>

			<PC Number="29">-0.725914</PC>

			<PC Number="30">-0.648242</PC>

			<PC Number="31">1.355258</PC>

			<PC Number="32">-0.124305</PC>

			<PC Number="33">-0.265092</PC>

			<PC Number="34">-0.272793</PC>

			<PC Number="35">0.036318</PC>

			<PC Number="36">-0.335621</PC>

			<PC Number="37">-1.393036</PC>

			<PC Number="38">-0.820543</PC>

			<PC Number="39">-0.434110</PC>

			<PC Number="40">-1.391052</PC>

			<PC Number="41">-0.226182</PC>

			<PC Number="42">0.140007</PC>

			<PC Number="43">-0.433419</PC>

			<PC Number="44">0.337608</PC>

			<PC Number="45">0.547613</PC>

			<PC Number="46">-0.404862</PC>

			<PC Number="47">0.576623</PC>

			<PC Number="48">-0.530920</PC>

			<PC Number="49">0.102834</PC>

			<PC Number="50">-0.076735</PC>

			<PC Number="51">-0.084514</PC>

			<PC Number="52">-0.076766</PC>

			<PC Number="53">0.304698</PC>

			<PC Number="54">0.671706</PC>

			<PC Number="55">0.533150</PC>

			<PC Number="56">0.464692</PC>

			<PC Number="57">0.084539</PC>

			<PC Number="58">0.117621</PC>

			<PC Number="59">0.668959</PC>

			<PC Number="60">-0.381284</PC>

			<PC Number="61">0.064521</PC>

			<PC Number="62">0.245799</PC>

			<PC Number="63">0.046244</PC>

			<PC Number="64">0.075038</PC>

			<PC Number="65">-0.241717</PC>

			<PC Number="66">-0.012226</PC>

		</Spectrum>

		<Spectrum Class="1" SpectraPath="F:\Imaging\Corazones_Anguita\Inf\Inf_1_Medio_C\Inf_1_Medio_C\0_R00X084Y013\1\1SLin\fid">

			<PC Number="1">0.658348</PC>

			<PC Number="2">4.905887</PC>

			<PC Number="3">1.677966</PC>

			<PC Number="4">0.045172</PC>

			<PC Number="5">-1.166511</PC>

			<PC Number="6">1.702511</PC>

			<PC Number="7">-0.587308</PC>

			<PC Number="8">1.843153</PC>

			<PC Number="9">-0.510310</PC>

			<PC Number="10">-1.468831</PC>

			<PC Number="11">0.270806</PC>

			<PC Number="12">-0.361378</PC>

			<PC Number="13">0.582063</PC>

			<PC Number="14">-0.777658</PC>

			<PC Number="15">1.802139</PC>

			<PC Number="16">0.890052</PC>

			<PC Number="17">-1.170431</PC>

			<PC Number="18">0.183153</PC>

			<PC Number="19">0.484433</PC>

			<PC Number="20">-0.979282</PC>

			<PC Number="21">0.923708</PC>

			<PC Number="22">-0.417055</PC>

			<PC Number="23">2.124904</PC>

			<PC Number="24">-0.429748</PC>

			<PC Number="25">1.001401</PC>

			<PC Number="26">0.151245</PC>

			<PC Number="27">-0.946809</PC>

			<PC Number="28">0.566301</PC>

			<PC Number="29">-0.318692</PC>

			<PC Number="30">0.769042</PC>

			<PC Number="31">0.320399</PC>

			<PC Number="32">0.118169</PC>

			<PC Number="33">-0.556087</PC>

			<PC Number="34">0.664653</PC>

			<PC Number="35">0.891487</PC>

			<PC Number="36">-0.356457</PC>

			<PC Number="37">0.366928</PC>

			<PC Number="38">0.747779</PC>

			<PC Number="39">-0.094669</PC>

			<PC Number="40">0.072412</PC>

			<PC Number="41">1.087345</PC>

			<PC Number="42">-0.580757</PC>

			<PC Number="43">0.007973</PC>

			<PC Number="44">-0.217398</PC>

			<PC Number="45">0.094712</PC>

			<PC Number="46">0.535634</PC>

			<PC Number="47">0.591630</PC>

			<PC Number="48">-0.002049</PC>

			<PC Number="49">0.639386</PC>

			<PC Number="50">0.045945</PC>

			<PC Number="51">-0.503627</PC>

			<PC Number="52">-0.103045</PC>

			<PC Number="53">0.315163</PC>

			<PC Number="54">0.245584</PC>

			<PC Number="55">0.058952</PC>

			<PC Number="56">0.317782</PC>

			<PC Number="57">0.004820</PC>

			<PC Number="58">0.517450</PC>

			<PC Number="59">0.573052</PC>

			<PC Number="60">-0.181459</PC>

			<PC Number="61">-0.186200</PC>

			<PC Number="62">-0.030947</PC>

			<PC Number="63">-0.157643</PC>

			<PC Number="64">-0.141666</PC>

			<PC Number="65">0.352982</PC>

			<PC Number="66">-0.029015</PC>

		</Spectrum>

		<Spectrum Class="1" SpectraPath="F:\Imaging\Corazones_Anguita\Inf\Inf_1_Medio_C\Inf_1_Medio_C\0_R00X085Y013\1\1SLin\fid">

			<PC Number="1">-1.488383</PC>

			<PC Number="2">3.157067</PC>

			<PC Number="3">2.375594</PC>

			<PC Number="4">0.386106</PC>

			<PC Number="5">-0.770976</PC>

			<PC Number="6">0.990869</PC>

			<PC Number="7">0.611341</PC>

			<PC Number="8">1.302449</PC>

			<PC Number="9">-0.073195</PC>

			<PC Number="10">0.052584</PC>

			<PC Number="11">0.087231</PC>

			<PC Number="12">-1.330838</PC>

			<PC Number="13">-0.150944</PC>

			<PC Number="14">-0.949322</PC>

			<PC Number="15">-0.028633</PC>

			<PC Number="16">-0.616355</PC>

			<PC Number="17">0.141061</PC>

			<PC Number="18">-0.306618</PC>

			<PC Number="19">0.290950</PC>

			<PC Number="20">-0.400368</PC>

			<PC Number="21">-1.587624</PC>

			<PC Number="22">0.153958</PC>

			<PC Number="23">0.949175</PC>

			<PC Number="24">0.204866</PC>

			<PC Number="25">1.403117</PC>

			<PC Number="26">-0.098344</PC>

			<PC Number="27">-0.774999</PC>

			<PC Number="28">0.220103</PC>

			<PC Number="29">0.083765</PC>

			<PC Number="30">-0.530200</PC>

			<PC Number="31">0.211851</PC>

			<PC Number="32">1.096400</PC>

			<PC Number="33">1.165677</PC>

			<PC Number="34">-0.821444</PC>

			<PC Number="35">-1.324190</PC>

			<PC Number="36">0.021260</PC>

			<PC Number="37">-0.567236</PC>

			<PC Number="38">-0.464028</PC>

			<PC Number="39">0.230786</PC>

			<PC Number="40">0.476862</PC>

			<PC Number="41">1.033277</PC>

			<PC Number="42">-0.001795</PC>

			<PC Number="43">0.352174</PC>

			<PC Number="44">0.380121</PC>

			<PC Number="45">0.435373</PC>

			<PC Number="46">-0.116663</PC>

			<PC Number="47">0.471751</PC>

			<PC Number="48">-0.211560</PC>

			<PC Number="49">-0.243618</PC>

			<PC Number="50">-0.319657</PC>

			<PC Number="51">-0.476011</PC>

			<PC Number="52">-0.317823</PC>

			<PC Number="53">-0.005226</PC>

			<PC Number="54">0.413392</PC>

			<PC Number="55">0.166674</PC>

			<PC Number="56">-0.292499</PC>

			<PC Number="57">0.088146</PC>

			<PC Number="58">-0.033347</PC>

			<PC Number="59">0.554639</PC>

			<PC Number="60">-0.212741</PC>

			<PC Number="61">0.119732</PC>

			<PC Number="62">-0.000230</PC>

			<PC Number="63">-0.150240</PC>

			<PC Number="64">0.007150</PC>

			<PC Number="65">-0.261622</PC>

			<PC Number="66">0.027828</PC>

		</Spectrum>

		<Spectrum Class="1" SpectraPath="F:\Imaging\Corazones_Anguita\Inf\Inf_1_Medio_C\Inf_1_Medio_C\0_R00X086Y013\1\1SLin\fid">

			<PC Number="1">1.891713</PC>

			<PC Number="2">3.765952</PC>

			<PC Number="3">-0.278802</PC>

			<PC Number="4">0.085771</PC>

			<PC Number="5">-0.985139</PC>

			<PC Number="6">2.092184</PC>

			<PC Number="7">-2.152742</PC>

			<PC Number="8">0.809546</PC>

			<PC Number="9">-1.338496</PC>

			<PC Number="10">-1.333452</PC>

			<PC Number="11">0.921805</PC>

			<PC Number="12">-0.032075</PC>

			<PC Number="13">2.380265</PC>

			<PC Number="14">0.072718</PC>

			<PC Number="15">0.147780</PC>

			<PC Number="16">-0.040029</PC>

			<PC Number="17">-1.494855</PC>

			<PC Number="18">0.877713</PC>

			<PC Number="19">-0.897787</PC>

			<PC Number="20">-0.623660</PC>

			<PC Number="21">-0.223545</PC>

			<PC Number="22">-0.720100</PC>

			<PC Number="23">0.359977</PC>

			<PC Number="24">-0.825656</PC>

			<PC Number="25">-0.244518</PC>

			<PC Number="26">0.086850</PC>

			<PC Number="27">0.920161</PC>

			<PC Number="28">-0.870127</PC>

			<PC Number="29">0.196044</PC>

			<PC Number="30">-0.178188</PC>

			<PC Number="31">-0.078468</PC>

			<PC Number="32">-0.027619</PC>

			<PC Number="33">0.266107</PC>

			<PC Number="34">-0.186224</PC>

			<PC Number="35">-1.418200</PC>

			<PC Number="36">0.975534</PC>

			<PC Number="37">0.379680</PC>

			<PC Number="38">-0.034998</PC>

			<PC Number="39">-1.096469</PC>

			<PC Number="40">0.331658</PC>

			<PC Number="41">1.153859</PC>

			<PC Number="42">0.194333</PC>

			<PC Number="43">-0.402913</PC>

			<PC Number="44">0.178953</PC>

			<PC Number="45">0.557068</PC>

			<PC Number="46">0.729279</PC>

			<PC Number="47">1.263755</PC>

			<PC Number="48">0.146775</PC>

			<PC Number="49">-0.185287</PC>

			<PC Number="50">-0.671198</PC>

			<PC Number="51">-0.008262</PC>

			<PC Number="52">-0.621046</PC>

			<PC Number="53">0.841347</PC>

			<PC Number="54">0.501486</PC>

			<PC Number="55">0.077622</PC>

			<PC Number="56">0.420861</PC>

			<PC Number="57">-0.900773</PC>

			<PC Number="58">0.230253</PC>

			<PC Number="59">0.236410</PC>

			<PC Number="60">-0.500606</PC>

			<PC Number="61">0.275267</PC>

			<PC Number="62">-0.158684</PC>

			<PC Number="63">-0.340209</PC>

			<PC Number="64">-0.265493</PC>

			<PC Number="65">-0.004593</PC>

			<PC Number="66">-0.029475</PC>

		</Spectrum>

		<Spectrum Class="1" SpectraPath="F:\Imaging\Corazones_Anguita\Inf\Inf_1_Medio_C\Inf_1_Medio_C\0_R00X087Y013\1\1SLin\fid">

			<PC Number="1">-0.896726</PC>

			<PC Number="2">8.289278</PC>

			<PC Number="3">2.331181</PC>

			<PC Number="4">0.260111</PC>

			<PC Number="5">-1.912023</PC>

			<PC Number="6">1.045930</PC>

			<PC Number="7">-0.715846</PC>

			<PC Number="8">-0.196782</PC>

			<PC Number="9">-0.344048</PC>

			<PC Number="10">-1.848508</PC>

			<PC Number="11">0.909607</PC>

			<PC Number="12">0.109305</PC>

			<PC Number="13">-0.340255</PC>

			<PC Number="14">-0.276061</PC>

			<PC Number="15">0.406855</PC>

			<PC Number="16">0.203901</PC>

			<PC Number="17">0.728606</PC>

			<PC Number="18">0.846998</PC>

			<PC Number="19">0.600978</PC>

			<PC Number="20">-0.739977</PC>

			<PC Number="21">-1.318159</PC>

			<PC Number="22">-0.591421</PC>

			<PC Number="23">1.678208</PC>

			<PC Number="24">-0.674785</PC>

			<PC Number="25">-0.084741</PC>

			<PC Number="26">0.261489</PC>

			<PC Number="27">-0.977872</PC>

			<PC Number="28">-0.058812</PC>

			<PC Number="29">-0.519236</PC>

			<PC Number="30">-0.031517</PC>

			<PC Number="31">0.189357</PC>

			<PC Number="32">-0.408763</PC>

			<PC Number="33">-1.418075</PC>

			<PC Number="34">-0.685986</PC>

			<PC Number="35">-2.164100</PC>

			<PC Number="36">0.243833</PC>

			<PC Number="37">-0.500643</PC>

			<PC Number="38">-0.173122</PC>

			<PC Number="39">0.456187</PC>

			<PC Number="40">-0.056426</PC>

			<PC Number="41">-0.171015</PC>

			<PC Number="42">-0.327197</PC>

			<PC Number="43">-0.046007</PC>

			<PC Number="44">0.321974</PC>

			<PC Number="45">-0.000055</PC>

			<PC Number="46">0.363994</PC>

			<PC Number="47">0.351522</PC>

			<PC Number="48">-0.360518</PC>

			<PC Number="49">-0.224930</PC>

			<PC Number="50">-0.126656</PC>

			<PC Number="51">-1.347676</PC>

			<PC Number="52">-0.538549</PC>

			<PC Number="53">0.485504</PC>

			<PC Number="54">0.044957</PC>

			<PC Number="55">-0.138585</PC>

			<PC Number="56">0.489953</PC>

			<PC Number="57">-0.186998</PC>

			<PC Number="58">0.064699</PC>

			<PC Number="59">0.269910</PC>

			<PC Number="60">-0.717907</PC>

			<PC Number="61">-0.089059</PC>

			<PC Number="62">-0.047805</PC>

			<PC Number="63">-0.160823</PC>

			<PC Number="64">-0.270432</PC>

			<PC Number="65">-0.198640</PC>

			<PC Number="66">-0.000974</PC>

		</Spectrum>

		<Spectrum Class="1" SpectraPath="F:\Imaging\Corazones_Anguita\Inf\Inf_1_Medio_C\Inf_1_Medio_C\0_R00X088Y013\1\1SLin\fid">

			<PC Number="1">0.314831</PC>

			<PC Number="2">8.043103</PC>

			<PC Number="3">1.000232</PC>

			<PC Number="4">-0.007150</PC>

			<PC Number="5">-2.150322</PC>

			<PC Number="6">0.371486</PC>

			<PC Number="7">-1.265708</PC>

			<PC Number="8">1.019721</PC>

			<PC Number="9">-0.933590</PC>

			<PC Number="10">-0.127913</PC>

			<PC Number="11">0.774457</PC>

			<PC Number="12">-0.493458</PC>

			<PC Number="13">0.957172</PC>

			<PC Number="14">0.036187</PC>

			<PC Number="15">-0.069421</PC>

			<PC Number="16">-0.024568</PC>

			<PC Number="17">-0.889326</PC>

			<PC Number="18">-0.196142</PC>

			<PC Number="19">-0.853292</PC>

			<PC Number="20">-0.171772</PC>

			<PC Number="21">0.856629</PC>

			<PC Number="22">-1.138017</PC>

			<PC Number="23">1.432849</PC>

			<PC Number="24">-0.278925</PC>

			<PC Number="25">0.826420</PC>

			<PC Number="26">-0.988107</PC>

			<PC Number="27">0.228939</PC>

			<PC Number="28">-0.305695</PC>

			<PC Number="29">-0.200431</PC>

			<PC Number="30">0.679301</PC>

			<PC Number="31">1.665222</PC>

			<PC Number="32">0.398661</PC>

			<PC Number="33">-0.490881</PC>

			<PC Number="34">-0.162453</PC>

			<PC Number="35">0.913483</PC>

			<PC Number="36">-0.028556</PC>

			<PC Number="37">0.315393</PC>

			<PC Number="38">0.101069</PC>

			<PC Number="39">0.724264</PC>

			<PC Number="40">-0.739608</PC>

			<PC Number="41">0.464086</PC>

			<PC Number="42">0.423233</PC>

			<PC Number="43">0.244161</PC>

			<PC Number="44">-0.770686</PC>

			<PC Number="45">0.072748</PC>

			<PC Number="46">-0.398310</PC>

			<PC Number="47">-0.579674</PC>

			<PC Number="48">-0.587671</PC>

			<PC Number="49">-0.507217</PC>

			<PC Number="50">0.688558</PC>

			<PC Number="51">-0.421599</PC>

			<PC Number="52">-0.082774</PC>

			<PC Number="53">0.556076</PC>

			<PC Number="54">0.626670</PC>

			<PC Number="55">1.070262</PC>

			<PC Number="56">0.316269</PC>

			<PC Number="57">0.360406</PC>

			<PC Number="58">0.153896</PC>

			<PC Number="59">0.464981</PC>

			<PC Number="60">-0.241589</PC>

			<PC Number="61">0.096861</PC>

			<PC Number="62">0.225464</PC>

			<PC Number="63">0.018374</PC>

			<PC Number="64">-0.187995</PC>

			<PC Number="65">-0.303274</PC>

			<PC Number="66">-0.078116</PC>

		</Spectrum>

		<Spectrum Class="1" SpectraPath="F:\Imaging\Corazones_Anguita\Inf\Inf_1_Medio_C\Inf_1_Medio_C\0_R00X046Y014\1\1SLin\fid">

			<PC Number="1">-4.189815</PC>

			<PC Number="2">13.354714</PC>

			<PC Number="3">2.704134</PC>

			<PC Number="4">1.021980</PC>

			<PC Number="5">-2.279011</PC>

			<PC Number="6">-1.741967</PC>

			<PC Number="7">-3.517042</PC>

			<PC Number="8">-0.024161</PC>

			<PC Number="9">-3.666534</PC>

			<PC Number="10">-0.461812</PC>

			<PC Number="11">-0.659398</PC>

			<PC Number="12">-0.699382</PC>

			<PC Number="13">-0.281542</PC>

			<PC Number="14">-1.878201</PC>

			<PC Number="15">-0.046582</PC>

			<PC Number="16">-0.875590</PC>

			<PC Number="17">0.104719</PC>

			<PC Number="18">-0.923614</PC>

			<PC Number="19">0.639000</PC>

			<PC Number="20">-0.137849</PC>

			<PC Number="21">-0.008516</PC>

			<PC Number="22">0.150429</PC>

			<PC Number="23">0.102062</PC>

			<PC Number="24">0.758440</PC>

			<PC Number="25">0.483556</PC>

			<PC Number="26">0.147477</PC>

			<PC Number="27">0.171776</PC>

			<PC Number="28">0.196216</PC>

			<PC Number="29">0.607263</PC>

			<PC Number="30">-0.405024</PC>

			<PC Number="31">-0.905176</PC>

			<PC Number="32">1.929007</PC>

			<PC Number="33">0.632297</PC>

			<PC Number="34">0.597771</PC>

			<PC Number="35">-0.213441</PC>

			<PC Number="36">-0.627658</PC>

			<PC Number="37">-0.618602</PC>

			<PC Number="38">-0.261288</PC>

			<PC Number="39">0.406416</PC>

			<PC Number="40">-0.551215</PC>

			<PC Number="41">-1.600342</PC>

			<PC Number="42">-0.288010</PC>

			<PC Number="43">-0.444399</PC>

			<PC Number="44">-0.480419</PC>

			<PC Number="45">-0.639512</PC>

			<PC Number="46">-0.356169</PC>

			<PC Number="47">-1.729571</PC>

			<PC Number="48">0.042259</PC>

			<PC Number="49">0.298189</PC>

			<PC Number="50">0.074931</PC>

			<PC Number="51">0.090863</PC>

			<PC Number="52">0.127013</PC>

			<PC Number="53">0.716520</PC>

			<PC Number="54">-0.128239</PC>

			<PC Number="55">0.316380</PC>

			<PC Number="56">0.162443</PC>

			<PC Number="57">-1.177619</PC>

			<PC Number="58">0.728432</PC>

			<PC Number="59">0.038699</PC>

			<PC Number="60">-0.205361</PC>

			<PC Number="61">0.109254</PC>

			<PC Number="62">-0.045744</PC>

			<PC Number="63">0.045467</PC>

			<PC Number="64">-0.087512</PC>

			<PC Number="65">0.404586</PC>

			<PC Number="66">-0.051556</PC>

		</Spectrum>

		<Spectrum Class="1" SpectraPath="F:\Imaging\Corazones_Anguita\Inf\Inf_1_Medio_C\Inf_1_Medio_C\0_R00X047Y014\1\1SLin\fid">

			<PC Number="1">0.520131</PC>

			<PC Number="2">2.555237</PC>

			<PC Number="3">1.640609</PC>

			<PC Number="4">1.413693</PC>

			<PC Number="5">-0.429249</PC>

			<PC Number="6">1.719556</PC>

			<PC Number="7">-0.915463</PC>

			<PC Number="8">2.364981</PC>

			<PC Number="9">-1.410917</PC>

			<PC Number="10">0.059525</PC>

			<PC Number="11">0.944286</PC>

			<PC Number="12">-0.933428</PC>

			<PC Number="13">0.124683</PC>

			<PC Number="14">-0.793337</PC>

			<PC Number="15">1.006201</PC>

			<PC Number="16">-0.347648</PC>

			<PC Number="17">1.074552</PC>

			<PC Number="18">-1.308452</PC>

			<PC Number="19">0.299286</PC>

			<PC Number="20">-1.323782</PC>

			<PC Number="21">-0.817871</PC>

			<PC Number="22">0.961953</PC>

			<PC Number="23">0.037086</PC>

			<PC Number="24">0.872442</PC>

			<PC Number="25">0.373139</PC>

			<PC Number="26">-1.099683</PC>

			<PC Number="27">0.146421</PC>

			<PC Number="28">-1.252265</PC>

			<PC Number="29">-0.199081</PC>

			<PC Number="30">-0.898332</PC>

			<PC Number="31">-0.671026</PC>

			<PC Number="32">-0.289735</PC>

			<PC Number="33">0.286416</PC>

			<PC Number="34">0.168231</PC>

			<PC Number="35">-0.567153</PC>

			<PC Number="36">0.105848</PC>

			<PC Number="37">-0.023240</PC>

			<PC Number="38">0.131183</PC>

			<PC Number="39">0.455215</PC>

			<PC Number="40">-0.665212</PC>

			<PC Number="41">-1.058529</PC>

			<PC Number="42">-0.907320</PC>

			<PC Number="43">-0.542257</PC>

			<PC Number="44">0.881192</PC>

			<PC Number="45">-0.284983</PC>

			<PC Number="46">0.158640</PC>

			<PC Number="47">0.084282</PC>

			<PC Number="48">-0.129551</PC>

			<PC Number="49">-0.938376</PC>

			<PC Number="50">0.003569</PC>

			<PC Number="51">-0.378797</PC>

			<PC Number="52">-0.330497</PC>

			<PC Number="53">0.048721</PC>

			<PC Number="54">1.219645</PC>

			<PC Number="55">-0.387773</PC>

			<PC Number="56">0.226471</PC>

			<PC Number="57">0.421925</PC>

			<PC Number="58">-0.032639</PC>

			<PC Number="59">0.874104</PC>

			<PC Number="60">-0.954315</PC>

			<PC Number="61">0.380344</PC>

			<PC Number="62">0.017682</PC>

			<PC Number="63">0.095376</PC>

			<PC Number="64">0.015623</PC>

			<PC Number="65">-0.244898</PC>

			<PC Number="66">0.018333</PC>

		</Spectrum>

		<Spectrum Class="1" SpectraPath="F:\Imaging\Corazones_Anguita\Inf\Inf_1_Medio_C\Inf_1_Medio_C\0_R00X048Y014\1\1SLin\fid">

			<PC Number="1">2.707453</PC>

			<PC Number="2">1.532947</PC>

			<PC Number="3">0.859736</PC>

			<PC Number="4">2.197891</PC>

			<PC Number="5">-1.751090</PC>

			<PC Number="6">1.602212</PC>

			<PC Number="7">-1.179304</PC>

			<PC Number="8">2.239219</PC>

			<PC Number="9">-0.410509</PC>

			<PC Number="10">-2.646626</PC>

			<PC Number="11">-0.234026</PC>

			<PC Number="12">0.311900</PC>

			<PC Number="13">1.453290</PC>

			<PC Number="14">0.870132</PC>

			<PC Number="15">0.674444</PC>

			<PC Number="16">-0.572720</PC>

			<PC Number="17">0.336541</PC>

			<PC Number="18">-0.413111</PC>

			<PC Number="19">-0.686885</PC>

			<PC Number="20">-0.300486</PC>

			<PC Number="21">-0.703548</PC>

			<PC Number="22">0.326740</PC>

			<PC Number="23">0.955875</PC>

			<PC Number="24">1.092213</PC>

			<PC Number="25">-0.143753</PC>

			<PC Number="26">-1.291581</PC>

			<PC Number="27">-0.508299</PC>

			<PC Number="28">-0.422071</PC>

			<PC Number="29">0.099351</PC>

			<PC Number="30">-0.298340</PC>

			<PC Number="31">-0.536601</PC>

			<PC Number="32">-0.168204</PC>

			<PC Number="33">1.584326</PC>

			<PC Number="34">0.891406</PC>

			<PC Number="35">-1.455417</PC>

			<PC Number="36">0.280786</PC>

			<PC Number="37">0.744663</PC>

			<PC Number="38">0.708569</PC>

			<PC Number="39">-0.517801</PC>

			<PC Number="40">-0.176511</PC>

			<PC Number="41">0.514842</PC>

			<PC Number="42">-0.627687</PC>

			<PC Number="43">-0.792593</PC>

			<PC Number="44">1.262860</PC>

			<PC Number="45">-0.356124</PC>

			<PC Number="46">0.178765</PC>

			<PC Number="47">0.302937</PC>

			<PC Number="48">-0.848178</PC>

			<PC Number="49">0.455468</PC>

			<PC Number="50">-0.687523</PC>

			<PC Number="51">-0.178107</PC>

			<PC Number="52">-0.348545</PC>

			<PC Number="53">0.751589</PC>

			<PC Number="54">1.180384</PC>

			<PC Number="55">-0.076881</PC>

			<PC Number="56">1.026000</PC>

			<PC Number="57">-0.041019</PC>

			<PC Number="58">-0.023851</PC>

			<PC Number="59">0.647307</PC>

			<PC Number="60">-1.047300</PC>

			<PC Number="61">0.345457</PC>

			<PC Number="62">0.029715</PC>

			<PC Number="63">0.133303</PC>

			<PC Number="64">-0.263638</PC>

			<PC Number="65">-0.083898</PC>

			<PC Number="66">-0.044902</PC>

		</Spectrum>

		<Spectrum Class="1" SpectraPath="F:\Imaging\Corazones_Anguita\Inf\Inf_1_Medio_C\Inf_1_Medio_C\0_R00X049Y014\1\1SLin\fid">

			<PC Number="1">-1.547292</PC>

			<PC Number="2">2.768688</PC>

			<PC Number="3">1.926787</PC>

			<PC Number="4">0.355225</PC>

			<PC Number="5">-1.206842</PC>

			<PC Number="6">0.341909</PC>

			<PC Number="7">-0.063969</PC>

			<PC Number="8">0.979424</PC>

			<PC Number="9">-2.599254</PC>

			<PC Number="10">-1.055622</PC>

			<PC Number="11">2.324731</PC>

			<PC Number="12">-0.019904</PC>

			<PC Number="13">1.438020</PC>

			<PC Number="14">-1.951178</PC>

			<PC Number="15">0.050513</PC>

			<PC Number="16">-0.045913</PC>

			<PC Number="17">1.528637</PC>

			<PC Number="18">-1.488702</PC>

			<PC Number="19">0.688943</PC>

			<PC Number="20">-1.149405</PC>

			<PC Number="21">0.952293</PC>

			<PC Number="22">-0.493344</PC>

			<PC Number="23">-0.280505</PC>

			<PC Number="24">0.374268</PC>

			<PC Number="25">0.557087</PC>

			<PC Number="26">-1.937120</PC>

			<PC Number="27">0.112781</PC>

			<PC Number="28">0.090196</PC>

			<PC Number="29">0.733527</PC>

			<PC Number="30">-0.566033</PC>

			<PC Number="31">-0.502024</PC>

			<PC Number="32">0.843221</PC>

			<PC Number="33">-0.054146</PC>

			<PC Number="34">-0.226150</PC>

			<PC Number="35">0.168204</PC>

			<PC Number="36">0.758806</PC>

			<PC Number="37">-0.154495</PC>

			<PC Number="38">0.902857</PC>

			<PC Number="39">0.871451</PC>

			<PC Number="40">-1.060372</PC>

			<PC Number="41">-0.622820</PC>

			<PC Number="42">0.225672</PC>

			<PC Number="43">0.225179</PC>

			<PC Number="44">1.092223</PC>

			<PC Number="45">-0.278176</PC>

			<PC Number="46">-0.820575</PC>

			<PC Number="47">-0.245498</PC>

			<PC Number="48">-0.271262</PC>

			<PC Number="49">-0.218338</PC>

			<PC Number="50">-0.973836</PC>

			<PC Number="51">-0.339884</PC>

			<PC Number="52">-0.226286</PC>

			<PC Number="53">0.916980</PC>

			<PC Number="54">0.672376</PC>

			<PC Number="55">1.233245</PC>

			<PC Number="56">0.800712</PC>

			<PC Number="57">0.711093</PC>

			<PC Number="58">-0.306803</PC>

			<PC Number="59">0.489420</PC>

			<PC Number="60">-0.994362</PC>

			<PC Number="61">0.044809</PC>

			<PC Number="62">0.432163</PC>

			<PC Number="63">-0.402864</PC>

			<PC Number="64">-0.009247</PC>

			<PC Number="65">-0.038847</PC>

			<PC Number="66">-0.016721</PC>

		</Spectrum>

		<Spectrum Class="1" SpectraPath="F:\Imaging\Corazones_Anguita\Inf\Inf_1_Medio_C\Inf_1_Medio_C\0_R00X050Y014\1\1SLin\fid">

			<PC Number="1">6.279432</PC>

			<PC Number="2">2.080073</PC>

			<PC Number="3">1.130343</PC>

			<PC Number="4">2.399411</PC>

			<PC Number="5">-1.764224</PC>

			<PC Number="6">0.453587</PC>

			<PC Number="7">0.125342</PC>

			<PC Number="8">1.867263</PC>

			<PC Number="9">-0.955880</PC>

			<PC Number="10">-0.699259</PC>

			<PC Number="11">0.158233</PC>

			<PC Number="12">0.927306</PC>

			<PC Number="13">0.332786</PC>

			<PC Number="14">0.439748</PC>

			<PC Number="15">-0.478487</PC>

			<PC Number="16">-0.931938</PC>

			<PC Number="17">0.008068</PC>

			<PC Number="18">-0.659212</PC>

			<PC Number="19">-0.254136</PC>

			<PC Number="20">-0.571010</PC>

			<PC Number="21">-0.006995</PC>

			<PC Number="22">0.190407</PC>

			<PC Number="23">0.269174</PC>

			<PC Number="24">-0.424324</PC>

			<PC Number="25">0.062968</PC>

			<PC Number="26">0.305735</PC>

			<PC Number="27">-1.225879</PC>

			<PC Number="28">-0.174544</PC>

			<PC Number="29">1.700089</PC>

			<PC Number="30">0.733945</PC>

			<PC Number="31">0.565221</PC>

			<PC Number="32">0.435975</PC>

			<PC Number="33">-0.298752</PC>

			<PC Number="34">0.115843</PC>

			<PC Number="35">-0.140779</PC>

			<PC Number="36">0.464032</PC>

			<PC Number="37">-0.542416</PC>

			<PC Number="38">-0.299804</PC>

			<PC Number="39">0.259338</PC>

			<PC Number="40">-0.571743</PC>

			<PC Number="41">-0.729350</PC>

			<PC Number="42">-1.017741</PC>

			<PC Number="43">-0.519449</PC>

			<PC Number="44">-0.550520</PC>

			<PC Number="45">-0.711247</PC>

			<PC Number="46">-0.006175</PC>

			<PC Number="47">0.079890</PC>

			<PC Number="48">0.573907</PC>

			<PC Number="49">0.132810</PC>

			<PC Number="50">-1.181041</PC>

			<PC Number="51">0.092536</PC>

			<PC Number="52">-0.879627</PC>

			<PC Number="53">1.024303</PC>

			<PC Number="54">1.276775</PC>

			<PC Number="55">-0.086892</PC>

			<PC Number="56">0.464190</PC>

			<PC Number="57">-0.006782</PC>

			<PC Number="58">-0.717758</PC>

			<PC Number="59">0.873802</PC>

			<PC Number="60">-0.002228</PC>

			<PC Number="61">-0.056506</PC>

			<PC Number="62">0.508339</PC>

			<PC Number="63">0.132146</PC>

			<PC Number="64">0.343998</PC>

			<PC Number="65">0.216728</PC>

			<PC Number="66">-0.025537</PC>

		</Spectrum>

		<Spectrum Class="1" SpectraPath="F:\Imaging\Corazones_Anguita\Inf\Inf_1_Medio_C\Inf_1_Medio_C\0_R00X051Y014\1\1SLin\fid">

			<PC Number="1">6.613430</PC>

			<PC Number="2">2.754364</PC>

			<PC Number="3">-0.419679</PC>

			<PC Number="4">2.171457</PC>

			<PC Number="5">-1.897111</PC>

			<PC Number="6">3.058987</PC>

			<PC Number="7">-0.660343</PC>

			<PC Number="8">0.762516</PC>

			<PC Number="9">-0.165190</PC>

			<PC Number="10">-1.265804</PC>

			<PC Number="11">0.508407</PC>

			<PC Number="12">1.474194</PC>

			<PC Number="13">0.292069</PC>

			<PC Number="14">-0.860153</PC>

			<PC Number="15">-0.323712</PC>

			<PC Number="16">-0.667059</PC>

			<PC Number="17">1.316626</PC>

			<PC Number="18">-0.398224</PC>

			<PC Number="19">-0.124463</PC>

			<PC Number="20">0.169200</PC>

			<PC Number="21">-0.569996</PC>

			<PC Number="22">-1.087619</PC>

			<PC Number="23">-0.078133</PC>

			<PC Number="24">0.583503</PC>

			<PC Number="25">0.348738</PC>

			<PC Number="26">-1.207026</PC>

			<PC Number="27">-2.082583</PC>

			<PC Number="28">0.758171</PC>

			<PC Number="29">0.543193</PC>

			<PC Number="30">1.241429</PC>

			<PC Number="31">0.769077</PC>

			<PC Number="32">0.768819</PC>

			<PC Number="33">1.845376</PC>

			<PC Number="34">0.702446</PC>

			<PC Number="35">-0.478806</PC>

			<PC Number="36">1.109323</PC>

			<PC Number="37">-0.019172</PC>

			<PC Number="38">1.151982</PC>

			<PC Number="39">-0.779020</PC>

			<PC Number="40">-0.038190</PC>

			<PC Number="41">-0.255774</PC>

			<PC Number="42">-0.438536</PC>

			<PC Number="43">-0.581815</PC>

			<PC Number="44">-0.415523</PC>

			<PC Number="45">0.160878</PC>

			<PC Number="46">0.034127</PC>

			<PC Number="47">0.011536</PC>

			<PC Number="48">0.697919</PC>

			<PC Number="49">0.968891</PC>

			<PC Number="50">0.181494</PC>

			<PC Number="51">0.091160</PC>

			<PC Number="52">0.108881</PC>

			<PC Number="53">0.958602</PC>

			<PC Number="54">1.078331</PC>

			<PC Number="55">-0.196165</PC>

			<PC Number="56">0.199555</PC>

			<PC Number="57">-0.022927</PC>

			<PC Number="58">-0.262122</PC>

			<PC Number="59">0.718960</PC>

			<PC Number="60">-0.304985</PC>

			<PC Number="61">0.379507</PC>

			<PC Number="62">0.962240</PC>

			<PC Number="63">0.103313</PC>

			<PC Number="64">0.330012</PC>

			<PC Number="65">-0.462540</PC>

			<PC Number="66">-0.024525</PC>

		</Spectrum>

		<Spectrum Class="1" SpectraPath="F:\Imaging\Corazones_Anguita\Inf\Inf_1_Medio_C\Inf_1_Medio_C\0_R00X052Y014\1\1SLin\fid">

			<PC Number="1">3.876538</PC>

			<PC Number="2">1.398641</PC>

			<PC Number="3">0.060692</PC>

			<PC Number="4">2.658999</PC>

			<PC Number="5">-1.464742</PC>

			<PC Number="6">4.086090</PC>

			<PC Number="7">-0.501220</PC>

			<PC Number="8">0.653159</PC>

			<PC Number="9">-1.116217</PC>

			<PC Number="10">-1.673686</PC>

			<PC Number="11">-0.566074</PC>

			<PC Number="12">0.820139</PC>

			<PC Number="13">0.981560</PC>

			<PC Number="14">-0.459114</PC>

			<PC Number="15">0.402504</PC>

			<PC Number="16">-0.260042</PC>

			<PC Number="17">2.135250</PC>

			<PC Number="18">-0.461897</PC>

			<PC Number="19">0.056567</PC>

			<PC Number="20">0.447340</PC>

			<PC Number="21">-0.702255</PC>

			<PC Number="22">-0.346732</PC>

			<PC Number="23">0.335220</PC>

			<PC Number="24">0.989011</PC>

			<PC Number="25">0.992376</PC>

			<PC Number="26">-0.744216</PC>

			<PC Number="27">-1.519087</PC>

			<PC Number="28">-0.533912</PC>

			<PC Number="29">0.093150</PC>

			<PC Number="30">-0.700140</PC>

			<PC Number="31">2.199487</PC>

			<PC Number="32">-0.010205</PC>

			<PC Number="33">1.659527</PC>

			<PC Number="34">-0.066225</PC>

			<PC Number="35">-1.427295</PC>

			<PC Number="36">0.799090</PC>

			<PC Number="37">-0.093241</PC>

			<PC Number="38">0.392259</PC>

			<PC Number="39">0.710394</PC>

			<PC Number="40">0.280159</PC>

			<PC Number="41">0.708976</PC>

			<PC Number="42">0.760568</PC>

			<PC Number="43">0.243955</PC>

			<PC Number="44">-0.396573</PC>

			<PC Number="45">0.979861</PC>

			<PC Number="46">0.754664</PC>

			<PC Number="47">0.272480</PC>

			<PC Number="48">0.339613</PC>

			<PC Number="49">-0.284523</PC>

			<PC Number="50">0.503991</PC>

			<PC Number="51">0.407145</PC>

			<PC Number="52">0.244964</PC>

			<PC Number="53">0.577743</PC>

			<PC Number="54">0.176660</PC>

			<PC Number="55">-0.629222</PC>

			<PC Number="56">-0.255202</PC>

			<PC Number="57">-0.116181</PC>

			<PC Number="58">-0.236503</PC>

			<PC Number="59">0.616652</PC>

			<PC Number="60">-0.361351</PC>

			<PC Number="61">0.572826</PC>

			<PC Number="62">0.225451</PC>

			<PC Number="63">0.353914</PC>

			<PC Number="64">0.052282</PC>

			<PC Number="65">0.099470</PC>

			<PC Number="66">0.020192</PC>

		</Spectrum>

		<Spectrum Class="1" SpectraPath="F:\Imaging\Corazones_Anguita\Inf\Inf_1_Medio_C\Inf_1_Medio_C\0_R00X053Y014\1\1SLin\fid">

			<PC Number="1">3.297852</PC>

			<PC Number="2">4.127166</PC>

			<PC Number="3">0.221699</PC>

			<PC Number="4">2.134472</PC>

			<PC Number="5">-1.265772</PC>

			<PC Number="6">2.106687</PC>

			<PC Number="7">-1.420992</PC>

			<PC Number="8">1.152008</PC>

			<PC Number="9">1.024827</PC>

			<PC Number="10">-0.989505</PC>

			<PC Number="11">0.848528</PC>

			<PC Number="12">-0.248546</PC>

			<PC Number="13">-0.024382</PC>

			<PC Number="14">-0.577881</PC>

			<PC Number="15">-0.403466</PC>

			<PC Number="16">0.405671</PC>

			<PC Number="17">0.548981</PC>

			<PC Number="18">-1.050535</PC>

			<PC Number="19">-0.695079</PC>

			<PC Number="20">0.214442</PC>

			<PC Number="21">-0.197525</PC>

			<PC Number="22">-0.542058</PC>

			<PC Number="23">0.499600</PC>

			<PC Number="24">-0.545554</PC>

			<PC Number="25">0.148056</PC>

			<PC Number="26">-0.963076</PC>

			<PC Number="27">-0.959581</PC>

			<PC Number="28">-0.662969</PC>

			<PC Number="29">-0.278308</PC>

			<PC Number="30">1.000010</PC>

			<PC Number="31">-0.410522</PC>

			<PC Number="32">0.610438</PC>

			<PC Number="33">1.713255</PC>

			<PC Number="34">0.344025</PC>

			<PC Number="35">-0.485304</PC>

			<PC Number="36">1.127385</PC>

			<PC Number="37">-0.186491</PC>

			<PC Number="38">-0.340508</PC>

			<PC Number="39">-0.566466</PC>

			<PC Number="40">0.122240</PC>

			<PC Number="41">0.315354</PC>

			<PC Number="42">-1.132299</PC>

			<PC Number="43">-1.235463</PC>

			<PC Number="44">0.613390</PC>

			<PC Number="45">-0.064665</PC>

			<PC Number="46">-0.086044</PC>

			<PC Number="47">-1.209416</PC>

			<PC Number="48">0.577498</PC>

			<PC Number="49">-0.258241</PC>

			<PC Number="50">-1.160045</PC>

			<PC Number="51">-0.550387</PC>

			<PC Number="52">0.453785</PC>

			<PC Number="53">0.835994</PC>

			<PC Number="54">0.850638</PC>

			<PC Number="55">-0.142604</PC>

			<PC Number="56">0.313618</PC>

			<PC Number="57">0.376193</PC>

			<PC Number="58">-0.046671</PC>

			<PC Number="59">0.832303</PC>

			<PC Number="60">-0.536383</PC>

			<PC Number="61">0.558649</PC>

			<PC Number="62">-0.107985</PC>

			<PC Number="63">0.339552</PC>

			<PC Number="64">-0.289524</PC>

			<PC Number="65">-0.693528</PC>

			<PC Number="66">-0.038942</PC>

		</Spectrum>

		<Spectrum Class="1" SpectraPath="F:\Imaging\Corazones_Anguita\Inf\Inf_1_Medio_C\Inf_1_Medio_C\0_R00X054Y014\1\1SLin\fid">

			<PC Number="1">3.632891</PC>

			<PC Number="2">5.680528</PC>

			<PC Number="3">1.281495</PC>

			<PC Number="4">2.982063</PC>

			<PC Number="5">-2.578495</PC>

			<PC Number="6">2.036776</PC>

			<PC Number="7">-1.427191</PC>

			<PC Number="8">1.844198</PC>

			<PC Number="9">-0.277944</PC>

			<PC Number="10">-0.505280</PC>

			<PC Number="11">-0.459727</PC>

			<PC Number="12">-0.362097</PC>

			<PC Number="13">-0.568011</PC>

			<PC Number="14">1.174315</PC>

			<PC Number="15">-0.154730</PC>

			<PC Number="16">-0.370307</PC>

			<PC Number="17">1.095739</PC>

			<PC Number="18">-1.866083</PC>

			<PC Number="19">0.041869</PC>

			<PC Number="20">-0.437332</PC>

			<PC Number="21">-0.662237</PC>

			<PC Number="22">-0.610135</PC>

			<PC Number="23">0.369337</PC>

			<PC Number="24">0.802068</PC>

			<PC Number="25">0.846129</PC>

			<PC Number="26">0.009884</PC>

			<PC Number="27">-0.779487</PC>

			<PC Number="28">0.059164</PC>

			<PC Number="29">0.976453</PC>

			<PC Number="30">-0.396749</PC>

			<PC Number="31">0.349126</PC>

			<PC Number="32">0.367583</PC>

			<PC Number="33">0.592833</PC>

			<PC Number="34">-0.336798</PC>

			<PC Number="35">-0.017817</PC>

			<PC Number="36">-0.273470</PC>

			<PC Number="37">-0.664065</PC>

			<PC Number="38">-0.569749</PC>

			<PC Number="39">-0.086121</PC>

			<PC Number="40">-0.759794</PC>

			<PC Number="41">-0.675002</PC>

			<PC Number="42">-1.169216</PC>

			<PC Number="43">-0.331106</PC>

			<PC Number="44">0.125877</PC>

			<PC Number="45">1.465890</PC>

			<PC Number="46">-0.105650</PC>

			<PC Number="47">-0.389249</PC>

			<PC Number="48">0.053535</PC>

			<PC Number="49">0.567985</PC>

			<PC Number="50">-0.333240</PC>

			<PC Number="51">0.761111</PC>

			<PC Number="52">0.119514</PC>

			<PC Number="53">0.211895</PC>

			<PC Number="54">0.350345</PC>

			<PC Number="55">-0.311219</PC>

			<PC Number="56">-0.009726</PC>

			<PC Number="57">0.646845</PC>

			<PC Number="58">-0.592095</PC>

			<PC Number="59">0.834896</PC>

			<PC Number="60">-0.660070</PC>

			<PC Number="61">-0.060100</PC>

			<PC Number="62">-0.141294</PC>

			<PC Number="63">0.273778</PC>

			<PC Number="64">-0.063626</PC>

			<PC Number="65">0.144111</PC>

			<PC Number="66">-0.015862</PC>

		</Spectrum>

		<Spectrum Class="1" SpectraPath="F:\Imaging\Corazones_Anguita\Inf\Inf_1_Medio_C\Inf_1_Medio_C\0_R00X055Y014\1\1SLin\fid">

			<PC Number="1">5.117507</PC>

			<PC Number="2">2.315334</PC>

			<PC Number="3">0.063859</PC>

			<PC Number="4">1.222349</PC>

			<PC Number="5">-1.762087</PC>

			<PC Number="6">3.268630</PC>

			<PC Number="7">0.670629</PC>

			<PC Number="8">0.349323</PC>

			<PC Number="9">-0.613340</PC>

			<PC Number="10">-1.391913</PC>

			<PC Number="11">-0.785541</PC>

			<PC Number="12">-0.216476</PC>

			<PC Number="13">1.386558</PC>

			<PC Number="14">-0.534650</PC>

			<PC Number="15">0.099380</PC>

			<PC Number="16">-0.874633</PC>

			<PC Number="17">1.858681</PC>

			<PC Number="18">0.704899</PC>

			<PC Number="19">0.182314</PC>

			<PC Number="20">-0.937344</PC>

			<PC Number="21">0.788239</PC>

			<PC Number="22">-1.317301</PC>

			<PC Number="23">0.361619</PC>

			<PC Number="24">-0.736499</PC>

			<PC Number="25">0.518865</PC>

			<PC Number="26">0.345400</PC>

			<PC Number="27">-0.137159</PC>

			<PC Number="28">1.485541</PC>

			<PC Number="29">0.460971</PC>

			<PC Number="30">0.302264</PC>

			<PC Number="31">-0.470210</PC>

			<PC Number="32">0.766328</PC>

			<PC Number="33">-0.613336</PC>

			<PC Number="34">0.295460</PC>

			<PC Number="35">-0.799459</PC>

			<PC Number="36">-0.177925</PC>

			<PC Number="37">-0.100779</PC>

			<PC Number="38">-0.110735</PC>

			<PC Number="39">0.064536</PC>

			<PC Number="40">-0.069820</PC>

			<PC Number="41">-0.524668</PC>

			<PC Number="42">-0.729173</PC>

			<PC Number="43">-0.339339</PC>

			<PC Number="44">0.226668</PC>

			<PC Number="45">0.792679</PC>

			<PC Number="46">0.451705</PC>

			<PC Number="47">0.096318</PC>

			<PC Number="48">0.129413</PC>

			<PC Number="49">-0.117099</PC>

			<PC Number="50">-0.221067</PC>

			<PC Number="51">-0.988041</PC>

			<PC Number="52">0.839569</PC>

			<PC Number="53">0.483788</PC>

			<PC Number="54">0.056971</PC>

			<PC Number="55">0.149968</PC>

			<PC Number="56">0.690294</PC>

			<PC Number="57">0.529499</PC>

			<PC Number="58">-0.541050</PC>

			<PC Number="59">0.714387</PC>

			<PC Number="60">-0.393418</PC>

			<PC Number="61">0.353708</PC>

			<PC Number="62">0.052649</PC>

			<PC Number="63">0.352418</PC>

			<PC Number="64">-0.129669</PC>

			<PC Number="65">0.058448</PC>

			<PC Number="66">0.025160</PC>

		</Spectrum>

		<Spectrum Class="1" SpectraPath="F:\Imaging\Corazones_Anguita\Inf\Inf_1_Medio_C\Inf_1_Medio_C\0_R00X056Y014\1\1SLin\fid">

			<PC Number="1">1.728177</PC>

			<PC Number="2">2.454027</PC>

			<PC Number="3">1.549093</PC>

			<PC Number="4">0.698777</PC>

			<PC Number="5">-1.580060</PC>

			<PC Number="6">0.957617</PC>

			<PC Number="7">0.356069</PC>

			<PC Number="8">0.421493</PC>

			<PC Number="9">-1.292592</PC>

			<PC Number="10">-2.272576</PC>

			<PC Number="11">0.683086</PC>

			<PC Number="12">-0.544735</PC>

			<PC Number="13">0.383533</PC>

			<PC Number="14">-0.612649</PC>

			<PC Number="15">-0.158418</PC>

			<PC Number="16">0.292095</PC>

			<PC Number="17">0.862155</PC>

			<PC Number="18">0.023596</PC>

			<PC Number="19">-1.611524</PC>

			<PC Number="20">-1.383822</PC>

			<PC Number="21">1.063189</PC>

			<PC Number="22">0.197899</PC>

			<PC Number="23">1.442539</PC>

			<PC Number="24">-1.050372</PC>

			<PC Number="25">0.449846</PC>

			<PC Number="26">1.987678</PC>

			<PC Number="27">-0.612092</PC>

			<PC Number="28">-0.387588</PC>

			<PC Number="29">-0.384384</PC>

			<PC Number="30">0.984052</PC>

			<PC Number="31">-0.027573</PC>

			<PC Number="32">0.268289</PC>

			<PC Number="33">-0.257445</PC>

			<PC Number="34">-0.645805</PC>

			<PC Number="35">-0.983896</PC>

			<PC Number="36">0.640570</PC>

			<PC Number="37">0.221503</PC>

			<PC Number="38">-0.441581</PC>

			<PC Number="39">-0.024635</PC>

			<PC Number="40">0.360470</PC>

			<PC Number="41">0.462506</PC>

			<PC Number="42">-0.647575</PC>

			<PC Number="43">0.089797</PC>

			<PC Number="44">-0.144476</PC>

			<PC Number="45">0.864969</PC>

			<PC Number="46">-0.159371</PC>

			<PC Number="47">-0.241437</PC>

			<PC Number="48">0.272915</PC>

			<PC Number="49">0.136864</PC>

			<PC Number="50">-0.789021</PC>

			<PC Number="51">-0.978090</PC>

			<PC Number="52">0.698499</PC>

			<PC Number="53">-0.137189</PC>

			<PC Number="54">0.240521</PC>

			<PC Number="55">-0.756310</PC>

			<PC Number="56">-0.203977</PC>

			<PC Number="57">0.755112</PC>

			<PC Number="58">0.009713</PC>

			<PC Number="59">0.869947</PC>

			<PC Number="60">-0.673215</PC>

			<PC Number="61">0.305810</PC>

			<PC Number="62">-0.482731</PC>

			<PC Number="63">0.080827</PC>

			<PC Number="64">-0.288474</PC>

			<PC Number="65">-0.203761</PC>

			<PC Number="66">0.006624</PC>

		</Spectrum>

		<Spectrum Class="1" SpectraPath="F:\Imaging\Corazones_Anguita\Inf\Inf_1_Medio_C\Inf_1_Medio_C\0_R00X057Y014\1\1SLin\fid">

			<PC Number="1">1.548603</PC>

			<PC Number="2">3.662200</PC>

			<PC Number="3">0.986144</PC>

			<PC Number="4">0.849802</PC>

			<PC Number="5">-1.229170</PC>

			<PC Number="6">1.731684</PC>

			<PC Number="7">-1.065961</PC>

			<PC Number="8">0.563014</PC>

			<PC Number="9">-0.022481</PC>

			<PC Number="10">-1.863277</PC>

			<PC Number="11">1.038240</PC>

			<PC Number="12">-0.578117</PC>

			<PC Number="13">0.977886</PC>

			<PC Number="14">0.433998</PC>

			<PC Number="15">-1.722723</PC>

			<PC Number="16">-0.357839</PC>

			<PC Number="17">-0.075069</PC>

			<PC Number="18">0.119478</PC>

			<PC Number="19">-0.388769</PC>

			<PC Number="20">-0.540392</PC>

			<PC Number="21">-0.061985</PC>

			<PC Number="22">0.640463</PC>

			<PC Number="23">0.618769</PC>

			<PC Number="24">-1.218343</PC>

			<PC Number="25">0.968629</PC>

			<PC Number="26">-0.837264</PC>

			<PC Number="27">-0.247875</PC>

			<PC Number="28">-0.097922</PC>

			<PC Number="29">-0.295049</PC>

			<PC Number="30">0.107083</PC>

			<PC Number="31">0.100296</PC>

			<PC Number="32">0.217744</PC>

			<PC Number="33">0.351804</PC>

			<PC Number="34">-0.097612</PC>

			<PC Number="35">-1.185864</PC>

			<PC Number="36">0.425889</PC>

			<PC Number="37">0.176688</PC>

			<PC Number="38">1.508381</PC>

			<PC Number="39">-0.592706</PC>

			<PC Number="40">-0.229827</PC>

			<PC Number="41">1.515372</PC>

			<PC Number="42">-0.444992</PC>

			<PC Number="43">0.624857</PC>

			<PC Number="44">0.596528</PC>

			<PC Number="45">0.722195</PC>

			<PC Number="46">-0.160980</PC>

			<PC Number="47">-0.737228</PC>

			<PC Number="48">-0.254987</PC>

			<PC Number="49">0.517873</PC>

			<PC Number="50">-0.175184</PC>

			<PC Number="51">-0.080489</PC>

			<PC Number="52">1.194632</PC>

			<PC Number="53">0.285267</PC>

			<PC Number="54">1.062626</PC>

			<PC Number="55">0.436772</PC>

			<PC Number="56">0.564731</PC>

			<PC Number="57">-0.048711</PC>

			<PC Number="58">-0.115619</PC>

			<PC Number="59">0.406978</PC>

			<PC Number="60">-0.324253</PC>

			<PC Number="61">0.403858</PC>

			<PC Number="62">0.183834</PC>

			<PC Number="63">-0.208025</PC>

			<PC Number="64">-0.165253</PC>

			<PC Number="65">0.101823</PC>

			<PC Number="66">0.014603</PC>

		</Spectrum>

		<Spectrum Class="1" SpectraPath="F:\Imaging\Corazones_Anguita\Inf\Inf_1_Medio_C\Inf_1_Medio_C\0_R00X058Y014\1\1SLin\fid">

			<PC Number="1">2.593784</PC>

			<PC Number="2">1.085219</PC>

			<PC Number="3">0.840092</PC>

			<PC Number="4">-0.148985</PC>

			<PC Number="5">-0.428650</PC>

			<PC Number="6">2.455767</PC>

			<PC Number="7">-0.132881</PC>

			<PC Number="8">-0.913798</PC>

			<PC Number="9">-0.678530</PC>

			<PC Number="10">-2.783131</PC>

			<PC Number="11">1.534090</PC>

			<PC Number="12">1.972773</PC>

			<PC Number="13">2.339983</PC>

			<PC Number="14">0.178964</PC>

			<PC Number="15">0.155871</PC>

			<PC Number="16">0.361399</PC>

			<PC Number="17">0.062050</PC>

			<PC Number="18">-0.476149</PC>

			<PC Number="19">0.028512</PC>

			<PC Number="20">-0.101759</PC>

			<PC Number="21">-1.574438</PC>

			<PC Number="22">-0.611935</PC>

			<PC Number="23">0.396494</PC>

			<PC Number="24">-0.202672</PC>

			<PC Number="25">-0.699731</PC>

			<PC Number="26">1.351378</PC>

			<PC Number="27">-0.448674</PC>

			<PC Number="28">0.136455</PC>

			<PC Number="29">0.328008</PC>

			<PC Number="30">-0.493788</PC>

			<PC Number="31">-0.134922</PC>

			<PC Number="32">-0.225744</PC>

			<PC Number="33">0.264578</PC>

			<PC Number="34">-0.801713</PC>

			<PC Number="35">-0.342378</PC>

			<PC Number="36">-0.848124</PC>

			<PC Number="37">0.155629</PC>

			<PC Number="38">0.741514</PC>

			<PC Number="39">-0.853175</PC>

			<PC Number="40">0.219262</PC>

			<PC Number="41">0.223303</PC>

			<PC Number="42">-0.823631</PC>

			<PC Number="43">0.153840</PC>

			<PC Number="44">0.496362</PC>

			<PC Number="45">-0.166480</PC>

			<PC Number="46">-0.291135</PC>

			<PC Number="47">0.138144</PC>

			<PC Number="48">0.136947</PC>

			<PC Number="49">0.029111</PC>

			<PC Number="50">-0.473659</PC>

			<PC Number="51">0.493391</PC>

			<PC Number="52">-0.516717</PC>

			<PC Number="53">0.360105</PC>

			<PC Number="54">0.864856</PC>

			<PC Number="55">-0.144561</PC>

			<PC Number="56">-0.626334</PC>

			<PC Number="57">0.325566</PC>

			<PC Number="58">-0.489868</PC>

			<PC Number="59">0.760464</PC>

			<PC Number="60">-0.324118</PC>

			<PC Number="61">0.572081</PC>

			<PC Number="62">0.228492</PC>

			<PC Number="63">0.141489</PC>

			<PC Number="64">0.048487</PC>

			<PC Number="65">0.139578</PC>

			<PC Number="66">0.024064</PC>

		</Spectrum>

		<Spectrum Class="1" SpectraPath="F:\Imaging\Corazones_Anguita\Inf\Inf_1_Medio_C\Inf_1_Medio_C\0_R00X059Y014\1\1SLin\fid">

			<PC Number="1">-0.667542</PC>

			<PC Number="2">2.327580</PC>

			<PC Number="3">1.599066</PC>

			<PC Number="4">-0.190422</PC>

			<PC Number="5">0.076357</PC>

			<PC Number="6">2.954274</PC>

			<PC Number="7">0.070838</PC>

			<PC Number="8">0.241111</PC>

			<PC Number="9">0.045397</PC>

			<PC Number="10">-1.389059</PC>

			<PC Number="11">1.011578</PC>

			<PC Number="12">0.188439</PC>

			<PC Number="13">0.546086</PC>

			<PC Number="14">-0.029769</PC>

			<PC Number="15">0.269134</PC>

			<PC Number="16">0.668308</PC>

			<PC Number="17">0.408451</PC>

			<PC Number="18">-1.748996</PC>

			<PC Number="19">-0.283281</PC>

			<PC Number="20">1.586584</PC>

			<PC Number="21">-0.560979</PC>

			<PC Number="22">-0.487970</PC>

			<PC Number="23">-0.525797</PC>

			<PC Number="24">-0.107857</PC>

			<PC Number="25">-1.314938</PC>

			<PC Number="26">-0.662272</PC>

			<PC Number="27">-0.232733</PC>

			<PC Number="28">-0.178066</PC>

			<PC Number="29">-0.424613</PC>

			<PC Number="30">-0.609267</PC>

			<PC Number="31">-0.906550</PC>

			<PC Number="32">-0.457616</PC>

			<PC Number="33">0.054705</PC>

			<PC Number="34">-0.396637</PC>

			<PC Number="35">-0.064446</PC>

			<PC Number="36">-0.512614</PC>

			<PC Number="37">-0.067961</PC>

			<PC Number="38">-0.196890</PC>

			<PC Number="39">-0.849736</PC>

			<PC Number="40">-0.989159</PC>

			<PC Number="41">0.123886</PC>

			<PC Number="42">-0.412685</PC>

			<PC Number="43">-0.479563</PC>

			<PC Number="44">0.184230</PC>

			<PC Number="45">0.286500</PC>

			<PC Number="46">0.432426</PC>

			<PC Number="47">0.566074</PC>

			<PC Number="48">1.407383</PC>

			<PC Number="49">-0.202011</PC>

			<PC Number="50">0.019103</PC>

			<PC Number="51">-0.266510</PC>

			<PC Number="52">0.629144</PC>

			<PC Number="53">-0.347077</PC>

			<PC Number="54">-0.120352</PC>

			<PC Number="55">0.367690</PC>

			<PC Number="56">0.286079</PC>

			<PC Number="57">0.326919</PC>

			<PC Number="58">-0.089428</PC>

			<PC Number="59">0.336930</PC>

			<PC Number="60">-0.066316</PC>

			<PC Number="61">0.416746</PC>

			<PC Number="62">-0.046513</PC>

			<PC Number="63">0.019837</PC>

			<PC Number="64">-0.099039</PC>

			<PC Number="65">-0.411064</PC>

			<PC Number="66">0.003684</PC>

		</Spectrum>

		<Spectrum Class="1" SpectraPath="F:\Imaging\Corazones_Anguita\Inf\Inf_1_Medio_C\Inf_1_Medio_C\0_R00X060Y014\1\1SLin\fid">

			<PC Number="1">-2.091280</PC>

			<PC Number="2">1.383129</PC>

			<PC Number="3">1.091823</PC>

			<PC Number="4">0.404739</PC>

			<PC Number="5">-0.849923</PC>

			<PC Number="6">1.295758</PC>

			<PC Number="7">-0.844198</PC>

			<PC Number="8">0.551216</PC>

			<PC Number="9">-1.410878</PC>

			<PC Number="10">0.127470</PC>

			<PC Number="11">0.670120</PC>

			<PC Number="12">-0.899226</PC>

			<PC Number="13">0.175299</PC>

			<PC Number="14">-2.022886</PC>

			<PC Number="15">1.191690</PC>

			<PC Number="16">-0.702533</PC>

			<PC Number="17">0.516645</PC>

			<PC Number="18">-0.213727</PC>

			<PC Number="19">0.981892</PC>

			<PC Number="20">-0.727004</PC>

			<PC Number="21">-1.337100</PC>

			<PC Number="22">-0.719503</PC>

			<PC Number="23">0.375355</PC>

			<PC Number="24">-0.047484</PC>

			<PC Number="25">0.082400</PC>

			<PC Number="26">0.810683</PC>

			<PC Number="27">-0.562602</PC>

			<PC Number="28">0.598471</PC>

			<PC Number="29">-0.989495</PC>

			<PC Number="30">0.153755</PC>

			<PC Number="31">0.057898</PC>

			<PC Number="32">0.785634</PC>

			<PC Number="33">0.146571</PC>

			<PC Number="34">0.058191</PC>

			<PC Number="35">-0.921719</PC>

			<PC Number="36">1.530641</PC>

			<PC Number="37">0.804894</PC>

			<PC Number="38">0.951917</PC>

			<PC Number="39">-0.209843</PC>

			<PC Number="40">0.838414</PC>

			<PC Number="41">0.773516</PC>

			<PC Number="42">0.253227</PC>

			<PC Number="43">1.040709</PC>

			<PC Number="44">0.729940</PC>

			<PC Number="45">-0.001806</PC>

			<PC Number="46">-0.538913</PC>

			<PC Number="47">0.969646</PC>

			<PC Number="48">-0.113607</PC>

			<PC Number="49">-0.567190</PC>

			<PC Number="50">-0.295774</PC>

			<PC Number="51">-0.398439</PC>

			<PC Number="52">0.188137</PC>

			<PC Number="53">0.042151</PC>

			<PC Number="54">-0.111577</PC>

			<PC Number="55">0.791498</PC>

			<PC Number="56">0.405856</PC>

			<PC Number="57">0.255088</PC>

			<PC Number="58">-0.089837</PC>

			<PC Number="59">0.578934</PC>

			<PC Number="60">-0.387385</PC>

			<PC Number="61">0.076099</PC>

			<PC Number="62">0.024938</PC>

			<PC Number="63">-0.061120</PC>

			<PC Number="64">-0.323504</PC>

			<PC Number="65">0.272537</PC>

			<PC Number="66">0.012158</PC>

		</Spectrum>

		<Spectrum Class="1" SpectraPath="F:\Imaging\Corazones_Anguita\Inf\Inf_1_Medio_C\Inf_1_Medio_C\0_R00X061Y014\1\1SLin\fid">

			<PC Number="1">-1.035254</PC>

			<PC Number="2">-1.314028</PC>

			<PC Number="3">1.281297</PC>

			<PC Number="4">1.631621</PC>

			<PC Number="5">0.027712</PC>

			<PC Number="6">1.252965</PC>

			<PC Number="7">-0.770197</PC>

			<PC Number="8">-1.092875</PC>

			<PC Number="9">-0.738925</PC>

			<PC Number="10">-0.543738</PC>

			<PC Number="11">1.202388</PC>

			<PC Number="12">1.389087</PC>

			<PC Number="13">0.029665</PC>

			<PC Number="14">-0.365520</PC>

			<PC Number="15">-2.128801</PC>

			<PC Number="16">-0.415845</PC>

			<PC Number="17">0.898712</PC>

			<PC Number="18">0.013162</PC>

			<PC Number="19">0.264217</PC>

			<PC Number="20">0.862128</PC>

			<PC Number="21">0.126410</PC>

			<PC Number="22">-0.848727</PC>

			<PC Number="23">-0.525812</PC>

			<PC Number="24">0.802154</PC>

			<PC Number="25">0.375912</PC>

			<PC Number="26">-0.522521</PC>

			<PC Number="27">-0.394885</PC>

			<PC Number="28">-0.673149</PC>

			<PC Number="29">-0.853692</PC>

			<PC Number="30">-0.119432</PC>

			<PC Number="31">-0.443668</PC>

			<PC Number="32">0.180215</PC>

			<PC Number="33">-0.399732</PC>

			<PC Number="34">-0.942418</PC>

			<PC Number="35">-0.385794</PC>

			<PC Number="36">1.061750</PC>

			<PC Number="37">-0.177522</PC>

			<PC Number="38">-0.158258</PC>

			<PC Number="39">-0.488294</PC>

			<PC Number="40">-0.513558</PC>

			<PC Number="41">0.718100</PC>

			<PC Number="42">0.610678</PC>

			<PC Number="43">0.480641</PC>

			<PC Number="44">-0.086623</PC>

			<PC Number="45">-0.226390</PC>

			<PC Number="46">0.861940</PC>

			<PC Number="47">-0.639843</PC>

			<PC Number="48">-0.134303</PC>

			<PC Number="49">-0.522480</PC>

			<PC Number="50">-0.254319</PC>

			<PC Number="51">0.434593</PC>

			<PC Number="52">0.051462</PC>

			<PC Number="53">-0.027377</PC>

			<PC Number="54">0.370770</PC>

			<PC Number="55">-0.155250</PC>

			<PC Number="56">0.078576</PC>

			<PC Number="57">-0.570141</PC>

			<PC Number="58">-0.125108</PC>

			<PC Number="59">0.539907</PC>

			<PC Number="60">0.007641</PC>

			<PC Number="61">0.377845</PC>

			<PC Number="62">0.085190</PC>

			<PC Number="63">0.219802</PC>

			<PC Number="64">-0.058853</PC>

			<PC Number="65">-0.209679</PC>

			<PC Number="66">0.069358</PC>

		</Spectrum>

		<Spectrum Class="1" SpectraPath="F:\Imaging\Corazones_Anguita\Inf\Inf_1_Medio_C\Inf_1_Medio_C\0_R00X062Y014\1\1SLin\fid">

			<PC Number="1">2.858250</PC>

			<PC Number="2">0.655273</PC>

			<PC Number="3">-0.171599</PC>

			<PC Number="4">-0.042669</PC>

			<PC Number="5">-1.040534</PC>

			<PC Number="6">1.865469</PC>

			<PC Number="7">0.284665</PC>

			<PC Number="8">0.234015</PC>

			<PC Number="9">-1.358207</PC>

			<PC Number="10">-0.423265</PC>

			<PC Number="11">0.458436</PC>

			<PC Number="12">0.266544</PC>

			<PC Number="13">0.681388</PC>

			<PC Number="14">0.648200</PC>

			<PC Number="15">0.514959</PC>

			<PC Number="16">1.401584</PC>

			<PC Number="17">-0.148069</PC>

			<PC Number="18">0.205209</PC>

			<PC Number="19">0.106056</PC>

			<PC Number="20">-0.724222</PC>

			<PC Number="21">-0.962656</PC>

			<PC Number="22">-0.966994</PC>

			<PC Number="23">-0.017754</PC>

			<PC Number="24">-0.251746</PC>

			<PC Number="25">1.712904</PC>

			<PC Number="26">-1.216130</PC>

			<PC Number="27">-0.544243</PC>

			<PC Number="28">-0.602322</PC>

			<PC Number="29">0.327709</PC>

			<PC Number="30">0.143988</PC>

			<PC Number="31">0.003361</PC>

			<PC Number="32">1.600584</PC>

			<PC Number="33">0.642933</PC>

			<PC Number="34">-0.288967</PC>

			<PC Number="35">0.327363</PC>

			<PC Number="36">-0.167650</PC>

			<PC Number="37">-0.018070</PC>

			<PC Number="38">0.233080</PC>

			<PC Number="39">-0.138561</PC>

			<PC Number="40">0.053429</PC>

			<PC Number="41">0.825590</PC>

			<PC Number="42">-0.543156</PC>

			<PC Number="43">-0.115983</PC>

			<PC Number="44">-0.151483</PC>

			<PC Number="45">-0.193344</PC>

			<PC Number="46">0.700063</PC>

			<PC Number="47">0.399523</PC>

			<PC Number="48">-0.384707</PC>

			<PC Number="49">-0.682341</PC>

			<PC Number="50">0.175824</PC>

			<PC Number="51">-0.238001</PC>

			<PC Number="52">-0.261182</PC>

			<PC Number="53">-0.699789</PC>

			<PC Number="54">0.607710</PC>

			<PC Number="55">-0.385952</PC>

			<PC Number="56">-0.470873</PC>

			<PC Number="57">0.326837</PC>

			<PC Number="58">-0.418691</PC>

			<PC Number="59">1.050837</PC>

			<PC Number="60">-0.043303</PC>

			<PC Number="61">0.691706</PC>

			<PC Number="62">-0.026572</PC>

			<PC Number="63">0.034773</PC>

			<PC Number="64">0.279382</PC>

			<PC Number="65">-0.102458</PC>

			<PC Number="66">0.046376</PC>

		</Spectrum>

		<Spectrum Class="1" SpectraPath="F:\Imaging\Corazones_Anguita\Inf\Inf_1_Medio_C\Inf_1_Medio_C\0_R00X063Y014\1\1SLin\fid">

			<PC Number="1">-0.520397</PC>

			<PC Number="2">0.564832</PC>

			<PC Number="3">2.020657</PC>

			<PC Number="4">1.195725</PC>

			<PC Number="5">-0.801698</PC>

			<PC Number="6">0.635362</PC>

			<PC Number="7">1.481473</PC>

			<PC Number="8">-1.076339</PC>

			<PC Number="9">0.353696</PC>

			<PC Number="10">-0.420365</PC>

			<PC Number="11">0.613172</PC>

			<PC Number="12">0.445660</PC>

			<PC Number="13">0.296498</PC>

			<PC Number="14">0.609956</PC>

			<PC Number="15">0.370482</PC>

			<PC Number="16">1.505040</PC>

			<PC Number="17">-0.183738</PC>

			<PC Number="18">-0.187024</PC>

			<PC Number="19">0.355936</PC>

			<PC Number="20">-0.084124</PC>

			<PC Number="21">0.184691</PC>

			<PC Number="22">-0.362932</PC>

			<PC Number="23">-0.268661</PC>

			<PC Number="24">0.841534</PC>

			<PC Number="25">0.160458</PC>

			<PC Number="26">0.218454</PC>

			<PC Number="27">-0.257042</PC>

			<PC Number="28">-0.432852</PC>

			<PC Number="29">0.989951</PC>

			<PC Number="30">1.149922</PC>

			<PC Number="31">0.738039</PC>

			<PC Number="32">-0.913702</PC>

			<PC Number="33">-0.665199</PC>

			<PC Number="34">0.116864</PC>

			<PC Number="35">0.724479</PC>

			<PC Number="36">1.304434</PC>

			<PC Number="37">-0.042979</PC>

			<PC Number="38">0.726950</PC>

			<PC Number="39">0.154834</PC>

			<PC Number="40">-0.429980</PC>

			<PC Number="41">-0.065562</PC>

			<PC Number="42">0.917321</PC>

			<PC Number="43">-0.190430</PC>

			<PC Number="44">-0.834264</PC>

			<PC Number="45">-0.640953</PC>

			<PC Number="46">0.134036</PC>

			<PC Number="47">-0.071477</PC>

			<PC Number="48">-0.361707</PC>

			<PC Number="49">-0.516067</PC>

			<PC Number="50">-0.325374</PC>

			<PC Number="51">-0.424314</PC>

			<PC Number="52">-0.228306</PC>

			<PC Number="53">-0.323193</PC>

			<PC Number="54">-0.180778</PC>

			<PC Number="55">-0.258995</PC>

			<PC Number="56">0.171342</PC>

			<PC Number="57">0.317106</PC>

			<PC Number="58">-0.433734</PC>

			<PC Number="59">0.177301</PC>

			<PC Number="60">0.259426</PC>

			<PC Number="61">0.421370</PC>

			<PC Number="62">0.323788</PC>

			<PC Number="63">0.200748</PC>

			<PC Number="64">-0.116445</PC>

			<PC Number="65">0.378251</PC>

			<PC Number="66">0.038243</PC>

		</Spectrum>

		<Spectrum Class="1" SpectraPath="F:\Imaging\Corazones_Anguita\Inf\Inf_1_Medio_C\Inf_1_Medio_C\0_R00X064Y014\1\1SLin\fid">

			<PC Number="1">0.134562</PC>

			<PC Number="2">-0.148456</PC>

			<PC Number="3">0.486296</PC>

			<PC Number="4">1.118806</PC>

			<PC Number="5">-1.517610</PC>

			<PC Number="6">0.811196</PC>

			<PC Number="7">0.110386</PC>

			<PC Number="8">0.368709</PC>

			<PC Number="9">0.449002</PC>

			<PC Number="10">0.065570</PC>

			<PC Number="11">1.040701</PC>

			<PC Number="12">0.764391</PC>

			<PC Number="13">-1.171153</PC>

			<PC Number="14">1.031079</PC>

			<PC Number="15">0.256056</PC>

			<PC Number="16">0.876964</PC>

			<PC Number="17">0.540479</PC>

			<PC Number="18">0.278259</PC>

			<PC Number="19">-0.426296</PC>

			<PC Number="20">-1.302661</PC>

			<PC Number="21">0.187599</PC>

			<PC Number="22">-0.017992</PC>

			<PC Number="23">0.488042</PC>

			<PC Number="24">-1.243997</PC>

			<PC Number="25">0.392261</PC>

			<PC Number="26">0.734961</PC>

			<PC Number="27">-0.025814</PC>

			<PC Number="28">0.739059</PC>

			<PC Number="29">0.393322</PC>

			<PC Number="30">-0.082623</PC>

			<PC Number="31">0.942346</PC>

			<PC Number="32">0.964935</PC>

			<PC Number="33">-1.815320</PC>

			<PC Number="34">0.209387</PC>

			<PC Number="35">0.496846</PC>

			<PC Number="36">-0.547770</PC>

			<PC Number="37">0.915148</PC>

			<PC Number="38">0.839431</PC>

			<PC Number="39">-0.873490</PC>

			<PC Number="40">0.242438</PC>

			<PC Number="41">-0.236331</PC>

			<PC Number="42">0.179173</PC>

			<PC Number="43">-0.076881</PC>

			<PC Number="44">-0.498380</PC>

			<PC Number="45">0.132575</PC>

			<PC Number="46">0.512739</PC>

			<PC Number="47">-0.309000</PC>

			<PC Number="48">0.556082</PC>

			<PC Number="49">-0.024668</PC>

			<PC Number="50">0.800584</PC>

			<PC Number="51">0.021699</PC>

			<PC Number="52">-0.259152</PC>

			<PC Number="53">-0.215877</PC>

			<PC Number="54">0.567762</PC>

			<PC Number="55">-0.064907</PC>

			<PC Number="56">-0.059204</PC>

			<PC Number="57">0.450984</PC>

			<PC Number="58">0.236563</PC>

			<PC Number="59">0.233111</PC>

			<PC Number="60">-0.142246</PC>

			<PC Number="61">0.487702</PC>

			<PC Number="62">-0.028972</PC>

			<PC Number="63">0.412083</PC>

			<PC Number="64">-0.229317</PC>

			<PC Number="65">0.296422</PC>

			<PC Number="66">-0.016155</PC>

		</Spectrum>

		<Spectrum Class="1" SpectraPath="F:\Imaging\Corazones_Anguita\Inf\Inf_1_Medio_C\Inf_1_Medio_C\0_R00X065Y014\1\1SLin\fid">

			<PC Number="1">3.660437</PC>

			<PC Number="2">0.406127</PC>

			<PC Number="3">-1.337855</PC>

			<PC Number="4">2.166669</PC>

			<PC Number="5">-4.933967</PC>

			<PC Number="6">3.053457</PC>

			<PC Number="7">0.992972</PC>

			<PC Number="8">0.109468</PC>

			<PC Number="9">1.523445</PC>

			<PC Number="10">-1.143198</PC>

			<PC Number="11">0.818092</PC>

			<PC Number="12">0.818491</PC>

			<PC Number="13">-0.873246</PC>

			<PC Number="14">-0.133551</PC>

			<PC Number="15">-1.941072</PC>

			<PC Number="16">-0.096226</PC>

			<PC Number="17">1.612998</PC>

			<PC Number="18">0.364940</PC>

			<PC Number="19">0.740978</PC>

			<PC Number="20">0.571692</PC>

			<PC Number="21">0.188046</PC>

			<PC Number="22">-0.287663</PC>

			<PC Number="23">-0.392642</PC>

			<PC Number="24">-0.133212</PC>

			<PC Number="25">0.336196</PC>

			<PC Number="26">-0.038909</PC>

			<PC Number="27">0.684950</PC>

			<PC Number="28">0.069977</PC>

			<PC Number="29">-0.089767</PC>

			<PC Number="30">0.983391</PC>

			<PC Number="31">-0.947281</PC>

			<PC Number="32">1.159057</PC>

			<PC Number="33">-0.470506</PC>

			<PC Number="34">0.244131</PC>

			<PC Number="35">-0.863731</PC>

			<PC Number="36">-0.001911</PC>

			<PC Number="37">0.195786</PC>

			<PC Number="38">-0.110574</PC>

			<PC Number="39">0.813670</PC>

			<PC Number="40">0.044870</PC>

			<PC Number="41">-0.201809</PC>

			<PC Number="42">-0.103256</PC>

			<PC Number="43">-0.279725</PC>

			<PC Number="44">-0.917453</PC>

			<PC Number="45">0.477565</PC>

			<PC Number="46">0.697445</PC>

			<PC Number="47">-0.207226</PC>

			<PC Number="48">0.078934</PC>

			<PC Number="49">-0.307345</PC>

			<PC Number="50">0.878528</PC>

			<PC Number="51">0.525022</PC>

			<PC Number="52">-0.210323</PC>

			<PC Number="53">-0.087545</PC>

			<PC Number="54">0.039661</PC>

			<PC Number="55">-0.758959</PC>

			<PC Number="56">-0.940466</PC>

			<PC Number="57">0.026600</PC>

			<PC Number="58">-0.007360</PC>

			<PC Number="59">-0.689778</PC>

			<PC Number="60">-0.227980</PC>

			<PC Number="61">0.300924</PC>

			<PC Number="62">-0.062845</PC>

			<PC Number="63">0.161213</PC>

			<PC Number="64">-0.044971</PC>

			<PC Number="65">-0.084570</PC>

			<PC Number="66">-0.046115</PC>

		</Spectrum>

		<Spectrum Class="1" SpectraPath="F:\Imaging\Corazones_Anguita\Inf\Inf_1_Medio_C\Inf_1_Medio_C\0_R00X066Y014\1\1SLin\fid">

			<PC Number="1">7.126153</PC>

			<PC Number="2">1.618688</PC>

			<PC Number="3">-1.453480</PC>

			<PC Number="4">2.324706</PC>

			<PC Number="5">-3.384678</PC>

			<PC Number="6">1.717926</PC>

			<PC Number="7">1.625586</PC>

			<PC Number="8">-1.865273</PC>

			<PC Number="9">0.594854</PC>

			<PC Number="10">-0.049906</PC>

			<PC Number="11">0.324393</PC>

			<PC Number="12">0.460038</PC>

			<PC Number="13">-0.854041</PC>

			<PC Number="14">0.848838</PC>

			<PC Number="15">0.294752</PC>

			<PC Number="16">-0.422787</PC>

			<PC Number="17">0.446622</PC>

			<PC Number="18">1.166039</PC>

			<PC Number="19">0.401521</PC>

			<PC Number="20">0.704248</PC>

			<PC Number="21">0.911807</PC>

			<PC Number="22">-1.735820</PC>

			<PC Number="23">0.790412</PC>

			<PC Number="24">-0.178606</PC>

			<PC Number="25">0.152039</PC>

			<PC Number="26">0.004691</PC>

			<PC Number="27">-0.348444</PC>

			<PC Number="28">-0.120910</PC>

			<PC Number="29">1.226439</PC>

			<PC Number="30">-0.914390</PC>

			<PC Number="31">-0.193053</PC>

			<PC Number="32">-0.134603</PC>

			<PC Number="33">-0.752569</PC>

			<PC Number="34">-0.154686</PC>

			<PC Number="35">0.209487</PC>

			<PC Number="36">0.232859</PC>

			<PC Number="37">-0.286045</PC>

			<PC Number="38">-1.299357</PC>

			<PC Number="39">-0.232171</PC>

			<PC Number="40">0.855310</PC>

			<PC Number="41">-0.488080</PC>

			<PC Number="42">0.296754</PC>

			<PC Number="43">0.151114</PC>

			<PC Number="44">-0.958739</PC>

			<PC Number="45">0.042422</PC>

			<PC Number="46">0.510526</PC>

			<PC Number="47">-0.343102</PC>

			<PC Number="48">0.858409</PC>

			<PC Number="49">0.111728</PC>

			<PC Number="50">-0.378116</PC>

			<PC Number="51">0.759115</PC>

			<PC Number="52">-0.353561</PC>

			<PC Number="53">0.839088</PC>

			<PC Number="54">-0.296508</PC>

			<PC Number="55">-0.036635</PC>

			<PC Number="56">-0.597322</PC>

			<PC Number="57">0.281353</PC>

			<PC Number="58">-0.773952</PC>

			<PC Number="59">0.469920</PC>

			<PC Number="60">0.208578</PC>

			<PC Number="61">0.967352</PC>

			<PC Number="62">0.184087</PC>

			<PC Number="63">0.510768</PC>

			<PC Number="64">-0.304186</PC>

			<PC Number="65">-0.081970</PC>

			<PC Number="66">-0.020656</PC>

		</Spectrum>

		<Spectrum Class="1" SpectraPath="F:\Imaging\Corazones_Anguita\Inf\Inf_1_Medio_C\Inf_1_Medio_C\0_R00X067Y014\1\1SLin\fid">

			<PC Number="1">8.054365</PC>

			<PC Number="2">1.734833</PC>

			<PC Number="3">-1.947654</PC>

			<PC Number="4">3.172516</PC>

			<PC Number="5">-4.888581</PC>

			<PC Number="6">2.622627</PC>

			<PC Number="7">2.187813</PC>

			<PC Number="8">-0.699806</PC>

			<PC Number="9">2.118181</PC>

			<PC Number="10">1.068385</PC>

			<PC Number="11">-1.051785</PC>

			<PC Number="12">-0.060617</PC>

			<PC Number="13">-1.521724</PC>

			<PC Number="14">-0.615263</PC>

			<PC Number="15">0.259633</PC>

			<PC Number="16">-1.217023</PC>

			<PC Number="17">-0.083428</PC>

			<PC Number="18">0.675283</PC>

			<PC Number="19">0.518034</PC>

			<PC Number="20">-0.762763</PC>

			<PC Number="21">1.834434</PC>

			<PC Number="22">-1.444125</PC>

			<PC Number="23">0.384454</PC>

			<PC Number="24">0.024561</PC>

			<PC Number="25">1.256248</PC>

			<PC Number="26">-0.231992</PC>

			<PC Number="27">-0.156802</PC>

			<PC Number="28">-0.392649</PC>

			<PC Number="29">1.055094</PC>

			<PC Number="30">0.375635</PC>

			<PC Number="31">-0.375793</PC>

			<PC Number="32">1.689127</PC>

			<PC Number="33">-0.735609</PC>

			<PC Number="34">0.026235</PC>

			<PC Number="35">-0.763368</PC>

			<PC Number="36">0.653530</PC>

			<PC Number="37">-0.710507</PC>

			<PC Number="38">-0.005001</PC>

			<PC Number="39">-0.125826</PC>

			<PC Number="40">0.381703</PC>

			<PC Number="41">-1.167010</PC>

			<PC Number="42">0.789573</PC>

			<PC Number="43">0.238891</PC>

			<PC Number="44">-0.248184</PC>

			<PC Number="45">-0.178051</PC>

			<PC Number="46">-0.691525</PC>

			<PC Number="47">-0.000026</PC>

			<PC Number="48">0.195535</PC>

			<PC Number="49">-0.032791</PC>

			<PC Number="50">-0.206999</PC>

			<PC Number="51">-0.084331</PC>

			<PC Number="52">-0.147769</PC>

			<PC Number="53">0.184312</PC>

			<PC Number="54">-0.043595</PC>

			<PC Number="55">0.144764</PC>

			<PC Number="56">0.487664</PC>

			<PC Number="57">0.310837</PC>

			<PC Number="58">-0.019145</PC>

			<PC Number="59">0.412901</PC>

			<PC Number="60">0.052072</PC>

			<PC Number="61">0.455868</PC>

			<PC Number="62">0.209770</PC>

			<PC Number="63">0.383202</PC>

			<PC Number="64">-0.443149</PC>

			<PC Number="65">0.092152</PC>

			<PC Number="66">-0.043848</PC>

		</Spectrum>

		<Spectrum Class="1" SpectraPath="F:\Imaging\Corazones_Anguita\Inf\Inf_1_Medio_C\Inf_1_Medio_C\0_R00X068Y014\1\1SLin\fid">

			<PC Number="1">3.534177</PC>

			<PC Number="2">2.869685</PC>

			<PC Number="3">-1.050908</PC>

			<PC Number="4">0.246192</PC>

			<PC Number="5">-2.621290</PC>

			<PC Number="6">1.207327</PC>

			<PC Number="7">1.197313</PC>

			<PC Number="8">-1.280057</PC>

			<PC Number="9">-0.256052</PC>

			<PC Number="10">-1.420445</PC>

			<PC Number="11">1.362504</PC>

			<PC Number="12">0.587340</PC>

			<PC Number="13">-1.290426</PC>

			<PC Number="14">0.574229</PC>

			<PC Number="15">-0.332597</PC>

			<PC Number="16">-0.311955</PC>

			<PC Number="17">1.224171</PC>

			<PC Number="18">0.786228</PC>

			<PC Number="19">0.243026</PC>

			<PC Number="20">-0.028048</PC>

			<PC Number="21">0.180717</PC>

			<PC Number="22">-1.452943</PC>

			<PC Number="23">0.898725</PC>

			<PC Number="24">-0.086353</PC>

			<PC Number="25">-0.866215</PC>

			<PC Number="26">-0.947542</PC>

			<PC Number="27">0.428763</PC>

			<PC Number="28">0.383102</PC>

			<PC Number="29">-0.299053</PC>

			<PC Number="30">0.711316</PC>

			<PC Number="31">-0.333429</PC>

			<PC Number="32">0.205779</PC>

			<PC Number="33">-0.728810</PC>

			<PC Number="34">1.646970</PC>

			<PC Number="35">-1.013315</PC>

			<PC Number="36">0.230471</PC>

			<PC Number="37">-0.091359</PC>

			<PC Number="38">0.217423</PC>

			<PC Number="39">0.985587</PC>

			<PC Number="40">0.474826</PC>

			<PC Number="41">-0.895878</PC>

			<PC Number="42">-0.689898</PC>

			<PC Number="43">0.248646</PC>

			<PC Number="44">0.002332</PC>

			<PC Number="45">-0.348378</PC>

			<PC Number="46">0.300015</PC>

			<PC Number="47">-0.623606</PC>

			<PC Number="48">-0.072829</PC>

			<PC Number="49">-0.726775</PC>

			<PC Number="50">0.106631</PC>

			<PC Number="51">-0.152547</PC>

			<PC Number="52">-0.072867</PC>

			<PC Number="53">-0.193076</PC>

			<PC Number="54">-0.266874</PC>

			<PC Number="55">0.154120</PC>

			<PC Number="56">0.535718</PC>

			<PC Number="57">0.018253</PC>

			<PC Number="58">0.033432</PC>

			<PC Number="59">0.717661</PC>

			<PC Number="60">0.407937</PC>

			<PC Number="61">0.332096</PC>

			<PC Number="62">0.507074</PC>

			<PC Number="63">0.660886</PC>

			<PC Number="64">0.031996</PC>

			<PC Number="65">0.056313</PC>

			<PC Number="66">-0.010875</PC>

		</Spectrum>

		<Spectrum Class="1" SpectraPath="F:\Imaging\Corazones_Anguita\Inf\Inf_1_Medio_C\Inf_1_Medio_C\0_R00X069Y014\1\1SLin\fid">

			<PC Number="1">0.870466</PC>

			<PC Number="2">-2.734092</PC>

			<PC Number="3">1.118555</PC>

			<PC Number="4">2.915073</PC>

			<PC Number="5">-1.643344</PC>

			<PC Number="6">0.590154</PC>

			<PC Number="7">-0.115369</PC>

			<PC Number="8">0.758219</PC>

			<PC Number="9">1.138620</PC>

			<PC Number="10">0.825010</PC>

			<PC Number="11">0.946228</PC>

			<PC Number="12">-0.923310</PC>

			<PC Number="13">-1.537043</PC>

			<PC Number="14">-0.513490</PC>

			<PC Number="15">0.074816</PC>

			<PC Number="16">-0.601032</PC>

			<PC Number="17">-0.541871</PC>

			<PC Number="18">0.867831</PC>

			<PC Number="19">-0.341455</PC>

			<PC Number="20">-0.170145</PC>

			<PC Number="21">-1.054403</PC>

			<PC Number="22">-0.015346</PC>

			<PC Number="23">-0.217257</PC>

			<PC Number="24">1.462421</PC>

			<PC Number="25">0.542710</PC>

			<PC Number="26">-0.773246</PC>

			<PC Number="27">-0.485639</PC>

			<PC Number="28">0.078710</PC>

			<PC Number="29">-0.159978</PC>

			<PC Number="30">0.428741</PC>

			<PC Number="31">0.548383</PC>

			<PC Number="32">-0.107256</PC>

			<PC Number="33">-0.228604</PC>

			<PC Number="34">-0.741340</PC>

			<PC Number="35">-0.070596</PC>

			<PC Number="36">0.890979</PC>

			<PC Number="37">0.272157</PC>

			<PC Number="38">-0.609426</PC>

			<PC Number="39">-0.195630</PC>

			<PC Number="40">0.138134</PC>

			<PC Number="41">-0.352569</PC>

			<PC Number="42">-0.143175</PC>

			<PC Number="43">-0.020059</PC>

			<PC Number="44">0.186349</PC>

			<PC Number="45">0.867566</PC>

			<PC Number="46">0.177671</PC>

			<PC Number="47">0.369341</PC>

			<PC Number="48">0.294463</PC>

			<PC Number="49">0.064515</PC>

			<PC Number="50">-0.200657</PC>

			<PC Number="51">0.214429</PC>

			<PC Number="52">-0.566821</PC>

			<PC Number="53">0.423862</PC>

			<PC Number="54">0.353562</PC>

			<PC Number="55">0.603327</PC>

			<PC Number="56">-0.200460</PC>

			<PC Number="57">-0.151984</PC>

			<PC Number="58">-0.528301</PC>

			<PC Number="59">0.838064</PC>

			<PC Number="60">-0.025853</PC>

			<PC Number="61">0.350688</PC>

			<PC Number="62">0.258262</PC>

			<PC Number="63">-0.247891</PC>

			<PC Number="64">0.322644</PC>

			<PC Number="65">0.117049</PC>

			<PC Number="66">0.000275</PC>

		</Spectrum>

		<Spectrum Class="1" SpectraPath="F:\Imaging\Corazones_Anguita\Inf\Inf_1_Medio_C\Inf_1_Medio_C\0_R00X070Y014\1\1SLin\fid">

			<PC Number="1">-1.176501</PC>

			<PC Number="2">-1.001406</PC>

			<PC Number="3">1.496799</PC>

			<PC Number="4">1.019536</PC>

			<PC Number="5">-0.988262</PC>

			<PC Number="6">0.643111</PC>

			<PC Number="7">0.700298</PC>

			<PC Number="8">0.879848</PC>

			<PC Number="9">1.199811</PC>

			<PC Number="10">-0.455981</PC>

			<PC Number="11">0.310134</PC>

			<PC Number="12">0.126233</PC>

			<PC Number="13">-0.846021</PC>

			<PC Number="14">-0.088416</PC>

			<PC Number="15">0.223269</PC>

			<PC Number="16">1.104357</PC>

			<PC Number="17">-1.482149</PC>

			<PC Number="18">-0.691971</PC>

			<PC Number="19">-0.327251</PC>

			<PC Number="20">-0.636079</PC>

			<PC Number="21">-0.940731</PC>

			<PC Number="22">0.028312</PC>

			<PC Number="23">-0.032483</PC>

			<PC Number="24">0.019130</PC>

			<PC Number="25">-0.310237</PC>

			<PC Number="26">-0.914849</PC>

			<PC Number="27">0.537331</PC>

			<PC Number="28">0.317335</PC>

			<PC Number="29">0.074152</PC>

			<PC Number="30">0.992853</PC>

			<PC Number="31">-1.009469</PC>

			<PC Number="32">1.110315</PC>

			<PC Number="33">-0.821258</PC>

			<PC Number="34">0.403510</PC>

			<PC Number="35">-1.316912</PC>

			<PC Number="36">0.328694</PC>

			<PC Number="37">0.458519</PC>

			<PC Number="38">-0.171695</PC>

			<PC Number="39">0.392758</PC>

			<PC Number="40">0.054383</PC>

			<PC Number="41">0.512758</PC>

			<PC Number="42">-0.082310</PC>

			<PC Number="43">0.724932</PC>

			<PC Number="44">-0.239109</PC>

			<PC Number="45">0.075461</PC>

			<PC Number="46">0.274948</PC>

			<PC Number="47">-0.618743</PC>

			<PC Number="48">-0.505776</PC>

			<PC Number="49">0.655530</PC>

			<PC Number="50">-0.500970</PC>

			<PC Number="51">-0.057011</PC>

			<PC Number="52">-0.145725</PC>

			<PC Number="53">-0.073916</PC>

			<PC Number="54">0.482111</PC>

			<PC Number="55">0.469259</PC>

			<PC Number="56">0.017922</PC>

			<PC Number="57">-0.193915</PC>

			<PC Number="58">0.013650</PC>

			<PC Number="59">0.387871</PC>

			<PC Number="60">0.363028</PC>

			<PC Number="61">0.398890</PC>

			<PC Number="62">0.411857</PC>

			<PC Number="63">0.227704</PC>

			<PC Number="64">-0.094354</PC>

			<PC Number="65">0.012422</PC>

			<PC Number="66">0.041558</PC>

		</Spectrum>

		<Spectrum Class="1" SpectraPath="F:\Imaging\Corazones_Anguita\Inf\Inf_1_Medio_C\Inf_1_Medio_C\0_R00X071Y014\1\1SLin\fid">

			<PC Number="1">2.739716</PC>

			<PC Number="2">2.080998</PC>

			<PC Number="3">0.362594</PC>

			<PC Number="4">-0.992428</PC>

			<PC Number="5">0.207319</PC>

			<PC Number="6">0.729490</PC>

			<PC Number="7">0.118704</PC>

			<PC Number="8">0.039565</PC>

			<PC Number="9">-1.000984</PC>

			<PC Number="10">-1.394479</PC>

			<PC Number="11">2.421003</PC>

			<PC Number="12">0.026870</PC>

			<PC Number="13">-0.317081</PC>

			<PC Number="14">1.613951</PC>

			<PC Number="15">-0.122773</PC>

			<PC Number="16">-0.423715</PC>

			<PC Number="17">-1.332215</PC>

			<PC Number="18">1.227477</PC>

			<PC Number="19">-0.171166</PC>

			<PC Number="20">-0.294811</PC>

			<PC Number="21">-0.054163</PC>

			<PC Number="22">-1.302525</PC>

			<PC Number="23">-0.706208</PC>

			<PC Number="24">-0.915955</PC>

			<PC Number="25">0.146011</PC>

			<PC Number="26">0.777318</PC>

			<PC Number="27">-0.836160</PC>

			<PC Number="28">-1.276056</PC>

			<PC Number="29">-0.635460</PC>

			<PC Number="30">0.209994</PC>

			<PC Number="31">-0.223576</PC>

			<PC Number="32">-0.101738</PC>

			<PC Number="33">0.156811</PC>

			<PC Number="34">-0.357695</PC>

			<PC Number="35">-0.168764</PC>

			<PC Number="36">0.514925</PC>

			<PC Number="37">-0.365257</PC>

			<PC Number="38">0.201113</PC>

			<PC Number="39">0.678229</PC>

			<PC Number="40">0.475119</PC>

			<PC Number="41">0.656451</PC>

			<PC Number="42">-0.170298</PC>

			<PC Number="43">0.708793</PC>

			<PC Number="44">-0.753011</PC>

			<PC Number="45">-0.072099</PC>

			<PC Number="46">-0.509798</PC>

			<PC Number="47">0.471412</PC>

			<PC Number="48">-0.336302</PC>

			<PC Number="49">0.464186</PC>

			<PC Number="50">0.329471</PC>

			<PC Number="51">0.699018</PC>

			<PC Number="52">0.654482</PC>

			<PC Number="53">-0.648610</PC>

			<PC Number="54">0.357291</PC>

			<PC Number="55">0.627525</PC>

			<PC Number="56">0.071807</PC>

			<PC Number="57">-0.210930</PC>

			<PC Number="58">-0.581625</PC>

			<PC Number="59">0.869028</PC>

			<PC Number="60">0.481595</PC>

			<PC Number="61">0.263492</PC>

			<PC Number="62">0.067643</PC>

			<PC Number="63">-0.014962</PC>

			<PC Number="64">0.123795</PC>

			<PC Number="65">-0.161293</PC>

			<PC Number="66">0.066916</PC>

		</Spectrum>

		<Spectrum Class="1" SpectraPath="F:\Imaging\Corazones_Anguita\Inf\Inf_1_Medio_C\Inf_1_Medio_C\0_R00X072Y014\1\1SLin\fid">

			<PC Number="1">1.437860</PC>

			<PC Number="2">0.055763</PC>

			<PC Number="3">0.562026</PC>

			<PC Number="4">-0.461582</PC>

			<PC Number="5">0.443922</PC>

			<PC Number="6">0.270171</PC>

			<PC Number="7">0.173383</PC>

			<PC Number="8">0.104192</PC>

			<PC Number="9">0.784167</PC>

			<PC Number="10">0.029730</PC>

			<PC Number="11">3.003814</PC>

			<PC Number="12">-0.144483</PC>

			<PC Number="13">-0.538024</PC>

			<PC Number="14">1.118899</PC>

			<PC Number="15">-0.454766</PC>

			<PC Number="16">-0.989278</PC>

			<PC Number="17">-0.121669</PC>

			<PC Number="18">0.167790</PC>

			<PC Number="19">-0.267897</PC>

			<PC Number="20">0.070856</PC>

			<PC Number="21">-0.276150</PC>

			<PC Number="22">-0.592145</PC>

			<PC Number="23">-0.617330</PC>

			<PC Number="24">0.570576</PC>

			<PC Number="25">-0.172812</PC>

			<PC Number="26">-0.441976</PC>

			<PC Number="27">-0.039476</PC>

			<PC Number="28">0.983502</PC>

			<PC Number="29">0.678541</PC>

			<PC Number="30">0.727288</PC>

			<PC Number="31">0.054076</PC>

			<PC Number="32">-0.446346</PC>

			<PC Number="33">-0.328559</PC>

			<PC Number="34">-0.317897</PC>

			<PC Number="35">-0.097295</PC>

			<PC Number="36">0.764255</PC>

			<PC Number="37">-0.284411</PC>

			<PC Number="38">-0.034011</PC>

			<PC Number="39">-0.781734</PC>

			<PC Number="40">-0.085352</PC>

			<PC Number="41">0.007635</PC>

			<PC Number="42">-0.272288</PC>

			<PC Number="43">-0.394431</PC>

			<PC Number="44">-0.535384</PC>

			<PC Number="45">-0.667327</PC>

			<PC Number="46">-0.448751</PC>

			<PC Number="47">-0.016367</PC>

			<PC Number="48">0.674725</PC>

			<PC Number="49">-0.170156</PC>

			<PC Number="50">0.117680</PC>

			<PC Number="51">-0.373276</PC>

			<PC Number="52">-0.144629</PC>

			<PC Number="53">-0.448371</PC>

			<PC Number="54">0.267345</PC>

			<PC Number="55">0.422243</PC>

			<PC Number="56">0.240202</PC>

			<PC Number="57">0.450969</PC>

			<PC Number="58">-0.270045</PC>

			<PC Number="59">0.375021</PC>

			<PC Number="60">0.080122</PC>

			<PC Number="61">0.443703</PC>

			<PC Number="62">0.062047</PC>

			<PC Number="63">0.123302</PC>

			<PC Number="64">-0.125342</PC>

			<PC Number="65">0.048196</PC>

			<PC Number="66">0.098816</PC>

		</Spectrum>

		<Spectrum Class="1" SpectraPath="F:\Imaging\Corazones_Anguita\Inf\Inf_1_Medio_C\Inf_1_Medio_C\0_R00X073Y014\1\1SLin\fid">

			<PC Number="1">5.745834</PC>

			<PC Number="2">2.377087</PC>

			<PC Number="3">-0.479249</PC>

			<PC Number="4">-0.292534</PC>

			<PC Number="5">-3.721131</PC>

			<PC Number="6">0.678775</PC>

			<PC Number="7">2.352766</PC>

			<PC Number="8">-0.676860</PC>

			<PC Number="9">1.057391</PC>

			<PC Number="10">-1.278021</PC>

			<PC Number="11">1.386053</PC>

			<PC Number="12">0.778171</PC>

			<PC Number="13">1.026831</PC>

			<PC Number="14">0.894695</PC>

			<PC Number="15">0.469468</PC>

			<PC Number="16">-0.680342</PC>

			<PC Number="17">-0.196769</PC>

			<PC Number="18">-1.389316</PC>

			<PC Number="19">0.660380</PC>

			<PC Number="20">-0.161113</PC>

			<PC Number="21">0.150171</PC>

			<PC Number="22">-0.289074</PC>

			<PC Number="23">0.043342</PC>

			<PC Number="24">0.333333</PC>

			<PC Number="25">0.248262</PC>

			<PC Number="26">0.898814</PC>

			<PC Number="27">-0.242381</PC>

			<PC Number="28">0.097331</PC>

			<PC Number="29">0.610324</PC>

			<PC Number="30">-0.267384</PC>

			<PC Number="31">-1.092834</PC>

			<PC Number="32">0.268995</PC>

			<PC Number="33">-0.447943</PC>

			<PC Number="34">0.281294</PC>

			<PC Number="35">0.091922</PC>

			<PC Number="36">0.319866</PC>

			<PC Number="37">-0.270166</PC>

			<PC Number="38">0.709880</PC>

			<PC Number="39">-0.447265</PC>

			<PC Number="40">0.096724</PC>

			<PC Number="41">0.084681</PC>

			<PC Number="42">-0.058275</PC>

			<PC Number="43">-0.436564</PC>

			<PC Number="44">-1.181324</PC>

			<PC Number="45">-0.050214</PC>

			<PC Number="46">-0.139466</PC>

			<PC Number="47">0.698382</PC>

			<PC Number="48">0.191128</PC>

			<PC Number="49">0.466636</PC>

			<PC Number="50">-0.107789</PC>

			<PC Number="51">-0.681486</PC>

			<PC Number="52">-0.394100</PC>

			<PC Number="53">-0.109238</PC>

			<PC Number="54">0.574794</PC>

			<PC Number="55">-0.233534</PC>

			<PC Number="56">-0.252426</PC>

			<PC Number="57">0.205537</PC>

			<PC Number="58">-0.454791</PC>

			<PC Number="59">0.212638</PC>

			<PC Number="60">0.470560</PC>

			<PC Number="61">0.068842</PC>

			<PC Number="62">-0.137741</PC>

			<PC Number="63">0.430981</PC>

			<PC Number="64">0.305635</PC>

			<PC Number="65">0.142336</PC>

			<PC Number="66">0.046080</PC>

		</Spectrum>

		<Spectrum Class="1" SpectraPath="F:\Imaging\Corazones_Anguita\Inf\Inf_1_Medio_C\Inf_1_Medio_C\0_R00X074Y014\1\1SLin\fid">

			<PC Number="1">-0.746352</PC>

			<PC Number="2">-2.168817</PC>

			<PC Number="3">1.366735</PC>

			<PC Number="4">0.087379</PC>

			<PC Number="5">-0.692028</PC>

			<PC Number="6">1.913095</PC>

			<PC Number="7">0.584643</PC>

			<PC Number="8">0.067952</PC>

			<PC Number="9">0.518760</PC>

			<PC Number="10">0.536828</PC>

			<PC Number="11">1.241472</PC>

			<PC Number="12">-0.883184</PC>

			<PC Number="13">-0.153529</PC>

			<PC Number="14">-1.308299</PC>

			<PC Number="15">-0.768050</PC>

			<PC Number="16">-0.468205</PC>

			<PC Number="17">1.323053</PC>

			<PC Number="18">0.286957</PC>

			<PC Number="19">-0.162913</PC>

			<PC Number="20">-0.435747</PC>

			<PC Number="21">-1.290415</PC>

			<PC Number="22">0.423006</PC>

			<PC Number="23">1.304079</PC>

			<PC Number="24">1.306321</PC>

			<PC Number="25">0.339592</PC>

			<PC Number="26">1.659663</PC>

			<PC Number="27">-0.421276</PC>

			<PC Number="28">0.143360</PC>

			<PC Number="29">0.746028</PC>

			<PC Number="30">-0.832479</PC>

			<PC Number="31">0.396342</PC>

			<PC Number="32">-0.498568</PC>

			<PC Number="33">-0.128059</PC>

			<PC Number="34">0.197136</PC>

			<PC Number="35">-0.067413</PC>

			<PC Number="36">0.336205</PC>

			<PC Number="37">0.109403</PC>

			<PC Number="38">0.840872</PC>

			<PC Number="39">-0.084116</PC>

			<PC Number="40">-0.435356</PC>

			<PC Number="41">-0.325832</PC>

			<PC Number="42">-0.297405</PC>

			<PC Number="43">-1.361737</PC>

			<PC Number="44">-0.603909</PC>

			<PC Number="45">0.721202</PC>

			<PC Number="46">-0.038545</PC>

			<PC Number="47">0.163753</PC>

			<PC Number="48">-0.669866</PC>

			<PC Number="49">0.282104</PC>

			<PC Number="50">0.402547</PC>

			<PC Number="51">-0.296122</PC>

			<PC Number="52">0.115989</PC>

			<PC Number="53">-0.930512</PC>

			<PC Number="54">0.148399</PC>

			<PC Number="55">-0.539417</PC>

			<PC Number="56">-0.098358</PC>

			<PC Number="57">0.029125</PC>

			<PC Number="58">-0.450349</PC>

			<PC Number="59">0.192724</PC>

			<PC Number="60">0.564918</PC>

			<PC Number="61">0.001649</PC>

			<PC Number="62">0.314338</PC>

			<PC Number="63">0.046647</PC>

			<PC Number="64">0.139014</PC>

			<PC Number="65">0.132036</PC>

			<PC Number="66">0.100423</PC>

		</Spectrum>

		<Spectrum Class="1" SpectraPath="F:\Imaging\Corazones_Anguita\Inf\Inf_1_Medio_C\Inf_1_Medio_C\0_R00X075Y014\1\1SLin\fid">

			<PC Number="1">-1.600289</PC>

			<PC Number="2">-1.318824</PC>

			<PC Number="3">2.103487</PC>

			<PC Number="4">0.070432</PC>

			<PC Number="5">0.278115</PC>

			<PC Number="6">1.717861</PC>

			<PC Number="7">1.725194</PC>

			<PC Number="8">-0.441051</PC>

			<PC Number="9">0.748217</PC>

			<PC Number="10">-0.192282</PC>

			<PC Number="11">-0.713247</PC>

			<PC Number="12">-0.277840</PC>

			<PC Number="13">0.682304</PC>

			<PC Number="14">-0.342276</PC>

			<PC Number="15">-0.690670</PC>

			<PC Number="16">0.460893</PC>

			<PC Number="17">-0.074291</PC>

			<PC Number="18">-0.044624</PC>

			<PC Number="19">-0.352039</PC>

			<PC Number="20">0.717596</PC>

			<PC Number="21">-0.636644</PC>

			<PC Number="22">-0.615858</PC>

			<PC Number="23">-0.916670</PC>

			<PC Number="24">0.276721</PC>

			<PC Number="25">1.138135</PC>

			<PC Number="26">0.702187</PC>

			<PC Number="27">-0.401135</PC>

			<PC Number="28">-1.231325</PC>

			<PC Number="29">0.550992</PC>

			<PC Number="30">-0.497493</PC>

			<PC Number="31">-0.956196</PC>

			<PC Number="32">0.319204</PC>

			<PC Number="33">-0.625884</PC>

			<PC Number="34">0.229308</PC>

			<PC Number="35">0.587623</PC>

			<PC Number="36">1.173467</PC>

			<PC Number="37">0.186658</PC>

			<PC Number="38">0.480544</PC>

			<PC Number="39">0.096674</PC>

			<PC Number="40">-0.519755</PC>

			<PC Number="41">0.344494</PC>

			<PC Number="42">0.020465</PC>

			<PC Number="43">-1.013802</PC>

			<PC Number="44">0.403558</PC>

			<PC Number="45">0.459064</PC>

			<PC Number="46">-0.548030</PC>

			<PC Number="47">0.335981</PC>

			<PC Number="48">-0.644477</PC>

			<PC Number="49">-0.217393</PC>

			<PC Number="50">-0.392619</PC>

			<PC Number="51">0.438006</PC>

			<PC Number="52">0.061106</PC>

			<PC Number="53">-0.215744</PC>

			<PC Number="54">0.020429</PC>

			<PC Number="55">0.290428</PC>

			<PC Number="56">-0.446112</PC>

			<PC Number="57">0.510556</PC>

			<PC Number="58">-0.598411</PC>

			<PC Number="59">0.171176</PC>

			<PC Number="60">0.319786</PC>

			<PC Number="61">0.266067</PC>

			<PC Number="62">0.263074</PC>

			<PC Number="63">-0.188451</PC>

			<PC Number="64">0.384566</PC>

			<PC Number="65">0.048008</PC>

			<PC Number="66">-0.020251</PC>

		</Spectrum>

		<Spectrum Class="1" SpectraPath="F:\Imaging\Corazones_Anguita\Inf\Inf_1_Medio_C\Inf_1_Medio_C\0_R00X076Y014\1\1SLin\fid">

			<PC Number="1">2.263770</PC>

			<PC Number="2">-0.076765</PC>

			<PC Number="3">0.871807</PC>

			<PC Number="4">-0.241839</PC>

			<PC Number="5">-0.116549</PC>

			<PC Number="6">0.462937</PC>

			<PC Number="7">0.626823</PC>

			<PC Number="8">-0.300877</PC>

			<PC Number="9">-0.369658</PC>

			<PC Number="10">0.102277</PC>

			<PC Number="11">0.367181</PC>

			<PC Number="12">-0.524825</PC>

			<PC Number="13">0.883937</PC>

			<PC Number="14">0.835544</PC>

			<PC Number="15">0.101890</PC>

			<PC Number="16">0.992243</PC>

			<PC Number="17">-0.866261</PC>

			<PC Number="18">-0.199907</PC>

			<PC Number="19">-0.097276</PC>

			<PC Number="20">-0.115066</PC>

			<PC Number="21">1.268457</PC>

			<PC Number="22">-1.168751</PC>

			<PC Number="23">0.108679</PC>

			<PC Number="24">-0.595505</PC>

			<PC Number="25">-0.425411</PC>

			<PC Number="26">0.652707</PC>

			<PC Number="27">0.062368</PC>

			<PC Number="28">0.850673</PC>

			<PC Number="29">0.640259</PC>

			<PC Number="30">0.386443</PC>

			<PC Number="31">0.357326</PC>

			<PC Number="32">-0.100877</PC>

			<PC Number="33">-0.241269</PC>

			<PC Number="34">-0.655922</PC>

			<PC Number="35">0.432151</PC>

			<PC Number="36">-0.283820</PC>

			<PC Number="37">0.319727</PC>

			<PC Number="38">-0.114092</PC>

			<PC Number="39">-0.368849</PC>

			<PC Number="40">0.158325</PC>

			<PC Number="41">-0.343222</PC>

			<PC Number="42">-0.890036</PC>

			<PC Number="43">-0.173003</PC>

			<PC Number="44">-0.576119</PC>

			<PC Number="45">-0.329526</PC>

			<PC Number="46">-0.154470</PC>

			<PC Number="47">0.145323</PC>

			<PC Number="48">0.648574</PC>

			<PC Number="49">-0.782940</PC>

			<PC Number="50">0.860716</PC>

			<PC Number="51">0.155719</PC>

			<PC Number="52">0.244521</PC>

			<PC Number="53">-0.193590</PC>

			<PC Number="54">0.214899</PC>

			<PC Number="55">-0.165564</PC>

			<PC Number="56">-0.223442</PC>

			<PC Number="57">0.239027</PC>

			<PC Number="58">-0.223377</PC>

			<PC Number="59">0.527497</PC>

			<PC Number="60">0.394305</PC>

			<PC Number="61">0.288729</PC>

			<PC Number="62">-0.127596</PC>

			<PC Number="63">0.546549</PC>

			<PC Number="64">0.134280</PC>

			<PC Number="65">0.034495</PC>

			<PC Number="66">-0.002582</PC>

		</Spectrum>

		<Spectrum Class="1" SpectraPath="F:\Imaging\Corazones_Anguita\Inf\Inf_1_Medio_C\Inf_1_Medio_C\0_R00X077Y014\1\1SLin\fid">

			<PC Number="1">1.633338</PC>

			<PC Number="2">-0.058752</PC>

			<PC Number="3">0.768571</PC>

			<PC Number="4">0.511262</PC>

			<PC Number="5">0.122778</PC>

			<PC Number="6">1.166726</PC>

			<PC Number="7">0.325341</PC>

			<PC Number="8">1.019431</PC>

			<PC Number="9">0.361592</PC>

			<PC Number="10">0.194487</PC>

			<PC Number="11">3.631813</PC>

			<PC Number="12">0.357694</PC>

			<PC Number="13">-0.613747</PC>

			<PC Number="14">0.067228</PC>

			<PC Number="15">-0.670861</PC>

			<PC Number="16">0.305254</PC>

			<PC Number="17">1.171053</PC>

			<PC Number="18">-1.322938</PC>

			<PC Number="19">0.645823</PC>

			<PC Number="20">1.136851</PC>

			<PC Number="21">-0.110142</PC>

			<PC Number="22">-0.101365</PC>

			<PC Number="23">0.683983</PC>

			<PC Number="24">0.653674</PC>

			<PC Number="25">0.887180</PC>

			<PC Number="26">0.954039</PC>

			<PC Number="27">0.104170</PC>

			<PC Number="28">-0.212788</PC>

			<PC Number="29">-0.070717</PC>

			<PC Number="30">1.056912</PC>

			<PC Number="31">1.210717</PC>

			<PC Number="32">-0.189528</PC>

			<PC Number="33">0.269598</PC>

			<PC Number="34">0.502003</PC>

			<PC Number="35">-1.260845</PC>

			<PC Number="36">-0.355723</PC>

			<PC Number="37">0.144690</PC>

			<PC Number="38">-0.057635</PC>

			<PC Number="39">0.106503</PC>

			<PC Number="40">0.448778</PC>

			<PC Number="41">0.013442</PC>

			<PC Number="42">-1.026104</PC>

			<PC Number="43">0.398639</PC>

			<PC Number="44">-1.173195</PC>

			<PC Number="45">-0.202317</PC>

			<PC Number="46">0.065300</PC>

			<PC Number="47">-0.772376</PC>

			<PC Number="48">0.724657</PC>

			<PC Number="49">-0.926308</PC>

			<PC Number="50">-0.107140</PC>

			<PC Number="51">0.003684</PC>

			<PC Number="52">0.105094</PC>

			<PC Number="53">-1.336693</PC>

			<PC Number="54">-0.410407</PC>

			<PC Number="55">0.139206</PC>

			<PC Number="56">0.598435</PC>

			<PC Number="57">0.066725</PC>

			<PC Number="58">-0.007824</PC>

			<PC Number="59">0.740323</PC>

			<PC Number="60">0.528357</PC>

			<PC Number="61">0.052638</PC>

			<PC Number="62">0.337626</PC>

			<PC Number="63">0.512184</PC>

			<PC Number="64">0.056524</PC>

			<PC Number="65">0.010224</PC>

			<PC Number="66">0.056529</PC>

		</Spectrum>

		<Spectrum Class="1" SpectraPath="F:\Imaging\Corazones_Anguita\Inf\Inf_1_Medio_C\Inf_1_Medio_C\0_R00X078Y014\1\1SLin\fid">

			<PC Number="1">2.771416</PC>

			<PC Number="2">-0.982223</PC>

			<PC Number="3">0.306586</PC>

			<PC Number="4">1.150241</PC>

			<PC Number="5">-0.571649</PC>

			<PC Number="6">1.065825</PC>

			<PC Number="7">0.667614</PC>

			<PC Number="8">-0.541693</PC>

			<PC Number="9">-0.969922</PC>

			<PC Number="10">-1.150764</PC>

			<PC Number="11">0.668007</PC>

			<PC Number="12">0.684658</PC>

			<PC Number="13">-0.778249</PC>

			<PC Number="14">-0.191844</PC>

			<PC Number="15">0.963653</PC>

			<PC Number="16">-0.711387</PC>

			<PC Number="17">-0.371982</PC>

			<PC Number="18">1.086774</PC>

			<PC Number="19">-0.434901</PC>

			<PC Number="20">-0.142470</PC>

			<PC Number="21">-0.282475</PC>

			<PC Number="22">-1.258357</PC>

			<PC Number="23">0.488715</PC>

			<PC Number="24">0.391488</PC>

			<PC Number="25">0.076508</PC>

			<PC Number="26">0.116780</PC>

			<PC Number="27">-0.853701</PC>

			<PC Number="28">-0.310656</PC>

			<PC Number="29">-0.064977</PC>

			<PC Number="30">0.028208</PC>

			<PC Number="31">0.574862</PC>

			<PC Number="32">0.639796</PC>

			<PC Number="33">0.774217</PC>

			<PC Number="34">0.400404</PC>

			<PC Number="35">-0.038129</PC>

			<PC Number="36">-0.353931</PC>

			<PC Number="37">-0.254376</PC>

			<PC Number="38">0.206418</PC>

			<PC Number="39">-0.503346</PC>

			<PC Number="40">0.405272</PC>

			<PC Number="41">0.230050</PC>

			<PC Number="42">-0.690798</PC>

			<PC Number="43">0.036475</PC>

			<PC Number="44">-0.331901</PC>

			<PC Number="45">-0.482071</PC>

			<PC Number="46">-0.074142</PC>

			<PC Number="47">-0.850607</PC>

			<PC Number="48">0.118052</PC>

			<PC Number="49">-0.584677</PC>

			<PC Number="50">0.401865</PC>

			<PC Number="51">0.266335</PC>

			<PC Number="52">-0.174147</PC>

			<PC Number="53">-0.060447</PC>

			<PC Number="54">0.909487</PC>

			<PC Number="55">0.023354</PC>

			<PC Number="56">0.721221</PC>

			<PC Number="57">0.441739</PC>

			<PC Number="58">0.433624</PC>

			<PC Number="59">1.358387</PC>

			<PC Number="60">-0.070354</PC>

			<PC Number="61">0.156752</PC>

			<PC Number="62">0.368075</PC>

			<PC Number="63">0.485651</PC>

			<PC Number="64">0.495832</PC>

			<PC Number="65">-0.150018</PC>

			<PC Number="66">-0.040444</PC>

		</Spectrum>

		<Spectrum Class="1" SpectraPath="F:\Imaging\Corazones_Anguita\Inf\Inf_1_Medio_C\Inf_1_Medio_C\0_R00X079Y014\1\1SLin\fid">

			<PC Number="1">2.012659</PC>

			<PC Number="2">-0.185622</PC>

			<PC Number="3">1.409850</PC>

			<PC Number="4">1.364068</PC>

			<PC Number="5">-0.819748</PC>

			<PC Number="6">-0.531163</PC>

			<PC Number="7">0.437250</PC>

			<PC Number="8">0.499340</PC>

			<PC Number="9">0.632148</PC>

			<PC Number="10">-0.918941</PC>

			<PC Number="11">0.465664</PC>

			<PC Number="12">0.839080</PC>

			<PC Number="13">-0.123086</PC>

			<PC Number="14">0.276471</PC>

			<PC Number="15">0.798139</PC>

			<PC Number="16">-0.237379</PC>

			<PC Number="17">-0.996801</PC>

			<PC Number="18">0.006535</PC>

			<PC Number="19">0.220194</PC>

			<PC Number="20">0.183495</PC>

			<PC Number="21">-0.210062</PC>

			<PC Number="22">-0.329821</PC>

			<PC Number="23">-0.241815</PC>

			<PC Number="24">1.979970</PC>

			<PC Number="25">-0.623840</PC>

			<PC Number="26">-2.085998</PC>

			<PC Number="27">-0.940035</PC>

			<PC Number="28">-0.121386</PC>

			<PC Number="29">0.134639</PC>

			<PC Number="30">0.676527</PC>

			<PC Number="31">-0.096421</PC>

			<PC Number="32">1.876943</PC>

			<PC Number="33">-0.074541</PC>

			<PC Number="34">0.263936</PC>

			<PC Number="35">0.165802</PC>

			<PC Number="36">0.588940</PC>

			<PC Number="37">-1.241546</PC>

			<PC Number="38">-0.309168</PC>

			<PC Number="39">0.318258</PC>

			<PC Number="40">-1.303908</PC>

			<PC Number="41">0.831828</PC>

			<PC Number="42">-0.426264</PC>

			<PC Number="43">0.553419</PC>

			<PC Number="44">-0.096301</PC>

			<PC Number="45">0.305111</PC>

			<PC Number="46">-0.920053</PC>

			<PC Number="47">-0.247452</PC>

			<PC Number="48">-0.255894</PC>

			<PC Number="49">0.494072</PC>

			<PC Number="50">-1.031692</PC>

			<PC Number="51">1.670483</PC>

			<PC Number="52">-0.536562</PC>

			<PC Number="53">-0.680016</PC>

			<PC Number="54">0.310132</PC>

			<PC Number="55">0.065475</PC>

			<PC Number="56">0.395851</PC>

			<PC Number="57">0.735987</PC>

			<PC Number="58">-0.056264</PC>

			<PC Number="59">0.761027</PC>

			<PC Number="60">-0.059142</PC>

			<PC Number="61">0.430536</PC>

			<PC Number="62">0.697229</PC>

			<PC Number="63">0.429285</PC>

			<PC Number="64">-0.006882</PC>

			<PC Number="65">-0.019952</PC>

			<PC Number="66">0.023995</PC>

		</Spectrum>

		<Spectrum Class="1" SpectraPath="F:\Imaging\Corazones_Anguita\Inf\Inf_1_Medio_C\Inf_1_Medio_C\0_R00X080Y014\1\1SLin\fid">

			<PC Number="1">2.646836</PC>

			<PC Number="2">-0.117129</PC>

			<PC Number="3">0.753716</PC>

			<PC Number="4">1.019943</PC>

			<PC Number="5">-1.016023</PC>

			<PC Number="6">0.803462</PC>

			<PC Number="7">1.163641</PC>

			<PC Number="8">1.122887</PC>

			<PC Number="9">-0.584798</PC>

			<PC Number="10">-0.692045</PC>

			<PC Number="11">1.145341</PC>

			<PC Number="12">0.064865</PC>

			<PC Number="13">-0.333783</PC>

			<PC Number="14">1.593701</PC>

			<PC Number="15">0.890904</PC>

			<PC Number="16">0.218368</PC>

			<PC Number="17">0.851264</PC>

			<PC Number="18">0.024555</PC>

			<PC Number="19">0.437662</PC>

			<PC Number="20">-0.427119</PC>

			<PC Number="21">0.382598</PC>

			<PC Number="22">-1.603287</PC>

			<PC Number="23">0.118855</PC>

			<PC Number="24">0.058267</PC>

			<PC Number="25">0.806079</PC>

			<PC Number="26">1.030988</PC>

			<PC Number="27">-1.590574</PC>

			<PC Number="28">-0.004374</PC>

			<PC Number="29">0.122428</PC>

			<PC Number="30">-1.527272</PC>

			<PC Number="31">-0.882782</PC>

			<PC Number="32">-0.039673</PC>

			<PC Number="33">-1.440681</PC>

			<PC Number="34">0.469275</PC>

			<PC Number="35">-0.901431</PC>

			<PC Number="36">0.273669</PC>

			<PC Number="37">-0.047365</PC>

			<PC Number="38">-1.004381</PC>

			<PC Number="39">-0.012454</PC>

			<PC Number="40">0.174588</PC>

			<PC Number="41">-0.111019</PC>

			<PC Number="42">0.377405</PC>

			<PC Number="43">-0.435176</PC>

			<PC Number="44">-0.423283</PC>

			<PC Number="45">0.472405</PC>

			<PC Number="46">-0.172480</PC>

			<PC Number="47">-0.161668</PC>

			<PC Number="48">-0.122287</PC>

			<PC Number="49">0.315609</PC>

			<PC Number="50">-0.652545</PC>

			<PC Number="51">0.116123</PC>

			<PC Number="52">-0.827657</PC>

			<PC Number="53">-0.357624</PC>

			<PC Number="54">0.336084</PC>

			<PC Number="55">-0.216235</PC>

			<PC Number="56">0.344591</PC>

			<PC Number="57">0.403207</PC>

			<PC Number="58">-0.175066</PC>

			<PC Number="59">0.940040</PC>

			<PC Number="60">0.042741</PC>

			<PC Number="61">0.012751</PC>

			<PC Number="62">0.345644</PC>

			<PC Number="63">0.123818</PC>

			<PC Number="64">0.396324</PC>

			<PC Number="65">0.023720</PC>

			<PC Number="66">0.008382</PC>

		</Spectrum>

		<Spectrum Class="1" SpectraPath="F:\Imaging\Corazones_Anguita\Inf\Inf_1_Medio_C\Inf_1_Medio_C\0_R00X081Y014\1\1SLin\fid">

			<PC Number="1">-0.964304</PC>

			<PC Number="2">-1.145447</PC>

			<PC Number="3">1.302859</PC>

			<PC Number="4">1.276492</PC>

			<PC Number="5">-1.360246</PC>

			<PC Number="6">-0.072764</PC>

			<PC Number="7">0.800107</PC>

			<PC Number="8">0.212435</PC>

			<PC Number="9">0.315312</PC>

			<PC Number="10">-0.481497</PC>

			<PC Number="11">1.662843</PC>

			<PC Number="12">-0.889767</PC>

			<PC Number="13">0.179498</PC>

			<PC Number="14">1.307669</PC>

			<PC Number="15">-0.702636</PC>

			<PC Number="16">-2.089486</PC>

			<PC Number="17">-0.559598</PC>

			<PC Number="18">0.791551</PC>

			<PC Number="19">-0.648996</PC>

			<PC Number="20">-0.395311</PC>

			<PC Number="21">0.188830</PC>

			<PC Number="22">-1.395044</PC>

			<PC Number="23">-1.269147</PC>

			<PC Number="24">-0.157048</PC>

			<PC Number="25">0.541911</PC>

			<PC Number="26">0.324973</PC>

			<PC Number="27">-0.792205</PC>

			<PC Number="28">0.097903</PC>

			<PC Number="29">-0.882982</PC>

			<PC Number="30">0.693842</PC>

			<PC Number="31">-0.365489</PC>

			<PC Number="32">1.145445</PC>

			<PC Number="33">-0.262151</PC>

			<PC Number="34">0.493995</PC>

			<PC Number="35">1.153151</PC>

			<PC Number="36">0.711181</PC>

			<PC Number="37">-0.858187</PC>

			<PC Number="38">-0.928742</PC>

			<PC Number="39">0.242724</PC>

			<PC Number="40">-0.330766</PC>

			<PC Number="41">0.612632</PC>

			<PC Number="42">-0.103619</PC>

			<PC Number="43">0.575369</PC>

			<PC Number="44">-0.327903</PC>

			<PC Number="45">-0.010609</PC>

			<PC Number="46">-0.928494</PC>

			<PC Number="47">-1.015595</PC>

			<PC Number="48">-0.490639</PC>

			<PC Number="49">0.362638</PC>

			<PC Number="50">-0.752892</PC>

			<PC Number="51">-0.082922</PC>

			<PC Number="52">-0.306486</PC>

			<PC Number="53">0.384507</PC>

			<PC Number="54">0.066781</PC>

			<PC Number="55">0.082002</PC>

			<PC Number="56">-0.158100</PC>

			<PC Number="57">-0.366432</PC>

			<PC Number="58">-0.180977</PC>

			<PC Number="59">0.881862</PC>

			<PC Number="60">-0.393327</PC>

			<PC Number="61">0.451985</PC>

			<PC Number="62">0.556344</PC>

			<PC Number="63">0.011342</PC>

			<PC Number="64">0.235453</PC>

			<PC Number="65">0.111756</PC>

			<PC Number="66">-0.053730</PC>

		</Spectrum>

		<Spectrum Class="1" SpectraPath="F:\Imaging\Corazones_Anguita\Inf\Inf_1_Medio_C\Inf_1_Medio_C\0_R00X082Y014\1\1SLin\fid">

			<PC Number="1">2.286473</PC>

			<PC Number="2">1.058323</PC>

			<PC Number="3">0.921370</PC>

			<PC Number="4">-0.266528</PC>

			<PC Number="5">-1.895465</PC>

			<PC Number="6">0.188673</PC>

			<PC Number="7">2.068730</PC>

			<PC Number="8">0.547907</PC>

			<PC Number="9">-1.118468</PC>

			<PC Number="10">-0.703184</PC>

			<PC Number="11">2.237705</PC>

			<PC Number="12">0.109330</PC>

			<PC Number="13">-2.117527</PC>

			<PC Number="14">1.983959</PC>

			<PC Number="15">0.282020</PC>

			<PC Number="16">-1.900315</PC>

			<PC Number="17">-1.250167</PC>

			<PC Number="18">1.035146</PC>

			<PC Number="19">-1.373316</PC>

			<PC Number="20">-0.033929</PC>

			<PC Number="21">-0.565425</PC>

			<PC Number="22">0.443355</PC>

			<PC Number="23">0.311049</PC>

			<PC Number="24">-0.741759</PC>

			<PC Number="25">-0.222079</PC>

			<PC Number="26">0.226009</PC>

			<PC Number="27">-0.977668</PC>

			<PC Number="28">-0.237750</PC>

			<PC Number="29">1.534604</PC>

			<PC Number="30">0.355349</PC>

			<PC Number="31">-1.077917</PC>

			<PC Number="32">0.952446</PC>

			<PC Number="33">-1.132786</PC>

			<PC Number="34">-0.237198</PC>

			<PC Number="35">-1.193005</PC>

			<PC Number="36">-0.326027</PC>

			<PC Number="37">-0.287399</PC>

			<PC Number="38">0.322669</PC>

			<PC Number="39">0.301248</PC>

			<PC Number="40">-0.571803</PC>

			<PC Number="41">0.298646</PC>

			<PC Number="42">-0.431223</PC>

			<PC Number="43">0.379587</PC>

			<PC Number="44">-0.355829</PC>

			<PC Number="45">-0.364728</PC>

			<PC Number="46">-0.557807</PC>

			<PC Number="47">-0.471445</PC>

			<PC Number="48">0.215904</PC>

			<PC Number="49">0.455194</PC>

			<PC Number="50">-0.657316</PC>

			<PC Number="51">0.512570</PC>

			<PC Number="52">-0.751297</PC>

			<PC Number="53">-1.064471</PC>

			<PC Number="54">0.127328</PC>

			<PC Number="55">0.227286</PC>

			<PC Number="56">0.175895</PC>

			<PC Number="57">0.373505</PC>

			<PC Number="58">-0.301115</PC>

			<PC Number="59">0.744544</PC>

			<PC Number="60">-0.172953</PC>

			<PC Number="61">0.256107</PC>

			<PC Number="62">-0.311493</PC>

			<PC Number="63">-0.048569</PC>

			<PC Number="64">-0.067071</PC>

			<PC Number="65">0.176879</PC>

			<PC Number="66">0.105425</PC>

		</Spectrum>

		<Spectrum Class="1" SpectraPath="F:\Imaging\Corazones_Anguita\Inf\Inf_1_Medio_C\Inf_1_Medio_C\0_R00X083Y014\1\1SLin\fid">

			<PC Number="1">1.922250</PC>

			<PC Number="2">-0.314061</PC>

			<PC Number="3">0.916662</PC>

			<PC Number="4">0.890245</PC>

			<PC Number="5">-0.776328</PC>

			<PC Number="6">0.488422</PC>

			<PC Number="7">0.404173</PC>

			<PC Number="8">-0.275758</PC>

			<PC Number="9">0.751933</PC>

			<PC Number="10">-0.947069</PC>

			<PC Number="11">2.823448</PC>

			<PC Number="12">0.186897</PC>

			<PC Number="13">0.013014</PC>

			<PC Number="14">-0.627997</PC>

			<PC Number="15">-0.774715</PC>

			<PC Number="16">0.521071</PC>

			<PC Number="17">1.035747</PC>

			<PC Number="18">0.150362</PC>

			<PC Number="19">-0.294566</PC>

			<PC Number="20">-0.282185</PC>

			<PC Number="21">-0.282717</PC>

			<PC Number="22">-0.881368</PC>

			<PC Number="23">-1.167092</PC>

			<PC Number="24">-0.532295</PC>

			<PC Number="25">0.851488</PC>

			<PC Number="26">-0.193032</PC>

			<PC Number="27">-0.656386</PC>

			<PC Number="28">-0.268215</PC>

			<PC Number="29">-0.089390</PC>

			<PC Number="30">-0.527843</PC>

			<PC Number="31">-0.220765</PC>

			<PC Number="32">0.537506</PC>

			<PC Number="33">-0.197848</PC>

			<PC Number="34">0.459100</PC>

			<PC Number="35">-0.468926</PC>

			<PC Number="36">0.213602</PC>

			<PC Number="37">0.365210</PC>

			<PC Number="38">-0.160323</PC>

			<PC Number="39">-0.620778</PC>

			<PC Number="40">-0.503625</PC>

			<PC Number="41">0.297424</PC>

			<PC Number="42">-0.735368</PC>

			<PC Number="43">-0.214819</PC>

			<PC Number="44">-0.230980</PC>

			<PC Number="45">-0.884823</PC>

			<PC Number="46">-0.776530</PC>

			<PC Number="47">0.213128</PC>

			<PC Number="48">0.410452</PC>

			<PC Number="49">-0.016776</PC>

			<PC Number="50">-0.297898</PC>

			<PC Number="51">0.792401</PC>

			<PC Number="52">-0.801956</PC>

			<PC Number="53">-0.599090</PC>

			<PC Number="54">0.129286</PC>

			<PC Number="55">-0.054778</PC>

			<PC Number="56">0.039423</PC>

			<PC Number="57">-0.142956</PC>

			<PC Number="58">0.109992</PC>

			<PC Number="59">0.803793</PC>

			<PC Number="60">-0.099798</PC>

			<PC Number="61">0.111213</PC>

			<PC Number="62">0.624244</PC>

			<PC Number="63">0.345816</PC>

			<PC Number="64">0.446069</PC>

			<PC Number="65">-0.025508</PC>

			<PC Number="66">0.042640</PC>

		</Spectrum>

		<Spectrum Class="1" SpectraPath="F:\Imaging\Corazones_Anguita\Inf\Inf_1_Medio_C\Inf_1_Medio_C\0_R00X084Y014\1\1SLin\fid">

			<PC Number="1">2.255297</PC>

			<PC Number="2">-1.217582</PC>

			<PC Number="3">0.394043</PC>

			<PC Number="4">0.446078</PC>

			<PC Number="5">-0.510266</PC>

			<PC Number="6">1.231047</PC>

			<PC Number="7">-0.105870</PC>

			<PC Number="8">0.146131</PC>

			<PC Number="9">-0.229888</PC>

			<PC Number="10">0.215560</PC>

			<PC Number="11">0.297998</PC>

			<PC Number="12">-0.001512</PC>

			<PC Number="13">-0.336005</PC>

			<PC Number="14">0.400851</PC>

			<PC Number="15">0.472316</PC>

			<PC Number="16">0.262720</PC>

			<PC Number="17">-1.046163</PC>

			<PC Number="18">-0.643187</PC>

			<PC Number="19">-1.654863</PC>

			<PC Number="20">-0.262229</PC>

			<PC Number="21">-0.724333</PC>

			<PC Number="22">-0.838907</PC>

			<PC Number="23">-3.090049</PC>

			<PC Number="24">-0.227941</PC>

			<PC Number="25">0.478157</PC>

			<PC Number="26">0.167699</PC>

			<PC Number="27">-0.962084</PC>

			<PC Number="28">0.852116</PC>

			<PC Number="29">0.103021</PC>

			<PC Number="30">-1.425953</PC>

			<PC Number="31">0.778935</PC>

			<PC Number="32">0.383191</PC>

			<PC Number="33">0.671776</PC>

			<PC Number="34">0.232216</PC>

			<PC Number="35">-0.321252</PC>

			<PC Number="36">0.944396</PC>

			<PC Number="37">-0.283558</PC>

			<PC Number="38">-0.022187</PC>

			<PC Number="39">0.737827</PC>

			<PC Number="40">-1.449760</PC>

			<PC Number="41">0.752895</PC>

			<PC Number="42">-0.676254</PC>

			<PC Number="43">0.187502</PC>

			<PC Number="44">-0.949948</PC>

			<PC Number="45">-0.723395</PC>

			<PC Number="46">-0.800970</PC>

			<PC Number="47">0.214789</PC>

			<PC Number="48">0.646475</PC>

			<PC Number="49">-0.497955</PC>

			<PC Number="50">-0.474447</PC>

			<PC Number="51">0.178093</PC>

			<PC Number="52">-0.864915</PC>

			<PC Number="53">-0.433068</PC>

			<PC Number="54">0.304862</PC>

			<PC Number="55">0.321946</PC>

			<PC Number="56">0.720201</PC>

			<PC Number="57">-0.033951</PC>

			<PC Number="58">-0.299272</PC>

			<PC Number="59">0.433400</PC>

			<PC Number="60">0.238193</PC>

			<PC Number="61">0.199605</PC>

			<PC Number="62">0.040151</PC>

			<PC Number="63">0.087612</PC>

			<PC Number="64">0.617424</PC>

			<PC Number="65">0.072878</PC>

			<PC Number="66">0.053203</PC>

		</Spectrum>

		<Spectrum Class="1" SpectraPath="F:\Imaging\Corazones_Anguita\Inf\Inf_1_Medio_C\Inf_1_Medio_C\0_R00X085Y014\1\1SLin\fid">

			<PC Number="1">-0.204821</PC>

			<PC Number="2">-1.281394</PC>

			<PC Number="3">1.237007</PC>

			<PC Number="4">1.912657</PC>

			<PC Number="5">-0.519085</PC>

			<PC Number="6">1.127083</PC>

			<PC Number="7">-0.246110</PC>

			<PC Number="8">-1.192679</PC>

			<PC Number="9">-1.214279</PC>

			<PC Number="10">0.095542</PC>

			<PC Number="11">0.905707</PC>

			<PC Number="12">0.051448</PC>

			<PC Number="13">0.479726</PC>

			<PC Number="14">0.738158</PC>

			<PC Number="15">-1.312868</PC>

			<PC Number="16">-0.350055</PC>

			<PC Number="17">-1.361058</PC>

			<PC Number="18">0.897709</PC>

			<PC Number="19">-1.008926</PC>

			<PC Number="20">0.198307</PC>

			<PC Number="21">-1.159575</PC>

			<PC Number="22">-0.345908</PC>

			<PC Number="23">-0.944205</PC>

			<PC Number="24">0.450948</PC>

			<PC Number="25">0.723734</PC>

			<PC Number="26">0.326979</PC>

			<PC Number="27">-0.311596</PC>

			<PC Number="28">0.178031</PC>

			<PC Number="29">0.388104</PC>

			<PC Number="30">-0.049738</PC>

			<PC Number="31">1.189352</PC>

			<PC Number="32">-0.806354</PC>

			<PC Number="33">-1.037117</PC>

			<PC Number="34">0.636953</PC>

			<PC Number="35">0.491894</PC>

			<PC Number="36">-0.336394</PC>

			<PC Number="37">-0.578371</PC>

			<PC Number="38">-0.530081</PC>

			<PC Number="39">-0.070204</PC>

			<PC Number="40">0.072858</PC>

			<PC Number="41">0.016319</PC>

			<PC Number="42">0.208504</PC>

			<PC Number="43">0.753244</PC>

			<PC Number="44">-0.015379</PC>

			<PC Number="45">0.945004</PC>

			<PC Number="46">-0.910386</PC>

			<PC Number="47">0.309217</PC>

			<PC Number="48">0.220850</PC>

			<PC Number="49">-0.425756</PC>

			<PC Number="50">-0.135839</PC>

			<PC Number="51">0.283943</PC>

			<PC Number="52">-0.982147</PC>

			<PC Number="53">0.358356</PC>

			<PC Number="54">0.534604</PC>

			<PC Number="55">-0.030409</PC>

			<PC Number="56">0.396738</PC>

			<PC Number="57">-0.796712</PC>

			<PC Number="58">-0.200766</PC>

			<PC Number="59">0.713930</PC>

			<PC Number="60">0.296252</PC>

			<PC Number="61">-0.142389</PC>

			<PC Number="62">-0.273619</PC>

			<PC Number="63">-0.036056</PC>

			<PC Number="64">-0.123677</PC>

			<PC Number="65">0.189077</PC>

			<PC Number="66">-0.021460</PC>

		</Spectrum>

		<Spectrum Class="1" SpectraPath="F:\Imaging\Corazones_Anguita\Inf\Inf_1_Medio_C\Inf_1_Medio_C\0_R00X086Y014\1\1SLin\fid">

			<PC Number="1">-0.770789</PC>

			<PC Number="2">-1.564215</PC>

			<PC Number="3">1.319171</PC>

			<PC Number="4">-0.143920</PC>

			<PC Number="5">-0.495411</PC>

			<PC Number="6">0.461340</PC>

			<PC Number="7">0.336438</PC>

			<PC Number="8">1.288766</PC>

			<PC Number="9">-0.948018</PC>

			<PC Number="10">-1.020854</PC>

			<PC Number="11">0.439257</PC>

			<PC Number="12">-1.145550</PC>

			<PC Number="13">0.295286</PC>

			<PC Number="14">1.308059</PC>

			<PC Number="15">-0.373913</PC>

			<PC Number="16">1.610319</PC>

			<PC Number="17">0.133124</PC>

			<PC Number="18">0.753772</PC>

			<PC Number="19">-0.577248</PC>

			<PC Number="20">-0.631619</PC>

			<PC Number="21">0.321541</PC>

			<PC Number="22">-0.570247</PC>

			<PC Number="23">-0.902132</PC>

			<PC Number="24">0.442258</PC>

			<PC Number="25">0.242821</PC>

			<PC Number="26">-0.040837</PC>

			<PC Number="27">1.212264</PC>

			<PC Number="28">-1.191970</PC>

			<PC Number="29">0.447599</PC>

			<PC Number="30">0.110849</PC>

			<PC Number="31">0.280828</PC>

			<PC Number="32">0.472223</PC>

			<PC Number="33">0.989003</PC>

			<PC Number="34">-1.430149</PC>

			<PC Number="35">0.032562</PC>

			<PC Number="36">0.869237</PC>

			<PC Number="37">0.271980</PC>

			<PC Number="38">0.426372</PC>

			<PC Number="39">1.176083</PC>

			<PC Number="40">0.402710</PC>

			<PC Number="41">0.770359</PC>

			<PC Number="42">-0.170555</PC>

			<PC Number="43">0.422817</PC>

			<PC Number="44">-0.292758</PC>

			<PC Number="45">-0.186274</PC>

			<PC Number="46">-0.234312</PC>

			<PC Number="47">-0.116962</PC>

			<PC Number="48">-0.382812</PC>

			<PC Number="49">-0.322729</PC>

			<PC Number="50">-0.193604</PC>

			<PC Number="51">0.177826</PC>

			<PC Number="52">-0.242919</PC>

			<PC Number="53">0.120989</PC>

			<PC Number="54">0.426700</PC>

			<PC Number="55">-0.493309</PC>

			<PC Number="56">-0.215879</PC>

			<PC Number="57">-0.429911</PC>

			<PC Number="58">-0.098825</PC>

			<PC Number="59">0.204821</PC>

			<PC Number="60">0.385668</PC>

			<PC Number="61">0.176939</PC>

			<PC Number="62">0.011674</PC>

			<PC Number="63">0.100113</PC>

			<PC Number="64">0.177941</PC>

			<PC Number="65">0.105235</PC>

			<PC Number="66">0.007090</PC>

		</Spectrum>

		<Spectrum Class="1" SpectraPath="F:\Imaging\Corazones_Anguita\Inf\Inf_1_Medio_C\Inf_1_Medio_C\0_R00X087Y014\1\1SLin\fid">

			<PC Number="1">2.531861</PC>

			<PC Number="2">0.589259</PC>

			<PC Number="3">-0.011156</PC>

			<PC Number="4">-0.764733</PC>

			<PC Number="5">-0.043812</PC>

			<PC Number="6">2.556157</PC>

			<PC Number="7">1.247274</PC>

			<PC Number="8">0.543494</PC>

			<PC Number="9">-0.600650</PC>

			<PC Number="10">-0.612588</PC>

			<PC Number="11">1.387843</PC>

			<PC Number="12">0.210170</PC>

			<PC Number="13">0.222434</PC>

			<PC Number="14">1.171629</PC>

			<PC Number="15">-2.030062</PC>

			<PC Number="16">0.148229</PC>

			<PC Number="17">0.264173</PC>

			<PC Number="18">1.990363</PC>

			<PC Number="19">-0.246443</PC>

			<PC Number="20">0.076142</PC>

			<PC Number="21">-0.996925</PC>

			<PC Number="22">-0.598831</PC>

			<PC Number="23">0.945323</PC>

			<PC Number="24">0.436522</PC>

			<PC Number="25">-0.715813</PC>

			<PC Number="26">-0.622526</PC>

			<PC Number="27">0.428766</PC>

			<PC Number="28">1.258651</PC>

			<PC Number="29">1.047081</PC>

			<PC Number="30">0.536586</PC>

			<PC Number="31">-1.008561</PC>

			<PC Number="32">0.745207</PC>

			<PC Number="33">-0.267883</PC>

			<PC Number="34">1.747749</PC>

			<PC Number="35">-0.250324</PC>

			<PC Number="36">0.846215</PC>

			<PC Number="37">0.223768</PC>

			<PC Number="38">-0.260363</PC>

			<PC Number="39">-0.028508</PC>

			<PC Number="40">0.437216</PC>

			<PC Number="41">0.510950</PC>

			<PC Number="42">-0.202906</PC>

			<PC Number="43">-0.370909</PC>

			<PC Number="44">0.038763</PC>

			<PC Number="45">0.203515</PC>

			<PC Number="46">0.432064</PC>

			<PC Number="47">-0.931137</PC>

			<PC Number="48">1.163691</PC>

			<PC Number="49">0.319518</PC>

			<PC Number="50">-0.537973</PC>

			<PC Number="51">-0.228161</PC>

			<PC Number="52">-0.008932</PC>

			<PC Number="53">-0.373494</PC>

			<PC Number="54">-0.085395</PC>

			<PC Number="55">0.092193</PC>

			<PC Number="56">1.105462</PC>

			<PC Number="57">0.014252</PC>

			<PC Number="58">-0.237871</PC>

			<PC Number="59">0.584870</PC>

			<PC Number="60">0.152959</PC>

			<PC Number="61">0.181104</PC>

			<PC Number="62">0.141237</PC>

			<PC Number="63">0.318316</PC>

			<PC Number="64">0.122481</PC>

			<PC Number="65">0.065568</PC>

			<PC Number="66">0.030944</PC>

		</Spectrum>

		<Spectrum Class="1" SpectraPath="F:\Imaging\Corazones_Anguita\Inf\Inf_1_Medio_C\Inf_1_Medio_C\0_R00X088Y014\1\1SLin\fid">

			<PC Number="1">0.548301</PC>

			<PC Number="2">-0.942438</PC>

			<PC Number="3">0.581834</PC>

			<PC Number="4">1.394187</PC>

			<PC Number="5">-1.559507</PC>

			<PC Number="6">0.954635</PC>

			<PC Number="7">0.028172</PC>

			<PC Number="8">1.885089</PC>

			<PC Number="9">-0.925298</PC>

			<PC Number="10">-0.049804</PC>

			<PC Number="11">1.604265</PC>

			<PC Number="12">-0.490609</PC>

			<PC Number="13">1.167675</PC>

			<PC Number="14">0.241306</PC>

			<PC Number="15">-1.568063</PC>

			<PC Number="16">1.120124</PC>

			<PC Number="17">0.351502</PC>

			<PC Number="18">-0.107532</PC>

			<PC Number="19">1.131171</PC>

			<PC Number="20">-0.141376</PC>

			<PC Number="21">-0.732609</PC>

			<PC Number="22">-1.375712</PC>

			<PC Number="23">-0.617651</PC>

			<PC Number="24">-0.286214</PC>

			<PC Number="25">0.539880</PC>

			<PC Number="26">-0.318736</PC>

			<PC Number="27">0.953177</PC>

			<PC Number="28">0.227747</PC>

			<PC Number="29">-1.444873</PC>

			<PC Number="30">-1.468431</PC>

			<PC Number="31">-0.337685</PC>

			<PC Number="32">-0.335025</PC>

			<PC Number="33">-0.192981</PC>

			<PC Number="34">-0.727446</PC>

			<PC Number="35">0.167333</PC>

			<PC Number="36">1.319901</PC>

			<PC Number="37">1.156572</PC>

			<PC Number="38">0.240053</PC>

			<PC Number="39">1.521632</PC>

			<PC Number="40">-0.043369</PC>

			<PC Number="41">0.025564</PC>

			<PC Number="42">0.041723</PC>

			<PC Number="43">0.448191</PC>

			<PC Number="44">-1.017302</PC>

			<PC Number="45">0.110803</PC>

			<PC Number="46">-0.230311</PC>

			<PC Number="47">-0.318235</PC>

			<PC Number="48">0.114804</PC>

			<PC Number="49">-0.276720</PC>

			<PC Number="50">0.874516</PC>

			<PC Number="51">0.619881</PC>

			<PC Number="52">-0.058955</PC>

			<PC Number="53">-0.126570</PC>

			<PC Number="54">-0.307361</PC>

			<PC Number="55">-0.267915</PC>

			<PC Number="56">-0.211941</PC>

			<PC Number="57">-0.184593</PC>

			<PC Number="58">0.127113</PC>

			<PC Number="59">0.829549</PC>

			<PC Number="60">-0.244401</PC>

			<PC Number="61">0.040868</PC>

			<PC Number="62">0.067403</PC>

			<PC Number="63">-0.048635</PC>

			<PC Number="64">-0.006782</PC>

			<PC Number="65">0.075602</PC>

			<PC Number="66">0.034781</PC>

		</Spectrum>

		<Spectrum Class="1" SpectraPath="F:\Imaging\Corazones_Anguita\Inf\Inf_1_Medio_C\Inf_1_Medio_C\0_R00X089Y014\1\1SLin\fid">

			<PC Number="1">2.728089</PC>

			<PC Number="2">1.742892</PC>

			<PC Number="3">-0.360844</PC>

			<PC Number="4">0.451235</PC>

			<PC Number="5">-0.962156</PC>

			<PC Number="6">1.592556</PC>

			<PC Number="7">-0.135313</PC>

			<PC Number="8">0.884691</PC>

			<PC Number="9">-1.073428</PC>

			<PC Number="10">-0.326384</PC>

			<PC Number="11">0.778092</PC>

			<PC Number="12">0.800939</PC>

			<PC Number="13">0.249367</PC>

			<PC Number="14">-0.232372</PC>

			<PC Number="15">-0.716610</PC>

			<PC Number="16">0.586534</PC>

			<PC Number="17">-1.174557</PC>

			<PC Number="18">0.957305</PC>

			<PC Number="19">-0.422832</PC>

			<PC Number="20">0.814210</PC>

			<PC Number="21">-1.279860</PC>

			<PC Number="22">-0.996677</PC>

			<PC Number="23">1.633688</PC>

			<PC Number="24">-1.348375</PC>

			<PC Number="25">1.240933</PC>

			<PC Number="26">0.401550</PC>

			<PC Number="27">-0.217804</PC>

			<PC Number="28">0.122884</PC>

			<PC Number="29">0.978451</PC>

			<PC Number="30">0.928177</PC>

			<PC Number="31">-0.363472</PC>

			<PC Number="32">0.759693</PC>

			<PC Number="33">0.108762</PC>

			<PC Number="34">0.634733</PC>

			<PC Number="35">-0.297123</PC>

			<PC Number="36">-0.017630</PC>

			<PC Number="37">-0.111738</PC>

			<PC Number="38">0.101755</PC>

			<PC Number="39">-0.077776</PC>

			<PC Number="40">-0.459995</PC>

			<PC Number="41">0.773381</PC>

			<PC Number="42">-0.154466</PC>

			<PC Number="43">0.706479</PC>

			<PC Number="44">-0.674342</PC>

			<PC Number="45">-0.252597</PC>

			<PC Number="46">0.262515</PC>

			<PC Number="47">-0.620516</PC>

			<PC Number="48">-0.243055</PC>

			<PC Number="49">0.219955</PC>

			<PC Number="50">0.049166</PC>

			<PC Number="51">-0.385719</PC>

			<PC Number="52">0.242515</PC>

			<PC Number="53">-0.276900</PC>

			<PC Number="54">0.262741</PC>

			<PC Number="55">0.275272</PC>

			<PC Number="56">0.181045</PC>

			<PC Number="57">-0.040662</PC>

			<PC Number="58">0.229791</PC>

			<PC Number="59">0.375241</PC>

			<PC Number="60">0.106192</PC>

			<PC Number="61">0.433045</PC>

			<PC Number="62">0.414247</PC>

			<PC Number="63">-0.119525</PC>

			<PC Number="64">-0.152508</PC>

			<PC Number="65">0.132072</PC>

			<PC Number="66">-0.040070</PC>

		</Spectrum>

		<Spectrum Class="1" SpectraPath="F:\Imaging\Corazones_Anguita\Inf\Inf_1_Medio_C\Inf_1_Medio_C\0_R00X090Y014\1\1SLin\fid">

			<PC Number="1">1.716414</PC>

			<PC Number="2">8.124464</PC>

			<PC Number="3">1.436213</PC>

			<PC Number="4">0.320127</PC>

			<PC Number="5">-1.719415</PC>

			<PC Number="6">-0.164437</PC>

			<PC Number="7">-0.309194</PC>

			<PC Number="8">-0.243979</PC>

			<PC Number="9">0.026577</PC>

			<PC Number="10">-0.641630</PC>

			<PC Number="11">1.733607</PC>

			<PC Number="12">-0.491368</PC>

			<PC Number="13">-1.452984</PC>

			<PC Number="14">0.113854</PC>

			<PC Number="15">-0.383853</PC>

			<PC Number="16">-0.262477</PC>

			<PC Number="17">0.239961</PC>

			<PC Number="18">-0.727455</PC>

			<PC Number="19">-0.614973</PC>

			<PC Number="20">0.145789</PC>

			<PC Number="21">0.722138</PC>

			<PC Number="22">-0.486912</PC>

			<PC Number="23">-0.480565</PC>

			<PC Number="24">0.109737</PC>

			<PC Number="25">1.468021</PC>

			<PC Number="26">0.178169</PC>

			<PC Number="27">-0.703599</PC>

			<PC Number="28">-0.520058</PC>

			<PC Number="29">0.833837</PC>

			<PC Number="30">-0.500003</PC>

			<PC Number="31">0.456819</PC>

			<PC Number="32">0.350836</PC>

			<PC Number="33">-0.728896</PC>

			<PC Number="34">0.161109</PC>

			<PC Number="35">-0.792373</PC>

			<PC Number="36">-0.224255</PC>

			<PC Number="37">0.180772</PC>

			<PC Number="38">0.799242</PC>

			<PC Number="39">-0.069495</PC>

			<PC Number="40">-0.911626</PC>

			<PC Number="41">-0.098330</PC>

			<PC Number="42">-0.256712</PC>

			<PC Number="43">0.110412</PC>

			<PC Number="44">-0.968166</PC>

			<PC Number="45">0.419961</PC>

			<PC Number="46">-0.329633</PC>

			<PC Number="47">-0.521752</PC>

			<PC Number="48">0.331473</PC>

			<PC Number="49">-0.335344</PC>

			<PC Number="50">-0.661015</PC>

			<PC Number="51">0.425646</PC>

			<PC Number="52">-0.615549</PC>

			<PC Number="53">-0.588194</PC>

			<PC Number="54">-0.273849</PC>

			<PC Number="55">-0.379233</PC>

			<PC Number="56">0.548241</PC>

			<PC Number="57">0.001591</PC>

			<PC Number="58">-0.033355</PC>

			<PC Number="59">0.339246</PC>

			<PC Number="60">0.386099</PC>

			<PC Number="61">0.428937</PC>

			<PC Number="62">-0.242353</PC>

			<PC Number="63">0.032777</PC>

			<PC Number="64">-0.035643</PC>

			<PC Number="65">0.070434</PC>

			<PC Number="66">-0.006158</PC>

		</Spectrum>

		<Spectrum Class="1" SpectraPath="F:\Imaging\Corazones_Anguita\Inf\Inf_1_Medio_C\Inf_1_Medio_C\0_R00X091Y014\1\1SLin\fid">

			<PC Number="1">5.884809</PC>

			<PC Number="2">7.931436</PC>

			<PC Number="3">0.102968</PC>

			<PC Number="4">1.239621</PC>

			<PC Number="5">-2.757450</PC>

			<PC Number="6">0.819493</PC>

			<PC Number="7">-0.321315</PC>

			<PC Number="8">-0.611790</PC>

			<PC Number="9">0.887882</PC>

			<PC Number="10">-1.009669</PC>

			<PC Number="11">0.953362</PC>

			<PC Number="12">0.726282</PC>

			<PC Number="13">0.212210</PC>

			<PC Number="14">-0.152327</PC>

			<PC Number="15">-0.777540</PC>

			<PC Number="16">0.059335</PC>

			<PC Number="17">-1.601782</PC>

			<PC Number="18">0.219088</PC>

			<PC Number="19">-1.394019</PC>

			<PC Number="20">-1.291095</PC>

			<PC Number="21">0.213781</PC>

			<PC Number="22">-0.493604</PC>

			<PC Number="23">-0.166775</PC>

			<PC Number="24">0.194151</PC>

			<PC Number="25">1.191989</PC>

			<PC Number="26">0.445724</PC>

			<PC Number="27">0.365583</PC>

			<PC Number="28">-0.234407</PC>

			<PC Number="29">0.682697</PC>

			<PC Number="30">0.035208</PC>

			<PC Number="31">-0.203336</PC>

			<PC Number="32">0.689949</PC>

			<PC Number="33">-0.191868</PC>

			<PC Number="34">-0.371763</PC>

			<PC Number="35">-0.257287</PC>

			<PC Number="36">0.450855</PC>

			<PC Number="37">-0.307381</PC>

			<PC Number="38">1.105711</PC>

			<PC Number="39">0.224113</PC>

			<PC Number="40">0.381956</PC>

			<PC Number="41">0.188004</PC>

			<PC Number="42">0.143619</PC>

			<PC Number="43">-0.478254</PC>

			<PC Number="44">-0.475863</PC>

			<PC Number="45">0.443941</PC>

			<PC Number="46">-0.284269</PC>

			<PC Number="47">0.428253</PC>

			<PC Number="48">-0.407117</PC>

			<PC Number="49">0.307521</PC>

			<PC Number="50">-0.060018</PC>

			<PC Number="51">0.374068</PC>

			<PC Number="52">-0.826780</PC>

			<PC Number="53">-0.398472</PC>

			<PC Number="54">0.341081</PC>

			<PC Number="55">-1.049105</PC>

			<PC Number="56">0.667556</PC>

			<PC Number="57">0.344107</PC>

			<PC Number="58">-0.396193</PC>

			<PC Number="59">0.077939</PC>

			<PC Number="60">0.228308</PC>

			<PC Number="61">-0.076263</PC>

			<PC Number="62">-0.033732</PC>

			<PC Number="63">0.538083</PC>

			<PC Number="64">0.208069</PC>

			<PC Number="65">0.249596</PC>

			<PC Number="66">0.010563</PC>

		</Spectrum>

		<Spectrum Class="1" SpectraPath="F:\Imaging\Corazones_Anguita\Inf\Inf_1_Medio_C\Inf_1_Medio_C\0_R00X092Y014\1\1SLin\fid">

			<PC Number="1">2.354300</PC>

			<PC Number="2">9.328692</PC>

			<PC Number="3">0.869516</PC>

			<PC Number="4">1.635916</PC>

			<PC Number="5">-2.541099</PC>

			<PC Number="6">1.440641</PC>

			<PC Number="7">-2.303711</PC>

			<PC Number="8">0.158959</PC>

			<PC Number="9">-0.270355</PC>

			<PC Number="10">-0.705694</PC>

			<PC Number="11">1.012848</PC>

			<PC Number="12">-0.465961</PC>

			<PC Number="13">-1.102584</PC>

			<PC Number="14">-1.522173</PC>

			<PC Number="15">-0.321678</PC>

			<PC Number="16">-0.426771</PC>

			<PC Number="17">-0.241942</PC>

			<PC Number="18">-0.509686</PC>

			<PC Number="19">1.533768</PC>

			<PC Number="20">0.737929</PC>

			<PC Number="21">-0.630426</PC>

			<PC Number="22">0.479028</PC>

			<PC Number="23">0.451992</PC>

			<PC Number="24">0.339686</PC>

			<PC Number="25">0.541994</PC>

			<PC Number="26">1.326142</PC>

			<PC Number="27">-0.455427</PC>

			<PC Number="28">0.049056</PC>

			<PC Number="29">0.912917</PC>

			<PC Number="30">0.499320</PC>

			<PC Number="31">0.444349</PC>

			<PC Number="32">0.035207</PC>

			<PC Number="33">1.142657</PC>

			<PC Number="34">0.498567</PC>

			<PC Number="35">-0.052934</PC>

			<PC Number="36">0.077925</PC>

			<PC Number="37">1.055216</PC>

			<PC Number="38">0.673949</PC>

			<PC Number="39">0.068199</PC>

			<PC Number="40">0.074859</PC>

			<PC Number="41">-0.258649</PC>

			<PC Number="42">0.361223</PC>

			<PC Number="43">0.285770</PC>

			<PC Number="44">-0.681839</PC>

			<PC Number="45">0.008819</PC>

			<PC Number="46">0.131541</PC>

			<PC Number="47">-0.544980</PC>

			<PC Number="48">0.017553</PC>

			<PC Number="49">-0.234695</PC>

			<PC Number="50">-0.283225</PC>

			<PC Number="51">-0.322598</PC>

			<PC Number="52">0.035516</PC>

			<PC Number="53">-0.433452</PC>

			<PC Number="54">-0.392576</PC>

			<PC Number="55">-0.049679</PC>

			<PC Number="56">1.051791</PC>

			<PC Number="57">-0.401189</PC>

			<PC Number="58">0.267516</PC>

			<PC Number="59">0.030402</PC>

			<PC Number="60">-0.199823</PC>

			<PC Number="61">0.110783</PC>

			<PC Number="62">-0.019997</PC>

			<PC Number="63">0.301167</PC>

			<PC Number="64">-0.001392</PC>

			<PC Number="65">-0.084008</PC>

			<PC Number="66">0.025744</PC>

		</Spectrum>

		<Spectrum Class="1" SpectraPath="F:\Imaging\Corazones_Anguita\Inf\Inf_1_Medio_C\Inf_1_Medio_C\0_R00X041Y015\1\1SLin\fid">

			<PC Number="1">-6.144941</PC>

			<PC Number="2">3.429847</PC>

			<PC Number="3">3.727419</PC>

			<PC Number="4">0.194475</PC>

			<PC Number="5">0.359865</PC>

			<PC Number="6">1.295587</PC>

			<PC Number="7">0.418032</PC>

			<PC Number="8">-1.289548</PC>

			<PC Number="9">-0.984380</PC>

			<PC Number="10">0.554119</PC>

			<PC Number="11">-0.035756</PC>

			<PC Number="12">0.181904</PC>

			<PC Number="13">-0.401051</PC>

			<PC Number="14">1.074185</PC>

			<PC Number="15">-1.350602</PC>

			<PC Number="16">-0.474331</PC>

			<PC Number="17">0.411136</PC>

			<PC Number="18">-0.406848</PC>

			<PC Number="19">0.314410</PC>

			<PC Number="20">0.492053</PC>

			<PC Number="21">-0.861349</PC>

			<PC Number="22">0.876568</PC>

			<PC Number="23">-0.268315</PC>

			<PC Number="24">-0.247769</PC>

			<PC Number="25">-0.248640</PC>

			<PC Number="26">1.372558</PC>

			<PC Number="27">-0.078312</PC>

			<PC Number="28">-1.146688</PC>

			<PC Number="29">0.841794</PC>

			<PC Number="30">-0.566672</PC>

			<PC Number="31">-0.400352</PC>

			<PC Number="32">-0.332401</PC>

			<PC Number="33">0.288166</PC>

			<PC Number="34">-0.875360</PC>

			<PC Number="35">0.821814</PC>

			<PC Number="36">0.412083</PC>

			<PC Number="37">1.197053</PC>

			<PC Number="38">-0.074716</PC>

			<PC Number="39">-0.215048</PC>

			<PC Number="40">-0.041052</PC>

			<PC Number="41">-0.940795</PC>

			<PC Number="42">0.643425</PC>

			<PC Number="43">-0.309411</PC>

			<PC Number="44">-0.233209</PC>

			<PC Number="45">-0.277238</PC>

			<PC Number="46">0.615967</PC>

			<PC Number="47">-0.393072</PC>

			<PC Number="48">0.610614</PC>

			<PC Number="49">0.150436</PC>

			<PC Number="50">0.188421</PC>

			<PC Number="51">-0.941320</PC>

			<PC Number="52">-0.230362</PC>

			<PC Number="53">0.262054</PC>

			<PC Number="54">-0.145259</PC>

			<PC Number="55">0.326208</PC>

			<PC Number="56">-0.010824</PC>

			<PC Number="57">-0.638454</PC>

			<PC Number="58">-0.018424</PC>

			<PC Number="59">-0.139469</PC>

			<PC Number="60">0.071333</PC>

			<PC Number="61">-0.068374</PC>

			<PC Number="62">0.012181</PC>

			<PC Number="63">0.273553</PC>

			<PC Number="64">-0.102545</PC>

			<PC Number="65">0.346310</PC>

			<PC Number="66">0.017856</PC>

		</Spectrum>

		<Spectrum Class="1" SpectraPath="F:\Imaging\Corazones_Anguita\Inf\Inf_1_Medio_C\Inf_1_Medio_C\0_R00X042Y015\1\1SLin\fid">

			<PC Number="1">-5.949791</PC>

			<PC Number="2">5.513279</PC>

			<PC Number="3">2.915575</PC>

			<PC Number="4">0.680312</PC>

			<PC Number="5">-0.624505</PC>

			<PC Number="6">0.798881</PC>

			<PC Number="7">0.253935</PC>

			<PC Number="8">0.071465</PC>

			<PC Number="9">-1.733279</PC>

			<PC Number="10">1.137948</PC>

			<PC Number="11">-0.420988</PC>

			<PC Number="12">-1.110399</PC>

			<PC Number="13">0.489430</PC>

			<PC Number="14">0.059540</PC>

			<PC Number="15">-0.289107</PC>

			<PC Number="16">1.041022</PC>

			<PC Number="17">-0.239787</PC>

			<PC Number="18">-1.157773</PC>

			<PC Number="19">-1.054367</PC>

			<PC Number="20">1.053675</PC>

			<PC Number="21">0.156558</PC>

			<PC Number="22">0.163267</PC>

			<PC Number="23">-1.147893</PC>

			<PC Number="24">-0.138984</PC>

			<PC Number="25">0.206931</PC>

			<PC Number="26">1.003921</PC>

			<PC Number="27">0.043496</PC>

			<PC Number="28">0.694931</PC>

			<PC Number="29">0.850649</PC>

			<PC Number="30">-0.252400</PC>

			<PC Number="31">-0.672522</PC>

			<PC Number="32">0.880716</PC>

			<PC Number="33">0.091207</PC>

			<PC Number="34">-0.913365</PC>

			<PC Number="35">-0.963156</PC>

			<PC Number="36">1.340323</PC>

			<PC Number="37">0.420421</PC>

			<PC Number="38">0.156868</PC>

			<PC Number="39">-0.008602</PC>

			<PC Number="40">0.787156</PC>

			<PC Number="41">1.117869</PC>

			<PC Number="42">2.391187</PC>

			<PC Number="43">-1.428400</PC>

			<PC Number="44">-0.644537</PC>

			<PC Number="45">-0.237870</PC>

			<PC Number="46">-0.283686</PC>

			<PC Number="47">-0.424342</PC>

			<PC Number="48">-0.189448</PC>

			<PC Number="49">0.761798</PC>

			<PC Number="50">-0.117165</PC>

			<PC Number="51">-0.348252</PC>

			<PC Number="52">0.223704</PC>

			<PC Number="53">0.502150</PC>

			<PC Number="54">0.189963</PC>

			<PC Number="55">0.939181</PC>

			<PC Number="56">0.067058</PC>

			<PC Number="57">1.399464</PC>

			<PC Number="58">-0.281380</PC>

			<PC Number="59">-0.157433</PC>

			<PC Number="60">-0.352435</PC>

			<PC Number="61">-0.205017</PC>

			<PC Number="62">0.208910</PC>

			<PC Number="63">-0.462737</PC>

			<PC Number="64">0.155540</PC>

			<PC Number="65">0.300420</PC>

			<PC Number="66">-0.104715</PC>

		</Spectrum>

		<Spectrum Class="1" SpectraPath="F:\Imaging\Corazones_Anguita\Inf\Inf_1_Medio_C\Inf_1_Medio_C\0_R00X043Y015\1\1SLin\fid">

			<PC Number="1">-5.212109</PC>

			<PC Number="2">8.620414</PC>

			<PC Number="3">3.317013</PC>

			<PC Number="4">0.997190</PC>

			<PC Number="5">-2.179170</PC>

			<PC Number="6">-0.067593</PC>

			<PC Number="7">-1.119893</PC>

			<PC Number="8">0.472213</PC>

			<PC Number="9">-0.574971</PC>

			<PC Number="10">0.110867</PC>

			<PC Number="11">-0.416181</PC>

			<PC Number="12">-1.485438</PC>

			<PC Number="13">-0.468773</PC>

			<PC Number="14">-0.669852</PC>

			<PC Number="15">0.387294</PC>

			<PC Number="16">-0.408192</PC>

			<PC Number="17">-0.736587</PC>

			<PC Number="18">-1.067873</PC>

			<PC Number="19">1.245793</PC>

			<PC Number="20">-0.216774</PC>

			<PC Number="21">-2.265167</PC>

			<PC Number="22">1.357479</PC>

			<PC Number="23">-0.400023</PC>

			<PC Number="24">-0.730432</PC>

			<PC Number="25">0.816280</PC>

			<PC Number="26">2.925987</PC>

			<PC Number="27">-0.192536</PC>

			<PC Number="28">-0.479129</PC>

			<PC Number="29">0.332306</PC>

			<PC Number="30">-1.256944</PC>

			<PC Number="31">-0.395562</PC>

			<PC Number="32">0.599329</PC>

			<PC Number="33">0.011760</PC>

			<PC Number="34">-1.371189</PC>

			<PC Number="35">-0.656676</PC>

			<PC Number="36">1.283086</PC>

			<PC Number="37">-0.251640</PC>

			<PC Number="38">0.285062</PC>

			<PC Number="39">-0.994047</PC>

			<PC Number="40">-0.842922</PC>

			<PC Number="41">-0.403488</PC>

			<PC Number="42">-1.154505</PC>

			<PC Number="43">0.050680</PC>

			<PC Number="44">-0.072307</PC>

			<PC Number="45">0.627348</PC>

			<PC Number="46">0.544545</PC>

			<PC Number="47">-1.666953</PC>

			<PC Number="48">-0.490125</PC>

			<PC Number="49">0.024116</PC>

			<PC Number="50">-0.352742</PC>

			<PC Number="51">0.071356</PC>

			<PC Number="52">0.758752</PC>

			<PC Number="53">-0.475700</PC>

			<PC Number="54">-0.309664</PC>

			<PC Number="55">-0.537460</PC>

			<PC Number="56">0.138023</PC>

			<PC Number="57">1.078359</PC>

			<PC Number="58">-0.569117</PC>

			<PC Number="59">-0.101393</PC>

			<PC Number="60">-0.255142</PC>

			<PC Number="61">-0.216742</PC>

			<PC Number="62">-0.026442</PC>

			<PC Number="63">0.049476</PC>

			<PC Number="64">0.105146</PC>

			<PC Number="65">-0.418511</PC>

			<PC Number="66">-0.042915</PC>

		</Spectrum>

		<Spectrum Class="1" SpectraPath="F:\Imaging\Corazones_Anguita\Inf\Inf_1_Medio_C\Inf_1_Medio_C\0_R00X044Y015\1\1SLin\fid">

			<PC Number="1">-1.377303</PC>

			<PC Number="2">12.557838</PC>

			<PC Number="3">2.628017</PC>

			<PC Number="4">2.102589</PC>

			<PC Number="5">-2.385178</PC>

			<PC Number="6">-2.018827</PC>

			<PC Number="7">-2.914542</PC>

			<PC Number="8">-0.415832</PC>

			<PC Number="9">-1.243923</PC>

			<PC Number="10">0.053472</PC>

			<PC Number="11">-0.747538</PC>

			<PC Number="12">-0.031502</PC>

			<PC Number="13">-1.056598</PC>

			<PC Number="14">-0.482862</PC>

			<PC Number="15">-0.041568</PC>

			<PC Number="16">-0.493837</PC>

			<PC Number="17">0.356711</PC>

			<PC Number="18">-0.879825</PC>

			<PC Number="19">1.678318</PC>

			<PC Number="20">-0.183684</PC>

			<PC Number="21">-0.830878</PC>

			<PC Number="22">0.005186</PC>

			<PC Number="23">0.431330</PC>

			<PC Number="24">1.319429</PC>

			<PC Number="25">0.919842</PC>

			<PC Number="26">0.475330</PC>

			<PC Number="27">-0.925629</PC>

			<PC Number="28">-0.286897</PC>

			<PC Number="29">1.198255</PC>

			<PC Number="30">-0.229814</PC>

			<PC Number="31">0.541782</PC>

			<PC Number="32">0.971143</PC>

			<PC Number="33">-0.267475</PC>

			<PC Number="34">-0.050050</PC>

			<PC Number="35">0.781253</PC>

			<PC Number="36">-0.089365</PC>

			<PC Number="37">0.070419</PC>

			<PC Number="38">-0.210123</PC>

			<PC Number="39">-0.384949</PC>

			<PC Number="40">-0.529965</PC>

			<PC Number="41">-0.233631</PC>

			<PC Number="42">-0.139506</PC>

			<PC Number="43">-0.000485</PC>

			<PC Number="44">-1.354032</PC>

			<PC Number="45">-0.644898</PC>

			<PC Number="46">-0.793966</PC>

			<PC Number="47">-1.975877</PC>

			<PC Number="48">-0.257545</PC>

			<PC Number="49">0.157742</PC>

			<PC Number="50">0.271346</PC>

			<PC Number="51">0.916203</PC>

			<PC Number="52">-0.007447</PC>

			<PC Number="53">-0.855582</PC>

			<PC Number="54">0.350053</PC>

			<PC Number="55">-0.072029</PC>

			<PC Number="56">0.043423</PC>

			<PC Number="57">0.069440</PC>

			<PC Number="58">0.449784</PC>

			<PC Number="59">0.287853</PC>

			<PC Number="60">0.451467</PC>

			<PC Number="61">0.087240</PC>

			<PC Number="62">-0.017287</PC>

			<PC Number="63">0.034925</PC>

			<PC Number="64">0.195005</PC>

			<PC Number="65">-0.049247</PC>

			<PC Number="66">-0.017902</PC>

		</Spectrum>

		<Spectrum Class="1" SpectraPath="F:\Imaging\Corazones_Anguita\Inf\Inf_1_Medio_C\Inf_1_Medio_C\0_R00X045Y015\1\1SLin\fid">

			<PC Number="1">-3.707821</PC>

			<PC Number="2">11.974648</PC>

			<PC Number="3">2.267192</PC>

			<PC Number="4">1.875850</PC>

			<PC Number="5">-1.920742</PC>

			<PC Number="6">-1.717799</PC>

			<PC Number="7">-4.077982</PC>

			<PC Number="8">-1.687574</PC>

			<PC Number="9">-2.421078</PC>

			<PC Number="10">0.599189</PC>

			<PC Number="11">-0.893478</PC>

			<PC Number="12">-0.869222</PC>

			<PC Number="13">-1.172957</PC>

			<PC Number="14">-0.838790</PC>

			<PC Number="15">-0.847900</PC>

			<PC Number="16">-0.697275</PC>

			<PC Number="17">-1.211820</PC>

			<PC Number="18">-1.396317</PC>

			<PC Number="19">0.570460</PC>

			<PC Number="20">-0.187335</PC>

			<PC Number="21">-0.274760</PC>

			<PC Number="22">0.974303</PC>

			<PC Number="23">-1.346643</PC>

			<PC Number="24">0.944977</PC>

			<PC Number="25">1.066437</PC>

			<PC Number="26">0.548036</PC>

			<PC Number="27">-0.199192</PC>

			<PC Number="28">0.109081</PC>

			<PC Number="29">0.992269</PC>

			<PC Number="30">-0.581149</PC>

			<PC Number="31">-0.772398</PC>

			<PC Number="32">0.165185</PC>

			<PC Number="33">-0.008247</PC>

			<PC Number="34">0.782775</PC>

			<PC Number="35">-0.181503</PC>

			<PC Number="36">-0.242394</PC>

			<PC Number="37">-0.629520</PC>

			<PC Number="38">-0.185037</PC>

			<PC Number="39">0.165989</PC>

			<PC Number="40">-0.019702</PC>

			<PC Number="41">-1.082456</PC>

			<PC Number="42">-0.299735</PC>

			<PC Number="43">-1.203585</PC>

			<PC Number="44">-0.095013</PC>

			<PC Number="45">0.359280</PC>

			<PC Number="46">0.047155</PC>

			<PC Number="47">-0.336859</PC>

			<PC Number="48">-0.122024</PC>

			<PC Number="49">0.153202</PC>

			<PC Number="50">-0.252269</PC>

			<PC Number="51">0.904230</PC>

			<PC Number="52">0.138663</PC>

			<PC Number="53">-0.872716</PC>

			<PC Number="54">-0.124613</PC>

			<PC Number="55">0.137287</PC>

			<PC Number="56">-0.523515</PC>

			<PC Number="57">-1.223108</PC>

			<PC Number="58">0.447351</PC>

			<PC Number="59">0.600789</PC>

			<PC Number="60">0.129652</PC>

			<PC Number="61">0.473654</PC>

			<PC Number="62">-0.116738</PC>

			<PC Number="63">0.271178</PC>

			<PC Number="64">-0.009183</PC>

			<PC Number="65">-0.221361</PC>

			<PC Number="66">-0.026341</PC>

		</Spectrum>

		<Spectrum Class="1" SpectraPath="F:\Imaging\Corazones_Anguita\Inf\Inf_1_Medio_C\Inf_1_Medio_C\0_R00X046Y015\1\1SLin\fid">

			<PC Number="1">-3.958774</PC>

			<PC Number="2">0.618575</PC>

			<PC Number="3">3.155152</PC>

			<PC Number="4">1.352536</PC>

			<PC Number="5">-0.164396</PC>

			<PC Number="6">0.840605</PC>

			<PC Number="7">-0.310505</PC>

			<PC Number="8">0.034982</PC>

			<PC Number="9">1.241129</PC>

			<PC Number="10">0.592910</PC>

			<PC Number="11">-0.603090</PC>

			<PC Number="12">-0.109174</PC>

			<PC Number="13">-1.117329</PC>

			<PC Number="14">1.704632</PC>

			<PC Number="15">0.112849</PC>

			<PC Number="16">0.178538</PC>

			<PC Number="17">0.005083</PC>

			<PC Number="18">-0.480283</PC>

			<PC Number="19">-0.769863</PC>

			<PC Number="20">-0.496835</PC>

			<PC Number="21">-1.126613</PC>

			<PC Number="22">-0.571618</PC>

			<PC Number="23">0.469027</PC>

			<PC Number="24">-0.237567</PC>

			<PC Number="25">-0.985902</PC>

			<PC Number="26">0.210250</PC>

			<PC Number="27">-0.713491</PC>

			<PC Number="28">-0.096558</PC>

			<PC Number="29">0.908175</PC>

			<PC Number="30">-0.535593</PC>

			<PC Number="31">-0.331265</PC>

			<PC Number="32">-0.750461</PC>

			<PC Number="33">0.526700</PC>

			<PC Number="34">-2.514122</PC>

			<PC Number="35">-0.020520</PC>

			<PC Number="36">1.917124</PC>

			<PC Number="37">0.077703</PC>

			<PC Number="38">1.468675</PC>

			<PC Number="39">-0.168142</PC>

			<PC Number="40">-0.766599</PC>

			<PC Number="41">0.806817</PC>

			<PC Number="42">0.474609</PC>

			<PC Number="43">0.093444</PC>

			<PC Number="44">0.191337</PC>

			<PC Number="45">-0.519574</PC>

			<PC Number="46">0.040385</PC>

			<PC Number="47">-0.035049</PC>

			<PC Number="48">-0.347131</PC>

			<PC Number="49">0.025385</PC>

			<PC Number="50">-0.335552</PC>

			<PC Number="51">-0.081782</PC>

			<PC Number="52">-0.299880</PC>

			<PC Number="53">-0.303410</PC>

			<PC Number="54">0.017904</PC>

			<PC Number="55">-0.194924</PC>

			<PC Number="56">0.073614</PC>

			<PC Number="57">0.093758</PC>

			<PC Number="58">0.138500</PC>

			<PC Number="59">0.433809</PC>

			<PC Number="60">-0.054723</PC>

			<PC Number="61">-0.100341</PC>

			<PC Number="62">0.171032</PC>

			<PC Number="63">-0.050658</PC>

			<PC Number="64">0.084263</PC>

			<PC Number="65">0.128904</PC>

			<PC Number="66">-0.019486</PC>

		</Spectrum>

		<Spectrum Class="1" SpectraPath="F:\Imaging\Corazones_Anguita\Inf\Inf_1_Medio_C\Inf_1_Medio_C\0_R00X047Y015\1\1SLin\fid">

			<PC Number="1">1.225992</PC>

			<PC Number="2">1.189906</PC>

			<PC Number="3">1.943694</PC>

			<PC Number="4">1.755892</PC>

			<PC Number="5">-0.033027</PC>

			<PC Number="6">2.467598</PC>

			<PC Number="7">0.486345</PC>

			<PC Number="8">0.402737</PC>

			<PC Number="9">0.229667</PC>

			<PC Number="10">-0.935359</PC>

			<PC Number="11">1.280632</PC>

			<PC Number="12">-0.351531</PC>

			<PC Number="13">2.114405</PC>

			<PC Number="14">-1.501368</PC>

			<PC Number="15">-0.919352</PC>

			<PC Number="16">-0.625200</PC>

			<PC Number="17">1.166653</PC>

			<PC Number="18">-0.002514</PC>

			<PC Number="19">0.448102</PC>

			<PC Number="20">0.870341</PC>

			<PC Number="21">-0.519863</PC>

			<PC Number="22">-0.967599</PC>

			<PC Number="23">-0.043871</PC>

			<PC Number="24">0.260206</PC>

			<PC Number="25">0.762710</PC>

			<PC Number="26">0.158288</PC>

			<PC Number="27">-0.076508</PC>

			<PC Number="28">-0.808274</PC>

			<PC Number="29">0.075574</PC>

			<PC Number="30">0.553790</PC>

			<PC Number="31">-0.180853</PC>

			<PC Number="32">-0.744751</PC>

			<PC Number="33">0.465116</PC>

			<PC Number="34">-0.369258</PC>

			<PC Number="35">1.667211</PC>

			<PC Number="36">1.185174</PC>

			<PC Number="37">0.404700</PC>

			<PC Number="38">1.098757</PC>

			<PC Number="39">0.361543</PC>

			<PC Number="40">0.437343</PC>

			<PC Number="41">0.630419</PC>

			<PC Number="42">0.201941</PC>

			<PC Number="43">-0.184321</PC>

			<PC Number="44">0.411555</PC>

			<PC Number="45">0.474923</PC>

			<PC Number="46">-0.515684</PC>

			<PC Number="47">0.057881</PC>

			<PC Number="48">-0.190236</PC>

			<PC Number="49">1.710658</PC>

			<PC Number="50">-0.685341</PC>

			<PC Number="51">0.149940</PC>

			<PC Number="52">0.525073</PC>

			<PC Number="53">0.010194</PC>

			<PC Number="54">0.385590</PC>

			<PC Number="55">-0.145914</PC>

			<PC Number="56">-0.374571</PC>

			<PC Number="57">0.611018</PC>

			<PC Number="58">-0.192903</PC>

			<PC Number="59">0.460345</PC>

			<PC Number="60">-0.493179</PC>

			<PC Number="61">0.597892</PC>

			<PC Number="62">-0.036807</PC>

			<PC Number="63">-0.119958</PC>

			<PC Number="64">0.250196</PC>

			<PC Number="65">-0.339112</PC>

			<PC Number="66">-0.032311</PC>

		</Spectrum>

		<Spectrum Class="1" SpectraPath="F:\Imaging\Corazones_Anguita\Inf\Inf_1_Medio_C\Inf_1_Medio_C\0_R00X048Y015\1\1SLin\fid">

			<PC Number="1">-2.160683</PC>

			<PC Number="2">-2.289249</PC>

			<PC Number="3">2.134582</PC>

			<PC Number="4">0.389763</PC>

			<PC Number="5">-0.353359</PC>

			<PC Number="6">0.721969</PC>

			<PC Number="7">0.103010</PC>

			<PC Number="8">0.076491</PC>

			<PC Number="9">-0.707946</PC>

			<PC Number="10">0.366079</PC>

			<PC Number="11">0.717368</PC>

			<PC Number="12">-1.183623</PC>

			<PC Number="13">0.288692</PC>

			<PC Number="14">0.277234</PC>

			<PC Number="15">-0.186834</PC>

			<PC Number="16">0.080371</PC>

			<PC Number="17">-0.049482</PC>

			<PC Number="18">1.332508</PC>

			<PC Number="19">0.084442</PC>

			<PC Number="20">-0.787194</PC>

			<PC Number="21">0.584941</PC>

			<PC Number="22">-0.316100</PC>

			<PC Number="23">0.055216</PC>

			<PC Number="24">0.693730</PC>

			<PC Number="25">0.142121</PC>

			<PC Number="26">0.450006</PC>

			<PC Number="27">2.042950</PC>

			<PC Number="28">1.596924</PC>

			<PC Number="29">0.454963</PC>

			<PC Number="30">0.410693</PC>

			<PC Number="31">-0.488575</PC>

			<PC Number="32">1.323025</PC>

			<PC Number="33">0.160977</PC>

			<PC Number="34">0.311694</PC>

			<PC Number="35">-0.595064</PC>

			<PC Number="36">-0.252013</PC>

			<PC Number="37">-0.344555</PC>

			<PC Number="38">0.913308</PC>

			<PC Number="39">0.325505</PC>

			<PC Number="40">0.216076</PC>

			<PC Number="41">0.976377</PC>

			<PC Number="42">-0.018724</PC>

			<PC Number="43">-0.405028</PC>

			<PC Number="44">-0.351633</PC>

			<PC Number="45">-1.325279</PC>

			<PC Number="46">0.120696</PC>

			<PC Number="47">-0.240716</PC>

			<PC Number="48">0.309102</PC>

			<PC Number="49">0.076804</PC>

			<PC Number="50">-0.842425</PC>

			<PC Number="51">-0.043881</PC>

			<PC Number="52">0.215166</PC>

			<PC Number="53">-0.090663</PC>

			<PC Number="54">0.456940</PC>

			<PC Number="55">0.372890</PC>

			<PC Number="56">0.011648</PC>

			<PC Number="57">-0.709797</PC>

			<PC Number="58">-0.028733</PC>

			<PC Number="59">0.593473</PC>

			<PC Number="60">0.117823</PC>

			<PC Number="61">0.426142</PC>

			<PC Number="62">0.223092</PC>

			<PC Number="63">0.111363</PC>

			<PC Number="64">0.032406</PC>

			<PC Number="65">0.078129</PC>

			<PC Number="66">-0.005902</PC>

		</Spectrum>

		<Spectrum Class="1" SpectraPath="F:\Imaging\Corazones_Anguita\Inf\Inf_1_Medio_C\Inf_1_Medio_C\0_R00X049Y015\1\1SLin\fid">

			<PC Number="1">-2.939345</PC>

			<PC Number="2">-3.853776</PC>

			<PC Number="3">2.668049</PC>

			<PC Number="4">1.403963</PC>

			<PC Number="5">0.098063</PC>

			<PC Number="6">1.746944</PC>

			<PC Number="7">0.393417</PC>

			<PC Number="8">-1.207935</PC>

			<PC Number="9">0.265336</PC>

			<PC Number="10">0.159779</PC>

			<PC Number="11">-1.201056</PC>

			<PC Number="12">-0.141749</PC>

			<PC Number="13">-0.459443</PC>

			<PC Number="14">0.542171</PC>

			<PC Number="15">0.566179</PC>

			<PC Number="16">-1.362154</PC>

			<PC Number="17">-1.050022</PC>

			<PC Number="18">0.947962</PC>

			<PC Number="19">-0.664510</PC>

			<PC Number="20">0.069573</PC>

			<PC Number="21">0.627593</PC>

			<PC Number="22">0.202948</PC>

			<PC Number="23">-0.710013</PC>

			<PC Number="24">0.346032</PC>

			<PC Number="25">-0.440824</PC>

			<PC Number="26">-0.065009</PC>

			<PC Number="27">0.749821</PC>

			<PC Number="28">-0.578436</PC>

			<PC Number="29">-0.086407</PC>

			<PC Number="30">-0.236630</PC>

			<PC Number="31">1.115180</PC>

			<PC Number="32">0.623553</PC>

			<PC Number="33">1.041801</PC>

			<PC Number="34">-0.495977</PC>

			<PC Number="35">1.078767</PC>

			<PC Number="36">-0.230519</PC>

			<PC Number="37">-1.267574</PC>

			<PC Number="38">0.112421</PC>

			<PC Number="39">-0.642520</PC>

			<PC Number="40">0.277412</PC>

			<PC Number="41">-2.097312</PC>

			<PC Number="42">-1.479532</PC>

			<PC Number="43">-0.649990</PC>

			<PC Number="44">-1.066267</PC>

			<PC Number="45">-0.299684</PC>

			<PC Number="46">0.668031</PC>

			<PC Number="47">-0.016254</PC>

			<PC Number="48">-0.397509</PC>

			<PC Number="49">0.065041</PC>

			<PC Number="50">0.208642</PC>

			<PC Number="51">0.343588</PC>

			<PC Number="52">-0.605809</PC>

			<PC Number="53">-0.261859</PC>

			<PC Number="54">0.156864</PC>

			<PC Number="55">0.240786</PC>

			<PC Number="56">0.442110</PC>

			<PC Number="57">0.414552</PC>

			<PC Number="58">-0.653406</PC>

			<PC Number="59">0.280938</PC>

			<PC Number="60">-0.122378</PC>

			<PC Number="61">-0.204193</PC>

			<PC Number="62">0.638549</PC>

			<PC Number="63">-0.097551</PC>

			<PC Number="64">0.620050</PC>

			<PC Number="65">0.050594</PC>

			<PC Number="66">0.045863</PC>

		</Spectrum>

		<Spectrum Class="1" SpectraPath="F:\Imaging\Corazones_Anguita\Inf\Inf_1_Medio_C\Inf_1_Medio_C\0_R00X050Y015\1\1SLin\fid">

			<PC Number="1">0.295087</PC>

			<PC Number="2">-1.055941</PC>

			<PC Number="3">1.267533</PC>

			<PC Number="4">0.864050</PC>

			<PC Number="5">-0.018436</PC>

			<PC Number="6">0.895831</PC>

			<PC Number="7">0.098914</PC>

			<PC Number="8">0.696132</PC>

			<PC Number="9">0.152768</PC>

			<PC Number="10">-0.335255</PC>

			<PC Number="11">2.652195</PC>

			<PC Number="12">0.140332</PC>

			<PC Number="13">0.025911</PC>

			<PC Number="14">-0.538253</PC>

			<PC Number="15">1.047304</PC>

			<PC Number="16">-1.233207</PC>

			<PC Number="17">-0.068586</PC>

			<PC Number="18">-0.149596</PC>

			<PC Number="19">0.722881</PC>

			<PC Number="20">0.021265</PC>

			<PC Number="21">0.083332</PC>

			<PC Number="22">-0.761774</PC>

			<PC Number="23">-1.269969</PC>

			<PC Number="24">0.047425</PC>

			<PC Number="25">-0.728935</PC>

			<PC Number="26">-1.474654</PC>

			<PC Number="27">0.256119</PC>

			<PC Number="28">0.726929</PC>

			<PC Number="29">0.291200</PC>

			<PC Number="30">0.041246</PC>

			<PC Number="31">0.133770</PC>

			<PC Number="32">-0.399431</PC>

			<PC Number="33">-0.843877</PC>

			<PC Number="34">0.140196</PC>

			<PC Number="35">-0.037522</PC>

			<PC Number="36">1.031524</PC>

			<PC Number="37">-0.351492</PC>

			<PC Number="38">-0.440400</PC>

			<PC Number="39">0.187510</PC>

			<PC Number="40">-1.040290</PC>

			<PC Number="41">0.009448</PC>

			<PC Number="42">-0.087913</PC>

			<PC Number="43">-0.476873</PC>

			<PC Number="44">0.573267</PC>

			<PC Number="45">-0.327782</PC>

			<PC Number="46">-0.474108</PC>

			<PC Number="47">-0.651846</PC>

			<PC Number="48">-0.324137</PC>

			<PC Number="49">-0.134148</PC>

			<PC Number="50">-0.361035</PC>

			<PC Number="51">-0.103404</PC>

			<PC Number="52">-0.246962</PC>

			<PC Number="53">0.021830</PC>

			<PC Number="54">-0.106741</PC>

			<PC Number="55">-0.115053</PC>

			<PC Number="56">-0.185579</PC>

			<PC Number="57">-0.116854</PC>

			<PC Number="58">-0.557132</PC>

			<PC Number="59">0.888414</PC>

			<PC Number="60">0.423809</PC>

			<PC Number="61">0.132687</PC>

			<PC Number="62">0.291002</PC>

			<PC Number="63">0.642634</PC>

			<PC Number="64">1.023839</PC>

			<PC Number="65">0.100658</PC>

			<PC Number="66">0.048262</PC>

		</Spectrum>

		<Spectrum Class="1" SpectraPath="F:\Imaging\Corazones_Anguita\Inf\Inf_1_Medio_C\Inf_1_Medio_C\0_R00X051Y015\1\1SLin\fid">

			<PC Number="1">2.496597</PC>

			<PC Number="2">1.837018</PC>

			<PC Number="3">0.952711</PC>

			<PC Number="4">0.542340</PC>

			<PC Number="5">0.319691</PC>

			<PC Number="6">0.969442</PC>

			<PC Number="7">0.757611</PC>

			<PC Number="8">-1.602377</PC>

			<PC Number="9">1.030699</PC>

			<PC Number="10">0.245714</PC>

			<PC Number="11">1.380315</PC>

			<PC Number="12">-1.480315</PC>

			<PC Number="13">0.226334</PC>

			<PC Number="14">1.195050</PC>

			<PC Number="15">0.338608</PC>

			<PC Number="16">1.581283</PC>

			<PC Number="17">-1.014309</PC>

			<PC Number="18">0.941095</PC>

			<PC Number="19">-0.136870</PC>

			<PC Number="20">-0.376230</PC>

			<PC Number="21">0.384429</PC>

			<PC Number="22">-0.133387</PC>

			<PC Number="23">1.431237</PC>

			<PC Number="24">-0.051032</PC>

			<PC Number="25">-0.234031</PC>

			<PC Number="26">1.086678</PC>

			<PC Number="27">-1.343734</PC>

			<PC Number="28">-0.457970</PC>

			<PC Number="29">0.132203</PC>

			<PC Number="30">-0.972758</PC>

			<PC Number="31">-0.233046</PC>

			<PC Number="32">-0.455275</PC>

			<PC Number="33">-0.043940</PC>

			<PC Number="34">0.249348</PC>

			<PC Number="35">1.074168</PC>

			<PC Number="36">0.392963</PC>

			<PC Number="37">-0.316479</PC>

			<PC Number="38">0.246560</PC>

			<PC Number="39">-0.010034</PC>

			<PC Number="40">0.065181</PC>

			<PC Number="41">-0.582224</PC>

			<PC Number="42">-0.767584</PC>

			<PC Number="43">0.477817</PC>

			<PC Number="44">-0.140747</PC>

			<PC Number="45">0.367799</PC>

			<PC Number="46">-0.813426</PC>

			<PC Number="47">-0.422143</PC>

			<PC Number="48">0.168137</PC>

			<PC Number="49">0.256254</PC>

			<PC Number="50">0.914772</PC>

			<PC Number="51">0.374269</PC>

			<PC Number="52">0.294497</PC>

			<PC Number="53">-0.051594</PC>

			<PC Number="54">-0.117180</PC>

			<PC Number="55">0.149207</PC>

			<PC Number="56">-0.196732</PC>

			<PC Number="57">0.008908</PC>

			<PC Number="58">-0.566115</PC>

			<PC Number="59">0.693238</PC>

			<PC Number="60">1.071433</PC>

			<PC Number="61">-0.012300</PC>

			<PC Number="62">0.015256</PC>

			<PC Number="63">0.393357</PC>

			<PC Number="64">0.522625</PC>

			<PC Number="65">0.188714</PC>

			<PC Number="66">-0.055340</PC>

		</Spectrum>

		<Spectrum Class="1" SpectraPath="F:\Imaging\Corazones_Anguita\Inf\Inf_1_Medio_C\Inf_1_Medio_C\0_R00X052Y015\1\1SLin\fid">

			<PC Number="1">-1.721501</PC>

			<PC Number="2">0.074072</PC>

			<PC Number="3">2.597801</PC>

			<PC Number="4">0.133477</PC>

			<PC Number="5">0.361082</PC>

			<PC Number="6">3.078365</PC>

			<PC Number="7">1.797213</PC>

			<PC Number="8">1.422489</PC>

			<PC Number="9">2.486765</PC>

			<PC Number="10">-0.563027</PC>

			<PC Number="11">0.868371</PC>

			<PC Number="12">-2.193767</PC>

			<PC Number="13">-0.340332</PC>

			<PC Number="14">0.173393</PC>

			<PC Number="15">0.497763</PC>

			<PC Number="16">-0.535997</PC>

			<PC Number="17">0.325023</PC>

			<PC Number="18">0.460619</PC>

			<PC Number="19">-0.645254</PC>

			<PC Number="20">0.879109</PC>

			<PC Number="21">-0.077273</PC>

			<PC Number="22">-0.423151</PC>

			<PC Number="23">0.395667</PC>

			<PC Number="24">-0.093533</PC>

			<PC Number="25">-1.052652</PC>

			<PC Number="26">-0.608446</PC>

			<PC Number="27">-0.600457</PC>

			<PC Number="28">-0.544339</PC>

			<PC Number="29">0.926771</PC>

			<PC Number="30">0.194813</PC>

			<PC Number="31">-0.350602</PC>

			<PC Number="32">0.243446</PC>

			<PC Number="33">-0.664955</PC>

			<PC Number="34">-0.229922</PC>

			<PC Number="35">0.862116</PC>

			<PC Number="36">0.291348</PC>

			<PC Number="37">0.196566</PC>

			<PC Number="38">-0.641996</PC>

			<PC Number="39">-0.058019</PC>

			<PC Number="40">0.550845</PC>

			<PC Number="41">-0.398376</PC>

			<PC Number="42">-1.296978</PC>

			<PC Number="43">-0.354334</PC>

			<PC Number="44">0.630256</PC>

			<PC Number="45">-0.068767</PC>

			<PC Number="46">0.455438</PC>

			<PC Number="47">-0.840513</PC>

			<PC Number="48">-0.408898</PC>

			<PC Number="49">-0.091958</PC>

			<PC Number="50">-0.264379</PC>

			<PC Number="51">0.509087</PC>

			<PC Number="52">0.460330</PC>

			<PC Number="53">0.383744</PC>

			<PC Number="54">-0.125987</PC>

			<PC Number="55">-1.012722</PC>

			<PC Number="56">0.177286</PC>

			<PC Number="57">0.207756</PC>

			<PC Number="58">-0.508430</PC>

			<PC Number="59">0.009654</PC>

			<PC Number="60">0.140654</PC>

			<PC Number="61">-0.055840</PC>

			<PC Number="62">0.145794</PC>

			<PC Number="63">0.070000</PC>

			<PC Number="64">0.238717</PC>

			<PC Number="65">0.141397</PC>

			<PC Number="66">-0.022381</PC>

		</Spectrum>

		<Spectrum Class="1" SpectraPath="F:\Imaging\Corazones_Anguita\Inf\Inf_1_Medio_C\Inf_1_Medio_C\0_R00X053Y015\1\1SLin\fid">

			<PC Number="1">-1.907790</PC>

			<PC Number="2">-0.575746</PC>

			<PC Number="3">1.520068</PC>

			<PC Number="4">1.164460</PC>

			<PC Number="5">-0.988446</PC>

			<PC Number="6">2.066697</PC>

			<PC Number="7">0.348276</PC>

			<PC Number="8">1.450235</PC>

			<PC Number="9">0.764805</PC>

			<PC Number="10">0.109483</PC>

			<PC Number="11">-0.440861</PC>

			<PC Number="12">0.025163</PC>

			<PC Number="13">0.505302</PC>

			<PC Number="14">-0.172987</PC>

			<PC Number="15">1.066566</PC>

			<PC Number="16">-0.677038</PC>

			<PC Number="17">-0.521954</PC>

			<PC Number="18">-0.208369</PC>

			<PC Number="19">-0.478392</PC>

			<PC Number="20">0.545822</PC>

			<PC Number="21">0.584334</PC>

			<PC Number="22">-0.407252</PC>

			<PC Number="23">-0.329479</PC>

			<PC Number="24">-0.099642</PC>

			<PC Number="25">-0.131009</PC>

			<PC Number="26">-0.121497</PC>

			<PC Number="27">0.652346</PC>

			<PC Number="28">0.077341</PC>

			<PC Number="29">-1.853777</PC>

			<PC Number="30">1.027586</PC>

			<PC Number="31">0.948086</PC>

			<PC Number="32">0.217160</PC>

			<PC Number="33">-0.277128</PC>

			<PC Number="34">0.016880</PC>

			<PC Number="35">0.370178</PC>

			<PC Number="36">0.598722</PC>

			<PC Number="37">0.810448</PC>

			<PC Number="38">1.044872</PC>

			<PC Number="39">0.589964</PC>

			<PC Number="40">-0.553504</PC>

			<PC Number="41">-0.453768</PC>

			<PC Number="42">0.160775</PC>

			<PC Number="43">0.284609</PC>

			<PC Number="44">-0.244603</PC>

			<PC Number="45">0.090198</PC>

			<PC Number="46">-0.055684</PC>

			<PC Number="47">0.297699</PC>

			<PC Number="48">-0.255178</PC>

			<PC Number="49">0.059846</PC>

			<PC Number="50">0.100477</PC>

			<PC Number="51">0.441389</PC>

			<PC Number="52">0.434958</PC>

			<PC Number="53">-0.575991</PC>

			<PC Number="54">-0.278368</PC>

			<PC Number="55">0.514288</PC>

			<PC Number="56">0.789733</PC>

			<PC Number="57">0.042924</PC>

			<PC Number="58">0.127859</PC>

			<PC Number="59">0.130228</PC>

			<PC Number="60">0.329976</PC>

			<PC Number="61">0.152096</PC>

			<PC Number="62">-0.263958</PC>

			<PC Number="63">0.140960</PC>

			<PC Number="64">-0.161267</PC>

			<PC Number="65">0.289200</PC>

			<PC Number="66">-0.004833</PC>

		</Spectrum>

		<Spectrum Class="1" SpectraPath="F:\Imaging\Corazones_Anguita\Inf\Inf_1_Medio_C\Inf_1_Medio_C\0_R00X054Y015\1\1SLin\fid">

			<PC Number="1">1.124047</PC>

			<PC Number="2">0.003484</PC>

			<PC Number="3">0.343023</PC>

			<PC Number="4">1.883306</PC>

			<PC Number="5">-0.934088</PC>

			<PC Number="6">2.834720</PC>

			<PC Number="7">-1.349112</PC>

			<PC Number="8">0.416676</PC>

			<PC Number="9">0.083341</PC>

			<PC Number="10">0.739690</PC>

			<PC Number="11">-0.064381</PC>

			<PC Number="12">-0.364026</PC>

			<PC Number="13">0.891005</PC>

			<PC Number="14">0.496805</PC>

			<PC Number="15">-0.459596</PC>

			<PC Number="16">-0.731427</PC>

			<PC Number="17">0.614357</PC>

			<PC Number="18">0.411069</PC>

			<PC Number="19">0.353075</PC>

			<PC Number="20">0.574524</PC>

			<PC Number="21">0.493002</PC>

			<PC Number="22">-1.288430</PC>

			<PC Number="23">-0.208526</PC>

			<PC Number="24">0.570057</PC>

			<PC Number="25">0.797597</PC>

			<PC Number="26">-1.722664</PC>

			<PC Number="27">0.339380</PC>

			<PC Number="28">0.179830</PC>

			<PC Number="29">-1.376144</PC>

			<PC Number="30">-0.282256</PC>

			<PC Number="31">0.986230</PC>

			<PC Number="32">-0.227014</PC>

			<PC Number="33">-0.591699</PC>

			<PC Number="34">0.482161</PC>

			<PC Number="35">0.212929</PC>

			<PC Number="36">0.096523</PC>

			<PC Number="37">0.366317</PC>

			<PC Number="38">-0.466555</PC>

			<PC Number="39">-0.146587</PC>

			<PC Number="40">-0.846786</PC>

			<PC Number="41">-0.015731</PC>

			<PC Number="42">0.345886</PC>

			<PC Number="43">-0.153679</PC>

			<PC Number="44">-0.524538</PC>

			<PC Number="45">0.469539</PC>

			<PC Number="46">0.424534</PC>

			<PC Number="47">0.339506</PC>

			<PC Number="48">0.307223</PC>

			<PC Number="49">-0.310793</PC>

			<PC Number="50">0.815449</PC>

			<PC Number="51">0.230319</PC>

			<PC Number="52">-0.527723</PC>

			<PC Number="53">-0.307873</PC>

			<PC Number="54">0.369424</PC>

			<PC Number="55">-0.594284</PC>

			<PC Number="56">0.469439</PC>

			<PC Number="57">-0.037296</PC>

			<PC Number="58">-0.606151</PC>

			<PC Number="59">-0.091978</PC>

			<PC Number="60">0.235960</PC>

			<PC Number="61">0.608547</PC>

			<PC Number="62">0.009793</PC>

			<PC Number="63">0.159469</PC>

			<PC Number="64">0.292784</PC>

			<PC Number="65">0.238474</PC>

			<PC Number="66">0.026201</PC>

		</Spectrum>

		<Spectrum Class="1" SpectraPath="F:\Imaging\Corazones_Anguita\Inf\Inf_1_Medio_C\Inf_1_Medio_C\0_R00X055Y015\1\1SLin\fid">

			<PC Number="1">-1.185246</PC>

			<PC Number="2">-1.785322</PC>

			<PC Number="3">1.497903</PC>

			<PC Number="4">2.066640</PC>

			<PC Number="5">-0.490063</PC>

			<PC Number="6">0.787588</PC>

			<PC Number="7">-0.076261</PC>

			<PC Number="8">0.446883</PC>

			<PC Number="9">-0.671348</PC>

			<PC Number="10">-1.790954</PC>

			<PC Number="11">-0.049387</PC>

			<PC Number="12">0.510299</PC>

			<PC Number="13">0.739107</PC>

			<PC Number="14">1.436702</PC>

			<PC Number="15">1.001461</PC>

			<PC Number="16">-0.472732</PC>

			<PC Number="17">0.602496</PC>

			<PC Number="18">0.345055</PC>

			<PC Number="19">-0.565421</PC>

			<PC Number="20">-0.109888</PC>

			<PC Number="21">-0.002716</PC>

			<PC Number="22">-0.281402</PC>

			<PC Number="23">1.148622</PC>

			<PC Number="24">0.956828</PC>

			<PC Number="25">0.454400</PC>

			<PC Number="26">0.247057</PC>

			<PC Number="27">0.056666</PC>

			<PC Number="28">-1.100640</PC>

			<PC Number="29">-1.240967</PC>

			<PC Number="30">-1.228209</PC>

			<PC Number="31">-1.128584</PC>

			<PC Number="32">-0.924558</PC>

			<PC Number="33">0.886368</PC>

			<PC Number="34">-0.235535</PC>

			<PC Number="35">0.320470</PC>

			<PC Number="36">0.762384</PC>

			<PC Number="37">1.304598</PC>

			<PC Number="38">-1.112122</PC>

			<PC Number="39">-0.554671</PC>

			<PC Number="40">1.741497</PC>

			<PC Number="41">0.935026</PC>

			<PC Number="42">-0.436622</PC>

			<PC Number="43">0.446481</PC>

			<PC Number="44">-0.345994</PC>

			<PC Number="45">0.545406</PC>

			<PC Number="46">-0.536484</PC>

			<PC Number="47">-0.265252</PC>

			<PC Number="48">0.841069</PC>

			<PC Number="49">-0.383032</PC>

			<PC Number="50">-0.568595</PC>

			<PC Number="51">0.240405</PC>

			<PC Number="52">0.048272</PC>

			<PC Number="53">-0.155780</PC>

			<PC Number="54">-0.403650</PC>

			<PC Number="55">0.563146</PC>

			<PC Number="56">0.410135</PC>

			<PC Number="57">0.605485</PC>

			<PC Number="58">0.132364</PC>

			<PC Number="59">0.165789</PC>

			<PC Number="60">-0.044172</PC>

			<PC Number="61">0.085364</PC>

			<PC Number="62">0.228785</PC>

			<PC Number="63">0.155586</PC>

			<PC Number="64">0.055258</PC>

			<PC Number="65">-0.000237</PC>

			<PC Number="66">0.026601</PC>

		</Spectrum>

		<Spectrum Class="1" SpectraPath="F:\Imaging\Corazones_Anguita\Inf\Inf_1_Medio_C\Inf_1_Medio_C\0_R00X056Y015\1\1SLin\fid">

			<PC Number="1">-2.451274</PC>

			<PC Number="2">-3.585194</PC>

			<PC Number="3">1.975363</PC>

			<PC Number="4">1.030680</PC>

			<PC Number="5">0.987629</PC>

			<PC Number="6">0.426515</PC>

			<PC Number="7">0.081287</PC>

			<PC Number="8">0.715241</PC>

			<PC Number="9">0.211195</PC>

			<PC Number="10">-0.883343</PC>

			<PC Number="11">1.228587</PC>

			<PC Number="12">-1.420757</PC>

			<PC Number="13">-1.337799</PC>

			<PC Number="14">-0.531849</PC>

			<PC Number="15">0.325225</PC>

			<PC Number="16">-2.477477</PC>

			<PC Number="17">-0.658808</PC>

			<PC Number="18">0.607490</PC>

			<PC Number="19">-1.518538</PC>

			<PC Number="20">0.600466</PC>

			<PC Number="21">1.038436</PC>

			<PC Number="22">-0.594340</PC>

			<PC Number="23">-0.148975</PC>

			<PC Number="24">-0.573537</PC>

			<PC Number="25">-1.155810</PC>

			<PC Number="26">0.742405</PC>

			<PC Number="27">-1.990183</PC>

			<PC Number="28">-0.883170</PC>

			<PC Number="29">-0.646961</PC>

			<PC Number="30">0.191313</PC>

			<PC Number="31">-0.426764</PC>

			<PC Number="32">0.139785</PC>

			<PC Number="33">-0.529926</PC>

			<PC Number="34">0.559690</PC>

			<PC Number="35">-0.715220</PC>

			<PC Number="36">-0.536364</PC>

			<PC Number="37">0.619054</PC>

			<PC Number="38">-1.611802</PC>

			<PC Number="39">0.196675</PC>

			<PC Number="40">0.222090</PC>

			<PC Number="41">-0.810454</PC>

			<PC Number="42">0.311257</PC>

			<PC Number="43">0.449351</PC>

			<PC Number="44">0.224734</PC>

			<PC Number="45">0.428692</PC>

			<PC Number="46">-0.159341</PC>

			<PC Number="47">0.391841</PC>

			<PC Number="48">-0.307310</PC>

			<PC Number="49">0.117232</PC>

			<PC Number="50">-0.183690</PC>

			<PC Number="51">-0.347876</PC>

			<PC Number="52">0.309322</PC>

			<PC Number="53">0.479252</PC>

			<PC Number="54">0.259174</PC>

			<PC Number="55">-0.542211</PC>

			<PC Number="56">0.289331</PC>

			<PC Number="57">-0.107784</PC>

			<PC Number="58">-0.016323</PC>

			<PC Number="59">0.155840</PC>

			<PC Number="60">0.137576</PC>

			<PC Number="61">-0.089214</PC>

			<PC Number="62">-0.182773</PC>

			<PC Number="63">0.020277</PC>

			<PC Number="64">-0.193298</PC>

			<PC Number="65">-0.049909</PC>

			<PC Number="66">-0.100629</PC>

		</Spectrum>

		<Spectrum Class="1" SpectraPath="F:\Imaging\Corazones_Anguita\Inf\Inf_1_Medio_C\Inf_1_Medio_C\0_R00X057Y015\1\1SLin\fid">

			<PC Number="1">-1.827670</PC>

			<PC Number="2">-0.708658</PC>

			<PC Number="3">1.573733</PC>

			<PC Number="4">0.201073</PC>

			<PC Number="5">0.493564</PC>

			<PC Number="6">0.091440</PC>

			<PC Number="7">-0.564730</PC>

			<PC Number="8">-0.091440</PC>

			<PC Number="9">-0.033907</PC>

			<PC Number="10">-1.159680</PC>

			<PC Number="11">-0.193886</PC>

			<PC Number="12">0.540556</PC>

			<PC Number="13">-0.093555</PC>

			<PC Number="14">-1.076269</PC>

			<PC Number="15">-0.525589</PC>

			<PC Number="16">-1.036520</PC>

			<PC Number="17">1.631115</PC>

			<PC Number="18">0.395440</PC>

			<PC Number="19">-0.261326</PC>

			<PC Number="20">-0.768519</PC>

			<PC Number="21">-0.353573</PC>

			<PC Number="22">-1.212307</PC>

			<PC Number="23">0.238533</PC>

			<PC Number="24">0.364250</PC>

			<PC Number="25">-0.035222</PC>

			<PC Number="26">-1.004549</PC>

			<PC Number="27">-0.500573</PC>

			<PC Number="28">0.468332</PC>

			<PC Number="29">-1.240140</PC>

			<PC Number="30">-0.850097</PC>

			<PC Number="31">0.425720</PC>

			<PC Number="32">0.832320</PC>

			<PC Number="33">-0.517204</PC>

			<PC Number="34">0.197762</PC>

			<PC Number="35">-0.742147</PC>

			<PC Number="36">0.644226</PC>

			<PC Number="37">-0.015314</PC>

			<PC Number="38">0.011669</PC>

			<PC Number="39">-0.825424</PC>

			<PC Number="40">-1.026696</PC>

			<PC Number="41">-0.513492</PC>

			<PC Number="42">0.465130</PC>

			<PC Number="43">0.583070</PC>

			<PC Number="44">-0.514395</PC>

			<PC Number="45">0.171140</PC>

			<PC Number="46">-0.728801</PC>

			<PC Number="47">-0.806949</PC>

			<PC Number="48">-0.052264</PC>

			<PC Number="49">-0.436532</PC>

			<PC Number="50">-0.099541</PC>

			<PC Number="51">-0.198263</PC>

			<PC Number="52">-0.318364</PC>

			<PC Number="53">-0.290759</PC>

			<PC Number="54">-0.390093</PC>

			<PC Number="55">0.116583</PC>

			<PC Number="56">-0.489721</PC>

			<PC Number="57">-0.024753</PC>

			<PC Number="58">0.617459</PC>

			<PC Number="59">-0.083766</PC>

			<PC Number="60">0.405535</PC>

			<PC Number="61">0.144053</PC>

			<PC Number="62">0.022858</PC>

			<PC Number="63">-0.146425</PC>

			<PC Number="64">0.043097</PC>

			<PC Number="65">0.104973</PC>

			<PC Number="66">-0.019361</PC>

		</Spectrum>

		<Spectrum Class="1" SpectraPath="F:\Imaging\Corazones_Anguita\Inf\Inf_1_Medio_C\Inf_1_Medio_C\0_R00X058Y015\1\1SLin\fid">

			<PC Number="1">-1.351597</PC>

			<PC Number="2">-1.539776</PC>

			<PC Number="3">1.633845</PC>

			<PC Number="4">1.814484</PC>

			<PC Number="5">-0.156416</PC>

			<PC Number="6">2.023193</PC>

			<PC Number="7">0.208809</PC>

			<PC Number="8">1.338391</PC>

			<PC Number="9">0.053703</PC>

			<PC Number="10">-0.752137</PC>

			<PC Number="11">0.082746</PC>

			<PC Number="12">-0.991853</PC>

			<PC Number="13">0.422921</PC>

			<PC Number="14">-0.442320</PC>

			<PC Number="15">0.987000</PC>

			<PC Number="16">0.124321</PC>

			<PC Number="17">0.496547</PC>

			<PC Number="18">0.142773</PC>

			<PC Number="19">-0.195741</PC>

			<PC Number="20">0.433661</PC>

			<PC Number="21">1.317089</PC>

			<PC Number="22">0.191843</PC>

			<PC Number="23">-1.190077</PC>

			<PC Number="24">-0.255198</PC>

			<PC Number="25">-0.668727</PC>

			<PC Number="26">-1.680575</PC>

			<PC Number="27">1.099090</PC>

			<PC Number="28">0.698917</PC>

			<PC Number="29">0.079404</PC>

			<PC Number="30">0.039337</PC>

			<PC Number="31">0.979051</PC>

			<PC Number="32">0.521347</PC>

			<PC Number="33">-0.876391</PC>

			<PC Number="34">0.927746</PC>

			<PC Number="35">-1.680672</PC>

			<PC Number="36">0.232073</PC>

			<PC Number="37">0.012597</PC>

			<PC Number="38">-0.468844</PC>

			<PC Number="39">0.497562</PC>

			<PC Number="40">0.515561</PC>

			<PC Number="41">-0.054972</PC>

			<PC Number="42">0.446145</PC>

			<PC Number="43">0.377504</PC>

			<PC Number="44">-0.726082</PC>

			<PC Number="45">0.072301</PC>

			<PC Number="46">0.480323</PC>

			<PC Number="47">-0.291561</PC>

			<PC Number="48">0.452094</PC>

			<PC Number="49">0.145539</PC>

			<PC Number="50">0.204818</PC>

			<PC Number="51">-0.157648</PC>

			<PC Number="52">0.554648</PC>

			<PC Number="53">-0.520623</PC>

			<PC Number="54">-0.461557</PC>

			<PC Number="55">-0.060190</PC>

			<PC Number="56">0.250144</PC>

			<PC Number="57">0.661545</PC>

			<PC Number="58">-0.181037</PC>

			<PC Number="59">0.043307</PC>

			<PC Number="60">0.375290</PC>

			<PC Number="61">-0.124066</PC>

			<PC Number="62">-0.209482</PC>

			<PC Number="63">0.170193</PC>

			<PC Number="64">0.006574</PC>

			<PC Number="65">0.207837</PC>

			<PC Number="66">-0.026751</PC>

		</Spectrum>

		<Spectrum Class="1" SpectraPath="F:\Imaging\Corazones_Anguita\Inf\Inf_1_Medio_C\Inf_1_Medio_C\0_R00X059Y015\1\1SLin\fid">

			<PC Number="1">2.803562</PC>

			<PC Number="2">1.156552</PC>

			<PC Number="3">-0.033634</PC>

			<PC Number="4">1.283110</PC>

			<PC Number="5">-0.055494</PC>

			<PC Number="6">4.894864</PC>

			<PC Number="7">-0.752257</PC>

			<PC Number="8">1.505057</PC>

			<PC Number="9">1.021399</PC>

			<PC Number="10">-1.030554</PC>

			<PC Number="11">1.261673</PC>

			<PC Number="12">0.621855</PC>

			<PC Number="13">0.220775</PC>

			<PC Number="14">-2.021416</PC>

			<PC Number="15">0.404860</PC>

			<PC Number="16">-0.007429</PC>

			<PC Number="17">1.084866</PC>

			<PC Number="18">-0.813061</PC>

			<PC Number="19">0.584615</PC>

			<PC Number="20">0.241141</PC>

			<PC Number="21">0.245738</PC>

			<PC Number="22">1.673566</PC>

			<PC Number="23">0.396742</PC>

			<PC Number="24">1.093488</PC>

			<PC Number="25">-0.289995</PC>

			<PC Number="26">0.190691</PC>

			<PC Number="27">1.066517</PC>

			<PC Number="28">0.646982</PC>

			<PC Number="29">-0.018731</PC>

			<PC Number="30">-0.615618</PC>

			<PC Number="31">0.189857</PC>

			<PC Number="32">-0.246161</PC>

			<PC Number="33">-0.208685</PC>

			<PC Number="34">1.237087</PC>

			<PC Number="35">-1.441298</PC>

			<PC Number="36">0.673155</PC>

			<PC Number="37">-0.105859</PC>

			<PC Number="38">0.229858</PC>

			<PC Number="39">-0.504255</PC>

			<PC Number="40">0.427025</PC>

			<PC Number="41">0.550605</PC>

			<PC Number="42">-0.369810</PC>

			<PC Number="43">-0.220091</PC>

			<PC Number="44">0.873495</PC>

			<PC Number="45">0.454072</PC>

			<PC Number="46">0.137509</PC>

			<PC Number="47">-0.015091</PC>

			<PC Number="48">-0.860378</PC>

			<PC Number="49">-0.604685</PC>

			<PC Number="50">-0.092292</PC>

			<PC Number="51">0.108862</PC>

			<PC Number="52">1.018953</PC>

			<PC Number="53">-0.011666</PC>

			<PC Number="54">0.005198</PC>

			<PC Number="55">-0.071239</PC>

			<PC Number="56">0.466694</PC>

			<PC Number="57">0.398206</PC>

			<PC Number="58">-0.829725</PC>

			<PC Number="59">-0.092737</PC>

			<PC Number="60">0.337705</PC>

			<PC Number="61">0.153603</PC>

			<PC Number="62">-0.038862</PC>

			<PC Number="63">-0.343937</PC>

			<PC Number="64">-0.018840</PC>

			<PC Number="65">-0.188881</PC>

			<PC Number="66">0.031223</PC>

		</Spectrum>

		<Spectrum Class="1" SpectraPath="F:\Imaging\Corazones_Anguita\Inf\Inf_1_Medio_C\Inf_1_Medio_C\0_R00X060Y015\1\1SLin\fid">

			<PC Number="1">-0.366798</PC>

			<PC Number="2">0.919906</PC>

			<PC Number="3">0.458090</PC>

			<PC Number="4">-0.302096</PC>

			<PC Number="5">-0.088023</PC>

			<PC Number="6">1.126827</PC>

			<PC Number="7">-0.934734</PC>

			<PC Number="8">1.466224</PC>

			<PC Number="9">1.704471</PC>

			<PC Number="10">-0.574320</PC>

			<PC Number="11">1.129997</PC>

			<PC Number="12">-0.068313</PC>

			<PC Number="13">-0.001082</PC>

			<PC Number="14">0.360658</PC>

			<PC Number="15">-0.428225</PC>

			<PC Number="16">0.054051</PC>

			<PC Number="17">0.314869</PC>

			<PC Number="18">-0.080411</PC>

			<PC Number="19">-0.261642</PC>

			<PC Number="20">-1.204119</PC>

			<PC Number="21">0.012315</PC>

			<PC Number="22">-0.391834</PC>

			<PC Number="23">0.509394</PC>

			<PC Number="24">-0.571109</PC>

			<PC Number="25">0.418650</PC>

			<PC Number="26">-0.999251</PC>

			<PC Number="27">0.032538</PC>

			<PC Number="28">-1.173643</PC>

			<PC Number="29">-1.491232</PC>

			<PC Number="30">0.246865</PC>

			<PC Number="31">0.096162</PC>

			<PC Number="32">0.655303</PC>

			<PC Number="33">-0.014014</PC>

			<PC Number="34">0.318542</PC>

			<PC Number="35">-0.905916</PC>

			<PC Number="36">1.184893</PC>

			<PC Number="37">-0.352637</PC>

			<PC Number="38">-0.018631</PC>

			<PC Number="39">-0.615683</PC>

			<PC Number="40">0.205839</PC>

			<PC Number="41">-0.945232</PC>

			<PC Number="42">-1.124809</PC>

			<PC Number="43">-0.886654</PC>

			<PC Number="44">-0.510203</PC>

			<PC Number="45">-0.318429</PC>

			<PC Number="46">0.037823</PC>

			<PC Number="47">-2.193111</PC>

			<PC Number="48">-0.706937</PC>

			<PC Number="49">-0.207658</PC>

			<PC Number="50">0.545349</PC>

			<PC Number="51">0.167211</PC>

			<PC Number="52">0.767265</PC>

			<PC Number="53">-0.292841</PC>

			<PC Number="54">0.594519</PC>

			<PC Number="55">-0.450468</PC>

			<PC Number="56">-0.243107</PC>

			<PC Number="57">0.208859</PC>

			<PC Number="58">0.271855</PC>

			<PC Number="59">0.225757</PC>

			<PC Number="60">-0.408541</PC>

			<PC Number="61">0.302003</PC>

			<PC Number="62">-0.206043</PC>

			<PC Number="63">0.198044</PC>

			<PC Number="64">0.211327</PC>

			<PC Number="65">-0.143196</PC>

			<PC Number="66">-0.060435</PC>

		</Spectrum>

		<Spectrum Class="1" SpectraPath="F:\Imaging\Corazones_Anguita\Inf\Inf_1_Medio_C\Inf_1_Medio_C\0_R00X061Y015\1\1SLin\fid">

			<PC Number="1">-2.313589</PC>

			<PC Number="2">-1.046567</PC>

			<PC Number="3">1.709300</PC>

			<PC Number="4">1.248696</PC>

			<PC Number="5">-0.041603</PC>

			<PC Number="6">0.041130</PC>

			<PC Number="7">0.281177</PC>

			<PC Number="8">-0.194462</PC>

			<PC Number="9">-0.456353</PC>

			<PC Number="10">0.583489</PC>

			<PC Number="11">-0.151094</PC>

			<PC Number="12">0.784738</PC>

			<PC Number="13">-0.129957</PC>

			<PC Number="14">0.453687</PC>

			<PC Number="15">1.265419</PC>

			<PC Number="16">-1.132693</PC>

			<PC Number="17">-0.131698</PC>

			<PC Number="18">1.142328</PC>

			<PC Number="19">1.023795</PC>

			<PC Number="20">0.865015</PC>

			<PC Number="21">0.306142</PC>

			<PC Number="22">-1.208202</PC>

			<PC Number="23">0.612375</PC>

			<PC Number="24">-0.908074</PC>

			<PC Number="25">0.045623</PC>

			<PC Number="26">-0.779156</PC>

			<PC Number="27">1.655194</PC>

			<PC Number="28">0.235495</PC>

			<PC Number="29">0.119751</PC>

			<PC Number="30">0.566755</PC>

			<PC Number="31">0.063395</PC>

			<PC Number="32">-0.426762</PC>

			<PC Number="33">-0.148567</PC>

			<PC Number="34">0.253954</PC>

			<PC Number="35">0.433633</PC>

			<PC Number="36">1.417006</PC>

			<PC Number="37">0.284361</PC>

			<PC Number="38">-0.315323</PC>

			<PC Number="39">-0.482541</PC>

			<PC Number="40">0.839205</PC>

			<PC Number="41">0.954137</PC>

			<PC Number="42">-1.055743</PC>

			<PC Number="43">0.074623</PC>

			<PC Number="44">-0.276413</PC>

			<PC Number="45">-0.387759</PC>

			<PC Number="46">0.413622</PC>

			<PC Number="47">-0.696112</PC>

			<PC Number="48">0.542159</PC>

			<PC Number="49">-0.947525</PC>

			<PC Number="50">0.203253</PC>

			<PC Number="51">0.618339</PC>

			<PC Number="52">-0.127494</PC>

			<PC Number="53">-0.396252</PC>

			<PC Number="54">0.191720</PC>

			<PC Number="55">0.496687</PC>

			<PC Number="56">0.254311</PC>

			<PC Number="57">0.129771</PC>

			<PC Number="58">0.808389</PC>

			<PC Number="59">0.331778</PC>

			<PC Number="60">-0.111898</PC>

			<PC Number="61">0.264608</PC>

			<PC Number="62">-0.165880</PC>

			<PC Number="63">-0.207295</PC>

			<PC Number="64">0.245835</PC>

			<PC Number="65">0.144247</PC>

			<PC Number="66">-0.047695</PC>

		</Spectrum>

		<Spectrum Class="1" SpectraPath="F:\Imaging\Corazones_Anguita\Inf\Inf_1_Medio_C\Inf_1_Medio_C\0_R00X062Y015\1\1SLin\fid">

			<PC Number="1">1.596581</PC>

			<PC Number="2">0.113701</PC>

			<PC Number="3">0.130705</PC>

			<PC Number="4">1.207692</PC>

			<PC Number="5">-1.160773</PC>

			<PC Number="6">2.708958</PC>

			<PC Number="7">-0.532202</PC>

			<PC Number="8">0.753013</PC>

			<PC Number="9">1.608888</PC>

			<PC Number="10">-0.617859</PC>

			<PC Number="11">0.209474</PC>

			<PC Number="12">-0.714478</PC>

			<PC Number="13">-1.012834</PC>

			<PC Number="14">-0.717718</PC>

			<PC Number="15">-1.018030</PC>

			<PC Number="16">0.344239</PC>

			<PC Number="17">-0.076358</PC>

			<PC Number="18">-0.275979</PC>

			<PC Number="19">-1.988523</PC>

			<PC Number="20">-0.534319</PC>

			<PC Number="21">0.624615</PC>

			<PC Number="22">1.292027</PC>

			<PC Number="23">-0.598677</PC>

			<PC Number="24">-0.122582</PC>

			<PC Number="25">0.061936</PC>

			<PC Number="26">0.948220</PC>

			<PC Number="27">0.055084</PC>

			<PC Number="28">-0.538342</PC>

			<PC Number="29">-0.258450</PC>

			<PC Number="30">0.756118</PC>

			<PC Number="31">-0.459792</PC>

			<PC Number="32">1.337317</PC>

			<PC Number="33">-0.572543</PC>

			<PC Number="34">0.433925</PC>

			<PC Number="35">-0.592017</PC>

			<PC Number="36">1.074093</PC>

			<PC Number="37">0.656538</PC>

			<PC Number="38">0.231626</PC>

			<PC Number="39">-0.441495</PC>

			<PC Number="40">0.875160</PC>

			<PC Number="41">-0.237149</PC>

			<PC Number="42">-0.987578</PC>

			<PC Number="43">0.157818</PC>

			<PC Number="44">-0.390418</PC>

			<PC Number="45">-0.640229</PC>

			<PC Number="46">0.362653</PC>

			<PC Number="47">-0.112144</PC>

			<PC Number="48">-0.501141</PC>

			<PC Number="49">-0.195316</PC>

			<PC Number="50">-0.523384</PC>

			<PC Number="51">-0.162932</PC>

			<PC Number="52">0.403136</PC>

			<PC Number="53">-0.529947</PC>

			<PC Number="54">0.004114</PC>

			<PC Number="55">-0.651098</PC>

			<PC Number="56">0.327082</PC>

			<PC Number="57">0.297753</PC>

			<PC Number="58">-0.276514</PC>

			<PC Number="59">-0.088963</PC>

			<PC Number="60">-0.333957</PC>

			<PC Number="61">0.326270</PC>

			<PC Number="62">0.011303</PC>

			<PC Number="63">0.030272</PC>

			<PC Number="64">-0.057572</PC>

			<PC Number="65">-0.001443</PC>

			<PC Number="66">0.006510</PC>

		</Spectrum>

		<Spectrum Class="1" SpectraPath="F:\Imaging\Corazones_Anguita\Inf\Inf_1_Medio_C\Inf_1_Medio_C\0_R00X063Y015\1\1SLin\fid">

			<PC Number="1">-1.306372</PC>

			<PC Number="2">0.656815</PC>

			<PC Number="3">0.583826</PC>

			<PC Number="4">0.352645</PC>

			<PC Number="5">-0.797337</PC>

			<PC Number="6">3.087825</PC>

			<PC Number="7">1.794539</PC>

			<PC Number="8">0.949635</PC>

			<PC Number="9">-0.237638</PC>

			<PC Number="10">0.636908</PC>

			<PC Number="11">1.002649</PC>

			<PC Number="12">1.198188</PC>

			<PC Number="13">1.860430</PC>

			<PC Number="14">-1.212797</PC>

			<PC Number="15">2.182223</PC>

			<PC Number="16">-1.084549</PC>

			<PC Number="17">-0.232873</PC>

			<PC Number="18">-0.885082</PC>

			<PC Number="19">-1.879404</PC>

			<PC Number="20">0.164260</PC>

			<PC Number="21">0.242436</PC>

			<PC Number="22">0.895653</PC>

			<PC Number="23">0.075563</PC>

			<PC Number="24">-1.261277</PC>

			<PC Number="25">-0.731282</PC>

			<PC Number="26">-0.700709</PC>

			<PC Number="27">0.170903</PC>

			<PC Number="28">0.947709</PC>

			<PC Number="29">-0.480657</PC>

			<PC Number="30">0.138134</PC>

			<PC Number="31">0.365338</PC>

			<PC Number="32">0.142121</PC>

			<PC Number="33">-1.285393</PC>

			<PC Number="34">-0.325657</PC>

			<PC Number="35">-1.006453</PC>

			<PC Number="36">0.608130</PC>

			<PC Number="37">0.572914</PC>

			<PC Number="38">0.024825</PC>

			<PC Number="39">0.687018</PC>

			<PC Number="40">0.224979</PC>

			<PC Number="41">-0.441639</PC>

			<PC Number="42">-0.181093</PC>

			<PC Number="43">0.840854</PC>

			<PC Number="44">-0.421491</PC>

			<PC Number="45">0.238084</PC>

			<PC Number="46">-0.055687</PC>

			<PC Number="47">0.647778</PC>

			<PC Number="48">0.365660</PC>

			<PC Number="49">-0.105198</PC>

			<PC Number="50">-0.085725</PC>

			<PC Number="51">0.843237</PC>

			<PC Number="52">0.592341</PC>

			<PC Number="53">0.550885</PC>

			<PC Number="54">-0.092789</PC>

			<PC Number="55">-0.139054</PC>

			<PC Number="56">0.351152</PC>

			<PC Number="57">0.194347</PC>

			<PC Number="58">0.265534</PC>

			<PC Number="59">0.209021</PC>

			<PC Number="60">-0.325108</PC>

			<PC Number="61">0.354493</PC>

			<PC Number="62">0.395172</PC>

			<PC Number="63">0.019171</PC>

			<PC Number="64">0.003043</PC>

			<PC Number="65">0.304397</PC>

			<PC Number="66">-0.018070</PC>

		</Spectrum>

		<Spectrum Class="1" SpectraPath="F:\Imaging\Corazones_Anguita\Inf\Inf_1_Medio_C\Inf_1_Medio_C\0_R00X064Y015\1\1SLin\fid">

			<PC Number="1">-3.913021</PC>

			<PC Number="2">-3.020173</PC>

			<PC Number="3">1.164427</PC>

			<PC Number="4">0.093057</PC>

			<PC Number="5">-0.205071</PC>

			<PC Number="6">2.522089</PC>

			<PC Number="7">-0.046610</PC>

			<PC Number="8">0.256450</PC>

			<PC Number="9">-1.341584</PC>

			<PC Number="10">-0.493759</PC>

			<PC Number="11">1.071184</PC>

			<PC Number="12">0.598168</PC>

			<PC Number="13">0.293009</PC>

			<PC Number="14">-0.224858</PC>

			<PC Number="15">1.371905</PC>

			<PC Number="16">1.057322</PC>

			<PC Number="17">0.106582</PC>

			<PC Number="18">-1.088626</PC>

			<PC Number="19">0.397882</PC>

			<PC Number="20">-0.153894</PC>

			<PC Number="21">1.110208</PC>

			<PC Number="22">0.145393</PC>

			<PC Number="23">-0.511799</PC>

			<PC Number="24">0.862007</PC>

			<PC Number="25">-1.095956</PC>

			<PC Number="26">0.064928</PC>

			<PC Number="27">-0.226907</PC>

			<PC Number="28">-0.748364</PC>

			<PC Number="29">-0.525351</PC>

			<PC Number="30">-1.141812</PC>

			<PC Number="31">-0.661573</PC>

			<PC Number="32">1.224980</PC>

			<PC Number="33">-0.164171</PC>

			<PC Number="34">0.263577</PC>

			<PC Number="35">-0.481259</PC>

			<PC Number="36">-0.551327</PC>

			<PC Number="37">0.699092</PC>

			<PC Number="38">-0.253949</PC>

			<PC Number="39">1.250448</PC>

			<PC Number="40">1.708784</PC>

			<PC Number="41">-0.540245</PC>

			<PC Number="42">-0.640937</PC>

			<PC Number="43">0.518670</PC>

			<PC Number="44">0.041290</PC>

			<PC Number="45">-1.177505</PC>

			<PC Number="46">0.489164</PC>

			<PC Number="47">0.557702</PC>

			<PC Number="48">0.612491</PC>

			<PC Number="49">0.177600</PC>

			<PC Number="50">0.334932</PC>

			<PC Number="51">0.798027</PC>

			<PC Number="52">0.732710</PC>

			<PC Number="53">-0.683638</PC>

			<PC Number="54">-0.196703</PC>

			<PC Number="55">0.573739</PC>

			<PC Number="56">-0.409503</PC>

			<PC Number="57">-0.560371</PC>

			<PC Number="58">-0.339652</PC>

			<PC Number="59">0.309729</PC>

			<PC Number="60">0.040665</PC>

			<PC Number="61">0.416612</PC>

			<PC Number="62">-0.044986</PC>

			<PC Number="63">0.141467</PC>

			<PC Number="64">-0.005184</PC>

			<PC Number="65">0.057005</PC>

			<PC Number="66">0.072242</PC>

		</Spectrum>

		<Spectrum Class="1" SpectraPath="F:\Imaging\Corazones_Anguita\Inf\Inf_1_Medio_C\Inf_1_Medio_C\0_R00X065Y015\1\1SLin\fid">

			<PC Number="1">-1.534635</PC>

			<PC Number="2">-0.748759</PC>

			<PC Number="3">1.531357</PC>

			<PC Number="4">-0.683605</PC>

			<PC Number="5">0.521251</PC>

			<PC Number="6">1.916864</PC>

			<PC Number="7">1.158436</PC>

			<PC Number="8">1.397448</PC>

			<PC Number="9">0.857648</PC>

			<PC Number="10">0.145640</PC>

			<PC Number="11">1.006104</PC>

			<PC Number="12">0.853054</PC>

			<PC Number="13">0.814512</PC>

			<PC Number="14">-0.330866</PC>

			<PC Number="15">0.187184</PC>

			<PC Number="16">1.056867</PC>

			<PC Number="17">0.735434</PC>

			<PC Number="18">-0.986328</PC>

			<PC Number="19">-0.973742</PC>

			<PC Number="20">-0.213306</PC>

			<PC Number="21">-0.686929</PC>

			<PC Number="22">0.188205</PC>

			<PC Number="23">-0.897555</PC>

			<PC Number="24">-0.663160</PC>

			<PC Number="25">0.540665</PC>

			<PC Number="26">-0.522179</PC>

			<PC Number="27">0.321782</PC>

			<PC Number="28">-1.227133</PC>

			<PC Number="29">-0.012120</PC>

			<PC Number="30">-0.297449</PC>

			<PC Number="31">-0.647015</PC>

			<PC Number="32">0.281839</PC>

			<PC Number="33">-0.370478</PC>

			<PC Number="34">0.842581</PC>

			<PC Number="35">-0.680669</PC>

			<PC Number="36">0.531391</PC>

			<PC Number="37">0.288313</PC>

			<PC Number="38">0.260576</PC>

			<PC Number="39">-0.301022</PC>

			<PC Number="40">-0.266224</PC>

			<PC Number="41">-0.778108</PC>

			<PC Number="42">-1.059638</PC>

			<PC Number="43">-0.153522</PC>

			<PC Number="44">-0.372219</PC>

			<PC Number="45">0.245679</PC>

			<PC Number="46">0.046315</PC>

			<PC Number="47">0.139976</PC>

			<PC Number="48">-0.446221</PC>

			<PC Number="49">0.422641</PC>

			<PC Number="50">-0.155504</PC>

			<PC Number="51">0.190219</PC>

			<PC Number="52">0.508364</PC>

			<PC Number="53">-0.400421</PC>

			<PC Number="54">-0.072165</PC>

			<PC Number="55">-0.049240</PC>

			<PC Number="56">0.185978</PC>

			<PC Number="57">-0.221596</PC>

			<PC Number="58">-0.314761</PC>

			<PC Number="59">0.172772</PC>

			<PC Number="60">0.427716</PC>

			<PC Number="61">-0.047499</PC>

			<PC Number="62">-0.411766</PC>

			<PC Number="63">0.226937</PC>

			<PC Number="64">0.585198</PC>

			<PC Number="65">0.052080</PC>

			<PC Number="66">-0.010208</PC>

		</Spectrum>

		<Spectrum Class="1" SpectraPath="F:\Imaging\Corazones_Anguita\Inf\Inf_1_Medio_C\Inf_1_Medio_C\0_R00X066Y015\1\1SLin\fid">

			<PC Number="1">10.400115</PC>

			<PC Number="2">5.492867</PC>

			<PC Number="3">-4.185089</PC>

			<PC Number="4">3.586264</PC>

			<PC Number="5">-5.107072</PC>

			<PC Number="6">4.543327</PC>

			<PC Number="7">1.098001</PC>

			<PC Number="8">0.730161</PC>

			<PC Number="9">2.075582</PC>

			<PC Number="10">0.662306</PC>

			<PC Number="11">-2.061646</PC>

			<PC Number="12">1.318209</PC>

			<PC Number="13">-2.105389</PC>

			<PC Number="14">-0.531480</PC>

			<PC Number="15">-0.470157</PC>

			<PC Number="16">-1.403231</PC>

			<PC Number="17">0.630823</PC>

			<PC Number="18">0.328687</PC>

			<PC Number="19">0.545579</PC>

			<PC Number="20">0.005901</PC>

			<PC Number="21">0.422827</PC>

			<PC Number="22">1.380726</PC>

			<PC Number="23">-0.003010</PC>

			<PC Number="24">1.018603</PC>

			<PC Number="25">0.833579</PC>

			<PC Number="26">1.340400</PC>

			<PC Number="27">-0.054825</PC>

			<PC Number="28">0.750572</PC>

			<PC Number="29">1.146576</PC>

			<PC Number="30">-0.261449</PC>

			<PC Number="31">0.345171</PC>

			<PC Number="32">1.721212</PC>

			<PC Number="33">-2.228564</PC>

			<PC Number="34">0.720595</PC>

			<PC Number="35">-0.218254</PC>

			<PC Number="36">0.692581</PC>

			<PC Number="37">-0.334742</PC>

			<PC Number="38">-0.399818</PC>

			<PC Number="39">0.879790</PC>

			<PC Number="40">1.342277</PC>

			<PC Number="41">-1.325199</PC>

			<PC Number="42">1.316092</PC>

			<PC Number="43">-0.457335</PC>

			<PC Number="44">-0.471689</PC>

			<PC Number="45">0.264305</PC>

			<PC Number="46">-0.379248</PC>

			<PC Number="47">-0.009322</PC>

			<PC Number="48">0.306549</PC>

			<PC Number="49">-0.778472</PC>

			<PC Number="50">-0.318707</PC>

			<PC Number="51">-0.150858</PC>

			<PC Number="52">0.147614</PC>

			<PC Number="53">0.195341</PC>

			<PC Number="54">-0.991213</PC>

			<PC Number="55">0.084156</PC>

			<PC Number="56">0.608444</PC>

			<PC Number="57">0.722028</PC>

			<PC Number="58">0.165995</PC>

			<PC Number="59">-0.480549</PC>

			<PC Number="60">0.435451</PC>

			<PC Number="61">0.470208</PC>

			<PC Number="62">-0.709947</PC>

			<PC Number="63">0.120737</PC>

			<PC Number="64">-0.261597</PC>

			<PC Number="65">0.051706</PC>

			<PC Number="66">0.013002</PC>

		</Spectrum>

		<Spectrum Class="1" SpectraPath="F:\Imaging\Corazones_Anguita\Inf\Inf_1_Medio_C\Inf_1_Medio_C\0_R00X067Y015\1\1SLin\fid">

			<PC Number="1">1.190408</PC>

			<PC Number="2">-0.876247</PC>

			<PC Number="3">1.139004</PC>

			<PC Number="4">2.370229</PC>

			<PC Number="5">-2.201180</PC>

			<PC Number="6">0.931754</PC>

			<PC Number="7">0.893080</PC>

			<PC Number="8">0.940101</PC>

			<PC Number="9">1.239816</PC>

			<PC Number="10">-0.732135</PC>

			<PC Number="11">-1.271709</PC>

			<PC Number="12">-0.963960</PC>

			<PC Number="13">-0.530130</PC>

			<PC Number="14">0.206787</PC>

			<PC Number="15">0.545043</PC>

			<PC Number="16">-0.241151</PC>

			<PC Number="17">-1.272507</PC>

			<PC Number="18">1.483567</PC>

			<PC Number="19">0.299141</PC>

			<PC Number="20">-1.262932</PC>

			<PC Number="21">0.241116</PC>

			<PC Number="22">0.049748</PC>

			<PC Number="23">-0.400006</PC>

			<PC Number="24">-0.098293</PC>

			<PC Number="25">-0.136222</PC>

			<PC Number="26">0.042112</PC>

			<PC Number="27">1.155993</PC>

			<PC Number="28">0.745972</PC>

			<PC Number="29">-0.013185</PC>

			<PC Number="30">0.091365</PC>

			<PC Number="31">0.009601</PC>

			<PC Number="32">0.765562</PC>

			<PC Number="33">-0.001547</PC>

			<PC Number="34">-0.072851</PC>

			<PC Number="35">-1.908253</PC>

			<PC Number="36">1.185798</PC>

			<PC Number="37">0.320535</PC>

			<PC Number="38">-0.643796</PC>

			<PC Number="39">0.366710</PC>

			<PC Number="40">0.716266</PC>

			<PC Number="41">-0.074341</PC>

			<PC Number="42">-0.544255</PC>

			<PC Number="43">-0.424480</PC>

			<PC Number="44">0.184423</PC>

			<PC Number="45">-1.299124</PC>

			<PC Number="46">0.409905</PC>

			<PC Number="47">-0.957716</PC>

			<PC Number="48">0.100957</PC>

			<PC Number="49">-0.469107</PC>

			<PC Number="50">-0.176624</PC>

			<PC Number="51">-0.055103</PC>

			<PC Number="52">0.029356</PC>

			<PC Number="53">-0.309889</PC>

			<PC Number="54">-0.135836</PC>

			<PC Number="55">0.427300</PC>

			<PC Number="56">-0.327450</PC>

			<PC Number="57">0.125238</PC>

			<PC Number="58">0.468735</PC>

			<PC Number="59">0.047691</PC>

			<PC Number="60">-0.118145</PC>

			<PC Number="61">-0.039879</PC>

			<PC Number="62">-0.632585</PC>

			<PC Number="63">0.404767</PC>

			<PC Number="64">-0.058867</PC>

			<PC Number="65">0.102300</PC>

			<PC Number="66">0.102215</PC>

		</Spectrum>

		<Spectrum Class="1" SpectraPath="F:\Imaging\Corazones_Anguita\Inf\Inf_1_Medio_C\Inf_1_Medio_C\0_R00X068Y015\1\1SLin\fid">

			<PC Number="1">3.095476</PC>

			<PC Number="2">-0.776911</PC>

			<PC Number="3">-0.744132</PC>

			<PC Number="4">2.600327</PC>

			<PC Number="5">-1.934361</PC>

			<PC Number="6">3.041826</PC>

			<PC Number="7">-0.202345</PC>

			<PC Number="8">0.497152</PC>

			<PC Number="9">2.868192</PC>

			<PC Number="10">-0.039920</PC>

			<PC Number="11">1.344114</PC>

			<PC Number="12">0.996263</PC>

			<PC Number="13">-1.131639</PC>

			<PC Number="14">-1.128187</PC>

			<PC Number="15">0.391928</PC>

			<PC Number="16">-1.587418</PC>

			<PC Number="17">0.723727</PC>

			<PC Number="18">0.981172</PC>

			<PC Number="19">0.193951</PC>

			<PC Number="20">-0.061385</PC>

			<PC Number="21">-0.687085</PC>

			<PC Number="22">0.174879</PC>

			<PC Number="23">-0.593744</PC>

			<PC Number="24">0.217074</PC>

			<PC Number="25">0.126042</PC>

			<PC Number="26">-1.208094</PC>

			<PC Number="27">-0.634723</PC>

			<PC Number="28">-0.101476</PC>

			<PC Number="29">0.391754</PC>

			<PC Number="30">-0.239602</PC>

			<PC Number="31">-0.245899</PC>

			<PC Number="32">0.111870</PC>

			<PC Number="33">-0.524152</PC>

			<PC Number="34">-0.659499</PC>

			<PC Number="35">0.279569</PC>

			<PC Number="36">0.942632</PC>

			<PC Number="37">0.233504</PC>

			<PC Number="38">0.584541</PC>

			<PC Number="39">-0.071171</PC>

			<PC Number="40">-0.754736</PC>

			<PC Number="41">0.116389</PC>

			<PC Number="42">0.210704</PC>

			<PC Number="43">-0.337293</PC>

			<PC Number="44">0.145324</PC>

			<PC Number="45">-0.715074</PC>

			<PC Number="46">1.132493</PC>

			<PC Number="47">0.174493</PC>

			<PC Number="48">0.646045</PC>

			<PC Number="49">0.210248</PC>

			<PC Number="50">0.588995</PC>

			<PC Number="51">-0.304076</PC>

			<PC Number="52">-0.227044</PC>

			<PC Number="53">-0.782891</PC>

			<PC Number="54">-0.784269</PC>

			<PC Number="55">0.141114</PC>

			<PC Number="56">0.050939</PC>

			<PC Number="57">0.293674</PC>

			<PC Number="58">0.278085</PC>

			<PC Number="59">0.299148</PC>

			<PC Number="60">-0.162736</PC>

			<PC Number="61">0.143871</PC>

			<PC Number="62">-0.818458</PC>

			<PC Number="63">0.063725</PC>

			<PC Number="64">0.186529</PC>

			<PC Number="65">-0.064299</PC>

			<PC Number="66">0.047256</PC>

		</Spectrum>

		<Spectrum Class="1" SpectraPath="F:\Imaging\Corazones_Anguita\Inf\Inf_1_Medio_C\Inf_1_Medio_C\0_R00X069Y015\1\1SLin\fid">

			<PC Number="1">-2.080107</PC>

			<PC Number="2">-1.811421</PC>

			<PC Number="3">1.302630</PC>

			<PC Number="4">1.310172</PC>

			<PC Number="5">-0.836052</PC>

			<PC Number="6">0.751412</PC>

			<PC Number="7">-0.566949</PC>

			<PC Number="8">0.668757</PC>

			<PC Number="9">0.932052</PC>

			<PC Number="10">-1.256434</PC>

			<PC Number="11">1.305645</PC>

			<PC Number="12">-0.393747</PC>

			<PC Number="13">0.167175</PC>

			<PC Number="14">0.582427</PC>

			<PC Number="15">1.244461</PC>

			<PC Number="16">-2.006426</PC>

			<PC Number="17">-0.203264</PC>

			<PC Number="18">-0.247277</PC>

			<PC Number="19">0.352200</PC>

			<PC Number="20">0.552772</PC>

			<PC Number="21">-0.432069</PC>

			<PC Number="22">-1.052796</PC>

			<PC Number="23">-0.227020</PC>

			<PC Number="24">0.863993</PC>

			<PC Number="25">-0.175660</PC>

			<PC Number="26">1.144165</PC>

			<PC Number="27">-0.615257</PC>

			<PC Number="28">0.022983</PC>

			<PC Number="29">-0.892112</PC>

			<PC Number="30">0.179637</PC>

			<PC Number="31">-0.325978</PC>

			<PC Number="32">0.267298</PC>

			<PC Number="33">0.569411</PC>

			<PC Number="34">-0.450493</PC>

			<PC Number="35">-0.951590</PC>

			<PC Number="36">0.227613</PC>

			<PC Number="37">0.565731</PC>

			<PC Number="38">-0.656439</PC>

			<PC Number="39">-0.744654</PC>

			<PC Number="40">0.606259</PC>

			<PC Number="41">0.470177</PC>

			<PC Number="42">0.444357</PC>

			<PC Number="43">-0.565147</PC>

			<PC Number="44">-0.351311</PC>

			<PC Number="45">-0.699200</PC>

			<PC Number="46">-0.333074</PC>

			<PC Number="47">0.076854</PC>

			<PC Number="48">0.629135</PC>

			<PC Number="49">0.267120</PC>

			<PC Number="50">-0.054120</PC>

			<PC Number="51">0.385574</PC>

			<PC Number="52">0.432049</PC>

			<PC Number="53">-0.124323</PC>

			<PC Number="54">-0.215909</PC>

			<PC Number="55">0.595266</PC>

			<PC Number="56">-0.671513</PC>

			<PC Number="57">-0.226097</PC>

			<PC Number="58">0.067801</PC>

			<PC Number="59">0.053526</PC>

			<PC Number="60">0.373431</PC>

			<PC Number="61">0.300697</PC>

			<PC Number="62">-0.176770</PC>

			<PC Number="63">-0.165531</PC>

			<PC Number="64">0.185677</PC>

			<PC Number="65">-0.047997</PC>

			<PC Number="66">-0.032233</PC>

		</Spectrum>

		<Spectrum Class="1" SpectraPath="F:\Imaging\Corazones_Anguita\Inf\Inf_1_Medio_C\Inf_1_Medio_C\0_R00X070Y015\1\1SLin\fid">

			<PC Number="1">-0.284326</PC>

			<PC Number="2">-1.453351</PC>

			<PC Number="3">0.788210</PC>

			<PC Number="4">0.476590</PC>

			<PC Number="5">-0.649142</PC>

			<PC Number="6">1.307173</PC>

			<PC Number="7">-0.240883</PC>

			<PC Number="8">-1.411978</PC>

			<PC Number="9">0.350502</PC>

			<PC Number="10">-0.326901</PC>

			<PC Number="11">1.584188</PC>

			<PC Number="12">0.792725</PC>

			<PC Number="13">1.968725</PC>

			<PC Number="14">0.103610</PC>

			<PC Number="15">-0.390423</PC>

			<PC Number="16">-1.089660</PC>

			<PC Number="17">-0.785340</PC>

			<PC Number="18">0.373395</PC>

			<PC Number="19">1.111528</PC>

			<PC Number="20">0.291104</PC>

			<PC Number="21">-0.924373</PC>

			<PC Number="22">0.235054</PC>

			<PC Number="23">0.029561</PC>

			<PC Number="24">1.025729</PC>

			<PC Number="25">0.264576</PC>

			<PC Number="26">0.300269</PC>

			<PC Number="27">-0.408601</PC>

			<PC Number="28">0.633825</PC>

			<PC Number="29">-1.758807</PC>

			<PC Number="30">-0.444973</PC>

			<PC Number="31">0.499057</PC>

			<PC Number="32">0.249009</PC>

			<PC Number="33">0.866299</PC>

			<PC Number="34">0.347222</PC>

			<PC Number="35">-0.333295</PC>

			<PC Number="36">0.153063</PC>

			<PC Number="37">-0.244816</PC>

			<PC Number="38">0.361712</PC>

			<PC Number="39">-0.385996</PC>

			<PC Number="40">-1.053457</PC>

			<PC Number="41">0.180376</PC>

			<PC Number="42">-1.079741</PC>

			<PC Number="43">1.337010</PC>

			<PC Number="44">-0.178839</PC>

			<PC Number="45">-0.261984</PC>

			<PC Number="46">-0.236667</PC>

			<PC Number="47">1.069446</PC>

			<PC Number="48">0.265308</PC>

			<PC Number="49">-0.593885</PC>

			<PC Number="50">0.623423</PC>

			<PC Number="51">0.433406</PC>

			<PC Number="52">-0.234037</PC>

			<PC Number="53">0.029035</PC>

			<PC Number="54">0.084351</PC>

			<PC Number="55">-0.221667</PC>

			<PC Number="56">-0.229128</PC>

			<PC Number="57">-0.222100</PC>

			<PC Number="58">-0.358269</PC>

			<PC Number="59">0.486294</PC>

			<PC Number="60">-0.043593</PC>

			<PC Number="61">0.343430</PC>

			<PC Number="62">-0.343310</PC>

			<PC Number="63">0.299804</PC>

			<PC Number="64">0.065587</PC>

			<PC Number="65">0.161562</PC>

			<PC Number="66">-0.003911</PC>

		</Spectrum>

		<Spectrum Class="1" SpectraPath="F:\Imaging\Corazones_Anguita\Inf\Inf_1_Medio_C\Inf_1_Medio_C\0_R00X071Y015\1\1SLin\fid">

			<PC Number="1">-3.901653</PC>

			<PC Number="2">-2.704052</PC>

			<PC Number="3">3.322897</PC>

			<PC Number="4">2.103808</PC>

			<PC Number="5">-1.007222</PC>

			<PC Number="6">1.535993</PC>

			<PC Number="7">0.124910</PC>

			<PC Number="8">0.182936</PC>

			<PC Number="9">1.088674</PC>

			<PC Number="10">-0.130960</PC>

			<PC Number="11">0.442542</PC>

			<PC Number="12">-0.461353</PC>

			<PC Number="13">1.117853</PC>

			<PC Number="14">-0.358504</PC>

			<PC Number="15">1.659695</PC>

			<PC Number="16">0.808031</PC>

			<PC Number="17">-0.946580</PC>

			<PC Number="18">-0.763351</PC>

			<PC Number="19">0.345786</PC>

			<PC Number="20">-1.122705</PC>

			<PC Number="21">-0.458706</PC>

			<PC Number="22">0.565625</PC>

			<PC Number="23">0.832738</PC>

			<PC Number="24">0.951561</PC>

			<PC Number="25">-0.454655</PC>

			<PC Number="26">-0.165849</PC>

			<PC Number="27">-0.118615</PC>

			<PC Number="28">2.169865</PC>

			<PC Number="29">-0.097368</PC>

			<PC Number="30">0.121973</PC>

			<PC Number="31">-0.362679</PC>

			<PC Number="32">-0.684246</PC>

			<PC Number="33">0.749760</PC>

			<PC Number="34">-0.686415</PC>

			<PC Number="35">0.771880</PC>

			<PC Number="36">0.057815</PC>

			<PC Number="37">0.518304</PC>

			<PC Number="38">0.699933</PC>

			<PC Number="39">0.284703</PC>

			<PC Number="40">0.929701</PC>

			<PC Number="41">-0.267829</PC>

			<PC Number="42">-0.857608</PC>

			<PC Number="43">0.124105</PC>

			<PC Number="44">-0.018363</PC>

			<PC Number="45">0.507777</PC>

			<PC Number="46">0.466562</PC>

			<PC Number="47">-0.745434</PC>

			<PC Number="48">0.097056</PC>

			<PC Number="49">0.424346</PC>

			<PC Number="50">-0.172877</PC>

			<PC Number="51">-0.092665</PC>

			<PC Number="52">0.139337</PC>

			<PC Number="53">-0.025114</PC>

			<PC Number="54">-0.157460</PC>

			<PC Number="55">-0.354801</PC>

			<PC Number="56">0.276818</PC>

			<PC Number="57">-0.342746</PC>

			<PC Number="58">-0.166415</PC>

			<PC Number="59">0.080057</PC>

			<PC Number="60">-0.454662</PC>

			<PC Number="61">-0.167251</PC>

			<PC Number="62">0.210243</PC>

			<PC Number="63">0.030092</PC>

			<PC Number="64">0.123143</PC>

			<PC Number="65">0.089263</PC>

			<PC Number="66">0.017181</PC>

		</Spectrum>

		<Spectrum Class="1" SpectraPath="F:\Imaging\Corazones_Anguita\Inf\Inf_1_Medio_C\Inf_1_Medio_C\0_R00X072Y015\1\1SLin\fid">

			<PC Number="1">-3.690765</PC>

			<PC Number="2">1.133119</PC>

			<PC Number="3">2.863858</PC>

			<PC Number="4">0.807915</PC>

			<PC Number="5">-0.877072</PC>

			<PC Number="6">1.176434</PC>

			<PC Number="7">1.197123</PC>

			<PC Number="8">0.034990</PC>

			<PC Number="9">3.112355</PC>

			<PC Number="10">0.089598</PC>

			<PC Number="11">0.029873</PC>

			<PC Number="12">-1.277519</PC>

			<PC Number="13">1.882622</PC>

			<PC Number="14">0.983548</PC>

			<PC Number="15">-1.491045</PC>

			<PC Number="16">0.004625</PC>

			<PC Number="17">-0.535247</PC>

			<PC Number="18">-0.830949</PC>

			<PC Number="19">-0.694147</PC>

			<PC Number="20">0.862991</PC>

			<PC Number="21">-0.040041</PC>

			<PC Number="22">0.159829</PC>

			<PC Number="23">-0.926580</PC>

			<PC Number="24">-0.273841</PC>

			<PC Number="25">0.620767</PC>

			<PC Number="26">0.466365</PC>

			<PC Number="27">-0.106714</PC>

			<PC Number="28">-0.025442</PC>

			<PC Number="29">0.457140</PC>

			<PC Number="30">0.212224</PC>

			<PC Number="31">0.254122</PC>

			<PC Number="32">0.157854</PC>

			<PC Number="33">0.020517</PC>

			<PC Number="34">-0.384013</PC>

			<PC Number="35">0.038381</PC>

			<PC Number="36">0.327402</PC>

			<PC Number="37">0.243029</PC>

			<PC Number="38">1.531472</PC>

			<PC Number="39">0.361019</PC>

			<PC Number="40">0.777525</PC>

			<PC Number="41">0.555615</PC>

			<PC Number="42">0.091867</PC>

			<PC Number="43">0.248081</PC>

			<PC Number="44">-0.718391</PC>

			<PC Number="45">-0.073294</PC>

			<PC Number="46">0.718760</PC>

			<PC Number="47">-0.797071</PC>

			<PC Number="48">0.292854</PC>

			<PC Number="49">-0.809938</PC>

			<PC Number="50">0.589417</PC>

			<PC Number="51">0.289426</PC>

			<PC Number="52">0.182178</PC>

			<PC Number="53">-0.521497</PC>

			<PC Number="54">-0.177940</PC>

			<PC Number="55">-1.771103</PC>

			<PC Number="56">-0.127001</PC>

			<PC Number="57">0.331409</PC>

			<PC Number="58">0.083415</PC>

			<PC Number="59">-0.150082</PC>

			<PC Number="60">-0.167280</PC>

			<PC Number="61">-0.298250</PC>

			<PC Number="62">-0.493691</PC>

			<PC Number="63">-0.031500</PC>

			<PC Number="64">0.098845</PC>

			<PC Number="65">0.003725</PC>

			<PC Number="66">-0.019886</PC>

		</Spectrum>

		<Spectrum Class="1" SpectraPath="F:\Imaging\Corazones_Anguita\Inf\Inf_1_Medio_C\Inf_1_Medio_C\0_R00X073Y015\1\1SLin\fid">

			<PC Number="1">2.355179</PC>

			<PC Number="2">3.291317</PC>

			<PC Number="3">-0.795537</PC>

			<PC Number="4">0.394516</PC>

			<PC Number="5">-2.645671</PC>

			<PC Number="6">0.736448</PC>

			<PC Number="7">-0.101339</PC>

			<PC Number="8">-0.614131</PC>

			<PC Number="9">1.445494</PC>

			<PC Number="10">-0.757007</PC>

			<PC Number="11">1.421720</PC>

			<PC Number="12">0.076898</PC>

			<PC Number="13">-0.442545</PC>

			<PC Number="14">0.664241</PC>

			<PC Number="15">0.639009</PC>

			<PC Number="16">0.093853</PC>

			<PC Number="17">0.957392</PC>

			<PC Number="18">-1.402911</PC>

			<PC Number="19">-0.333262</PC>

			<PC Number="20">-0.108165</PC>

			<PC Number="21">-0.228787</PC>

			<PC Number="22">-0.004679</PC>

			<PC Number="23">0.693292</PC>

			<PC Number="24">-0.581802</PC>

			<PC Number="25">-0.299576</PC>

			<PC Number="26">-0.389113</PC>

			<PC Number="27">0.165300</PC>

			<PC Number="28">0.122806</PC>

			<PC Number="29">-0.278427</PC>

			<PC Number="30">-0.586614</PC>

			<PC Number="31">-0.384262</PC>

			<PC Number="32">-0.070412</PC>

			<PC Number="33">-0.150533</PC>

			<PC Number="34">0.059867</PC>

			<PC Number="35">-0.189737</PC>

			<PC Number="36">0.185057</PC>

			<PC Number="37">0.131936</PC>

			<PC Number="38">-0.170537</PC>

			<PC Number="39">-0.066545</PC>

			<PC Number="40">0.506799</PC>

			<PC Number="41">-0.020817</PC>

			<PC Number="42">0.417545</PC>

			<PC Number="43">-0.374713</PC>

			<PC Number="44">-0.184119</PC>

			<PC Number="45">-0.047187</PC>

			<PC Number="46">0.076317</PC>

			<PC Number="47">-0.305110</PC>

			<PC Number="48">0.128882</PC>

			<PC Number="49">-0.697356</PC>

			<PC Number="50">-0.612664</PC>

			<PC Number="51">0.398289</PC>

			<PC Number="52">0.204818</PC>

			<PC Number="53">-0.219259</PC>

			<PC Number="54">-0.627746</PC>

			<PC Number="55">0.959764</PC>

			<PC Number="56">-0.096650</PC>

			<PC Number="57">-0.123445</PC>

			<PC Number="58">0.335187</PC>

			<PC Number="59">-0.044390</PC>

			<PC Number="60">0.039501</PC>

			<PC Number="61">-0.060696</PC>

			<PC Number="62">-0.047730</PC>

			<PC Number="63">0.078182</PC>

			<PC Number="64">-0.004392</PC>

			<PC Number="65">0.304437</PC>

			<PC Number="66">-0.036289</PC>

		</Spectrum>

		<Spectrum Class="1" SpectraPath="F:\Imaging\Corazones_Anguita\Inf\Inf_1_Medio_C\Inf_1_Medio_C\0_R00X074Y015\1\1SLin\fid">

			<PC Number="1">2.218662</PC>

			<PC Number="2">0.004703</PC>

			<PC Number="3">-0.057194</PC>

			<PC Number="4">0.280697</PC>

			<PC Number="5">-2.648892</PC>

			<PC Number="6">2.043360</PC>

			<PC Number="7">1.141169</PC>

			<PC Number="8">-0.726583</PC>

			<PC Number="9">-1.564582</PC>

			<PC Number="10">-0.998829</PC>

			<PC Number="11">0.379199</PC>

			<PC Number="12">1.206458</PC>

			<PC Number="13">-0.210927</PC>

			<PC Number="14">1.458207</PC>

			<PC Number="15">-0.615162</PC>

			<PC Number="16">-0.552529</PC>

			<PC Number="17">0.370270</PC>

			<PC Number="18">0.583032</PC>

			<PC Number="19">0.419953</PC>

			<PC Number="20">1.014865</PC>

			<PC Number="21">-0.542203</PC>

			<PC Number="22">-0.679247</PC>

			<PC Number="23">-0.338517</PC>

			<PC Number="24">1.977464</PC>

			<PC Number="25">0.651773</PC>

			<PC Number="26">-0.435406</PC>

			<PC Number="27">0.441518</PC>

			<PC Number="28">-0.445972</PC>

			<PC Number="29">-0.384426</PC>

			<PC Number="30">0.046812</PC>

			<PC Number="31">-0.704045</PC>

			<PC Number="32">0.415553</PC>

			<PC Number="33">-0.106169</PC>

			<PC Number="34">0.429877</PC>

			<PC Number="35">-0.115184</PC>

			<PC Number="36">-0.315450</PC>

			<PC Number="37">0.265881</PC>

			<PC Number="38">-0.468597</PC>

			<PC Number="39">1.392655</PC>

			<PC Number="40">-0.321249</PC>

			<PC Number="41">-0.795623</PC>

			<PC Number="42">-0.367478</PC>

			<PC Number="43">0.118643</PC>

			<PC Number="44">-0.973551</PC>

			<PC Number="45">0.014630</PC>

			<PC Number="46">-0.544758</PC>

			<PC Number="47">0.091190</PC>

			<PC Number="48">-0.045364</PC>

			<PC Number="49">0.275231</PC>

			<PC Number="50">0.030366</PC>

			<PC Number="51">-0.649109</PC>

			<PC Number="52">0.315270</PC>

			<PC Number="53">-0.244809</PC>

			<PC Number="54">0.587919</PC>

			<PC Number="55">-0.072509</PC>

			<PC Number="56">-0.278745</PC>

			<PC Number="57">0.279729</PC>

			<PC Number="58">-0.464610</PC>

			<PC Number="59">-0.008941</PC>

			<PC Number="60">0.295296</PC>

			<PC Number="61">0.184552</PC>

			<PC Number="62">-0.449199</PC>

			<PC Number="63">-0.135915</PC>

			<PC Number="64">0.006507</PC>

			<PC Number="65">-0.074661</PC>

			<PC Number="66">0.018252</PC>

		</Spectrum>

		<Spectrum Class="1" SpectraPath="F:\Imaging\Corazones_Anguita\Inf\Inf_1_Medio_C\Inf_1_Medio_C\0_R00X075Y015\1\1SLin\fid">

			<PC Number="1">-2.492110</PC>

			<PC Number="2">-3.610457</PC>

			<PC Number="3">2.360521</PC>

			<PC Number="4">-0.007787</PC>

			<PC Number="5">0.730084</PC>

			<PC Number="6">1.446058</PC>

			<PC Number="7">1.533424</PC>

			<PC Number="8">-0.395026</PC>

			<PC Number="9">0.247751</PC>

			<PC Number="10">0.447039</PC>

			<PC Number="11">0.121121</PC>

			<PC Number="12">-0.480488</PC>

			<PC Number="13">0.538814</PC>

			<PC Number="14">-2.507508</PC>

			<PC Number="15">0.599812</PC>

			<PC Number="16">-0.745232</PC>

			<PC Number="17">-1.021460</PC>

			<PC Number="18">0.700825</PC>

			<PC Number="19">-1.246891</PC>

			<PC Number="20">0.477898</PC>

			<PC Number="21">-0.664961</PC>

			<PC Number="22">-0.238626</PC>

			<PC Number="23">1.116620</PC>

			<PC Number="24">0.393250</PC>

			<PC Number="25">0.706012</PC>

			<PC Number="26">0.076511</PC>

			<PC Number="27">0.543941</PC>

			<PC Number="28">0.220414</PC>

			<PC Number="29">0.053907</PC>

			<PC Number="30">-0.381753</PC>

			<PC Number="31">0.368776</PC>

			<PC Number="32">0.382068</PC>

			<PC Number="33">0.971294</PC>

			<PC Number="34">-0.104461</PC>

			<PC Number="35">-0.748350</PC>

			<PC Number="36">0.105170</PC>

			<PC Number="37">0.751049</PC>

			<PC Number="38">-0.940428</PC>

			<PC Number="39">-0.504498</PC>

			<PC Number="40">-0.142175</PC>

			<PC Number="41">0.261984</PC>

			<PC Number="42">-0.759969</PC>

			<PC Number="43">0.189780</PC>

			<PC Number="44">-0.339594</PC>

			<PC Number="45">0.406032</PC>

			<PC Number="46">-0.166821</PC>

			<PC Number="47">0.003243</PC>

			<PC Number="48">-0.104315</PC>

			<PC Number="49">-0.721728</PC>

			<PC Number="50">-0.348890</PC>

			<PC Number="51">-0.255737</PC>

			<PC Number="52">0.017782</PC>

			<PC Number="53">-0.170309</PC>

			<PC Number="54">-0.210260</PC>

			<PC Number="55">0.173350</PC>

			<PC Number="56">-0.161909</PC>

			<PC Number="57">-0.140639</PC>

			<PC Number="58">0.175105</PC>

			<PC Number="59">0.493543</PC>

			<PC Number="60">0.250124</PC>

			<PC Number="61">0.242259</PC>

			<PC Number="62">-0.093811</PC>

			<PC Number="63">-0.148429</PC>

			<PC Number="64">-0.208277</PC>

			<PC Number="65">-0.165110</PC>

			<PC Number="66">0.054265</PC>

		</Spectrum>

		<Spectrum Class="1" SpectraPath="F:\Imaging\Corazones_Anguita\Inf\Inf_1_Medio_C\Inf_1_Medio_C\0_R00X076Y015\1\1SLin\fid">

			<PC Number="1">-3.438827</PC>

			<PC Number="2">-2.784163</PC>

			<PC Number="3">1.893064</PC>

			<PC Number="4">-1.009769</PC>

			<PC Number="5">0.676471</PC>

			<PC Number="6">2.650581</PC>

			<PC Number="7">0.792699</PC>

			<PC Number="8">0.656129</PC>

			<PC Number="9">-0.209478</PC>

			<PC Number="10">0.293062</PC>

			<PC Number="11">0.487362</PC>

			<PC Number="12">1.552608</PC>

			<PC Number="13">2.192199</PC>

			<PC Number="14">0.117766</PC>

			<PC Number="15">1.645275</PC>

			<PC Number="16">0.993418</PC>

			<PC Number="17">-1.025835</PC>

			<PC Number="18">-2.581232</PC>

			<PC Number="19">0.477105</PC>

			<PC Number="20">0.868020</PC>

			<PC Number="21">0.086835</PC>

			<PC Number="22">-0.212362</PC>

			<PC Number="23">-0.329376</PC>

			<PC Number="24">-0.108994</PC>

			<PC Number="25">0.456597</PC>

			<PC Number="26">0.213237</PC>

			<PC Number="27">0.558675</PC>

			<PC Number="28">0.409280</PC>

			<PC Number="29">-0.896462</PC>

			<PC Number="30">-0.115413</PC>

			<PC Number="31">-0.644109</PC>

			<PC Number="32">1.201031</PC>

			<PC Number="33">-0.837932</PC>

			<PC Number="34">-0.310386</PC>

			<PC Number="35">-0.544156</PC>

			<PC Number="36">0.885107</PC>

			<PC Number="37">-0.383141</PC>

			<PC Number="38">-0.750124</PC>

			<PC Number="39">-0.666496</PC>

			<PC Number="40">-0.248706</PC>

			<PC Number="41">-0.491254</PC>

			<PC Number="42">-0.620363</PC>

			<PC Number="43">-0.275770</PC>

			<PC Number="44">-0.447539</PC>

			<PC Number="45">0.343291</PC>

			<PC Number="46">0.020819</PC>

			<PC Number="47">0.984184</PC>

			<PC Number="48">0.521067</PC>

			<PC Number="49">0.391329</PC>

			<PC Number="50">-0.265019</PC>

			<PC Number="51">-0.117130</PC>

			<PC Number="52">0.090675</PC>

			<PC Number="53">-0.311695</PC>

			<PC Number="54">0.128838</PC>

			<PC Number="55">0.240206</PC>

			<PC Number="56">-0.483302</PC>

			<PC Number="57">0.631657</PC>

			<PC Number="58">-0.235156</PC>

			<PC Number="59">0.497774</PC>

			<PC Number="60">-0.264233</PC>

			<PC Number="61">-0.208912</PC>

			<PC Number="62">-0.084858</PC>

			<PC Number="63">-0.274243</PC>

			<PC Number="64">-0.037477</PC>

			<PC Number="65">0.038584</PC>

			<PC Number="66">-0.005072</PC>

		</Spectrum>

		<Spectrum Class="1" SpectraPath="F:\Imaging\Corazones_Anguita\Inf\Inf_1_Medio_C\Inf_1_Medio_C\0_R00X077Y015\1\1SLin\fid">

			<PC Number="1">-3.869688</PC>

			<PC Number="2">-2.595097</PC>

			<PC Number="3">3.252741</PC>

			<PC Number="4">0.941066</PC>

			<PC Number="5">0.714106</PC>

			<PC Number="6">1.856963</PC>

			<PC Number="7">1.150487</PC>

			<PC Number="8">0.096584</PC>

			<PC Number="9">1.139925</PC>

			<PC Number="10">-0.262804</PC>

			<PC Number="11">0.743223</PC>

			<PC Number="12">-0.683580</PC>

			<PC Number="13">1.405724</PC>

			<PC Number="14">-1.232114</PC>

			<PC Number="15">-0.088298</PC>

			<PC Number="16">-0.691044</PC>

			<PC Number="17">-0.285274</PC>

			<PC Number="18">1.151944</PC>

			<PC Number="19">1.112051</PC>

			<PC Number="20">-0.040592</PC>

			<PC Number="21">-0.271295</PC>

			<PC Number="22">-0.083600</PC>

			<PC Number="23">0.231260</PC>

			<PC Number="24">-0.259629</PC>

			<PC Number="25">-0.091759</PC>

			<PC Number="26">0.394045</PC>

			<PC Number="27">0.416112</PC>

			<PC Number="28">-0.225256</PC>

			<PC Number="29">0.697583</PC>

			<PC Number="30">-0.207429</PC>

			<PC Number="31">-0.539212</PC>

			<PC Number="32">-0.731727</PC>

			<PC Number="33">-0.446352</PC>

			<PC Number="34">0.410648</PC>

			<PC Number="35">0.426868</PC>

			<PC Number="36">0.670523</PC>

			<PC Number="37">-0.727852</PC>

			<PC Number="38">0.747007</PC>

			<PC Number="39">-0.722838</PC>

			<PC Number="40">-1.388512</PC>

			<PC Number="41">1.296924</PC>

			<PC Number="42">0.554006</PC>

			<PC Number="43">1.285845</PC>

			<PC Number="44">0.390959</PC>

			<PC Number="45">-0.925048</PC>

			<PC Number="46">0.556060</PC>

			<PC Number="47">-0.449137</PC>

			<PC Number="48">0.068432</PC>

			<PC Number="49">0.189532</PC>

			<PC Number="50">0.041835</PC>

			<PC Number="51">-0.425116</PC>

			<PC Number="52">0.126102</PC>

			<PC Number="53">-0.177017</PC>

			<PC Number="54">-0.343082</PC>

			<PC Number="55">0.014889</PC>

			<PC Number="56">-0.298156</PC>

			<PC Number="57">0.506993</PC>

			<PC Number="58">-0.355303</PC>

			<PC Number="59">-0.214627</PC>

			<PC Number="60">-0.204784</PC>

			<PC Number="61">0.184489</PC>

			<PC Number="62">-0.092173</PC>

			<PC Number="63">-0.048225</PC>

			<PC Number="64">-0.164784</PC>

			<PC Number="65">-0.003713</PC>

			<PC Number="66">-0.057291</PC>

		</Spectrum>

		<Spectrum Class="1" SpectraPath="F:\Imaging\Corazones_Anguita\Inf\Inf_1_Medio_C\Inf_1_Medio_C\0_R00X078Y015\1\1SLin\fid">

			<PC Number="1">-3.672107</PC>

			<PC Number="2">-2.878375</PC>

			<PC Number="3">2.415416</PC>

			<PC Number="4">1.077422</PC>

			<PC Number="5">0.010945</PC>

			<PC Number="6">1.590884</PC>

			<PC Number="7">0.540116</PC>

			<PC Number="8">0.509396</PC>

			<PC Number="9">-0.098582</PC>

			<PC Number="10">0.456329</PC>

			<PC Number="11">-0.259650</PC>

			<PC Number="12">0.021558</PC>

			<PC Number="13">-0.438542</PC>

			<PC Number="14">-1.141949</PC>

			<PC Number="15">-0.930069</PC>

			<PC Number="16">-1.877208</PC>

			<PC Number="17">0.155942</PC>

			<PC Number="18">0.306835</PC>

			<PC Number="19">-0.391086</PC>

			<PC Number="20">1.189437</PC>

			<PC Number="21">-2.045069</PC>

			<PC Number="22">-1.257620</PC>

			<PC Number="23">-0.302943</PC>

			<PC Number="24">0.963389</PC>

			<PC Number="25">1.552554</PC>

			<PC Number="26">1.142833</PC>

			<PC Number="27">0.339078</PC>

			<PC Number="28">0.361138</PC>

			<PC Number="29">-0.513948</PC>

			<PC Number="30">0.151880</PC>

			<PC Number="31">0.557492</PC>

			<PC Number="32">1.325279</PC>

			<PC Number="33">0.097677</PC>

			<PC Number="34">0.641548</PC>

			<PC Number="35">-0.839554</PC>

			<PC Number="36">-0.650063</PC>

			<PC Number="37">-0.432783</PC>

			<PC Number="38">0.618945</PC>

			<PC Number="39">0.793911</PC>

			<PC Number="40">0.383678</PC>

			<PC Number="41">0.338817</PC>

			<PC Number="42">-0.745873</PC>

			<PC Number="43">1.088497</PC>

			<PC Number="44">0.016629</PC>

			<PC Number="45">-0.913370</PC>

			<PC Number="46">-0.384947</PC>

			<PC Number="47">0.506005</PC>

			<PC Number="48">-0.496404</PC>

			<PC Number="49">0.125725</PC>

			<PC Number="50">-0.214775</PC>

			<PC Number="51">0.442522</PC>

			<PC Number="52">0.121683</PC>

			<PC Number="53">-0.581127</PC>

			<PC Number="54">-0.311659</PC>

			<PC Number="55">0.200952</PC>

			<PC Number="56">-0.587022</PC>

			<PC Number="57">-0.597199</PC>

			<PC Number="58">0.111406</PC>

			<PC Number="59">0.037925</PC>

			<PC Number="60">0.104475</PC>

			<PC Number="61">0.093400</PC>

			<PC Number="62">0.022378</PC>

			<PC Number="63">0.016870</PC>

			<PC Number="64">0.076528</PC>

			<PC Number="65">0.169816</PC>

			<PC Number="66">0.098507</PC>

		</Spectrum>

		<Spectrum Class="1" SpectraPath="F:\Imaging\Corazones_Anguita\Inf\Inf_1_Medio_C\Inf_1_Medio_C\0_R00X079Y015\1\1SLin\fid">

			<PC Number="1">-2.674243</PC>

			<PC Number="2">-2.422511</PC>

			<PC Number="3">1.856356</PC>

			<PC Number="4">2.116568</PC>

			<PC Number="5">-0.456098</PC>

			<PC Number="6">1.167293</PC>

			<PC Number="7">-1.503210</PC>

			<PC Number="8">-0.434169</PC>

			<PC Number="9">0.320968</PC>

			<PC Number="10">0.107532</PC>

			<PC Number="11">0.954600</PC>

			<PC Number="12">0.860569</PC>

			<PC Number="13">0.417576</PC>

			<PC Number="14">0.682546</PC>

			<PC Number="15">0.216747</PC>

			<PC Number="16">1.067027</PC>

			<PC Number="17">1.041285</PC>

			<PC Number="18">0.187028</PC>

			<PC Number="19">0.896498</PC>

			<PC Number="20">-0.120466</PC>

			<PC Number="21">0.362203</PC>

			<PC Number="22">0.683519</PC>

			<PC Number="23">0.039262</PC>

			<PC Number="24">1.112522</PC>

			<PC Number="25">-1.370273</PC>

			<PC Number="26">0.987672</PC>

			<PC Number="27">-0.046240</PC>

			<PC Number="28">-1.629490</PC>

			<PC Number="29">0.116396</PC>

			<PC Number="30">1.747353</PC>

			<PC Number="31">1.066374</PC>

			<PC Number="32">-0.390592</PC>

			<PC Number="33">0.612699</PC>

			<PC Number="34">-0.008064</PC>

			<PC Number="35">-0.198650</PC>

			<PC Number="36">0.549800</PC>

			<PC Number="37">1.699371</PC>

			<PC Number="38">-0.351174</PC>

			<PC Number="39">-0.492120</PC>

			<PC Number="40">0.412028</PC>

			<PC Number="41">-0.907277</PC>

			<PC Number="42">1.244654</PC>

			<PC Number="43">0.773771</PC>

			<PC Number="44">-0.793761</PC>

			<PC Number="45">-0.109627</PC>

			<PC Number="46">0.676999</PC>

			<PC Number="47">0.152555</PC>

			<PC Number="48">0.734958</PC>

			<PC Number="49">0.830421</PC>

			<PC Number="50">0.671413</PC>

			<PC Number="51">-0.281991</PC>

			<PC Number="52">0.075351</PC>

			<PC Number="53">-0.377544</PC>

			<PC Number="54">-0.576989</PC>

			<PC Number="55">0.423242</PC>

			<PC Number="56">-0.172759</PC>

			<PC Number="57">0.035258</PC>

			<PC Number="58">-0.277634</PC>

			<PC Number="59">-0.192694</PC>

			<PC Number="60">-0.319809</PC>

			<PC Number="61">0.197152</PC>

			<PC Number="62">-0.315018</PC>

			<PC Number="63">0.136471</PC>

			<PC Number="64">-0.272503</PC>

			<PC Number="65">0.121098</PC>

			<PC Number="66">-0.020080</PC>

		</Spectrum>

		<Spectrum Class="1" SpectraPath="F:\Imaging\Corazones_Anguita\Inf\Inf_1_Medio_C\Inf_1_Medio_C\0_R00X080Y015\1\1SLin\fid">

			<PC Number="1">-2.547739</PC>

			<PC Number="2">-0.317124</PC>

			<PC Number="3">1.773200</PC>

			<PC Number="4">1.908451</PC>

			<PC Number="5">0.148962</PC>

			<PC Number="6">0.755247</PC>

			<PC Number="7">-0.967254</PC>

			<PC Number="8">-1.368361</PC>

			<PC Number="9">-0.567595</PC>

			<PC Number="10">-0.421592</PC>

			<PC Number="11">-0.740048</PC>

			<PC Number="12">1.497010</PC>

			<PC Number="13">-0.710999</PC>

			<PC Number="14">-0.263232</PC>

			<PC Number="15">-1.395798</PC>

			<PC Number="16">0.923419</PC>

			<PC Number="17">0.796726</PC>

			<PC Number="18">0.640992</PC>

			<PC Number="19">-1.768013</PC>

			<PC Number="20">-1.524772</PC>

			<PC Number="21">-0.102857</PC>

			<PC Number="22">-0.320076</PC>

			<PC Number="23">-0.166013</PC>

			<PC Number="24">0.217285</PC>

			<PC Number="25">-0.975167</PC>

			<PC Number="26">-0.144677</PC>

			<PC Number="27">0.608454</PC>

			<PC Number="28">-0.064258</PC>

			<PC Number="29">2.896776</PC>

			<PC Number="30">-0.756383</PC>

			<PC Number="31">0.233190</PC>

			<PC Number="32">-1.399444</PC>

			<PC Number="33">-0.703134</PC>

			<PC Number="34">-0.367734</PC>

			<PC Number="35">-0.795650</PC>

			<PC Number="36">0.174008</PC>

			<PC Number="37">-0.034741</PC>

			<PC Number="38">-1.406088</PC>

			<PC Number="39">-0.275516</PC>

			<PC Number="40">-0.081184</PC>

			<PC Number="41">-0.732333</PC>

			<PC Number="42">0.455561</PC>

			<PC Number="43">0.415080</PC>

			<PC Number="44">0.240083</PC>

			<PC Number="45">1.054935</PC>

			<PC Number="46">-0.228410</PC>

			<PC Number="47">-0.512261</PC>

			<PC Number="48">-0.499297</PC>

			<PC Number="49">-0.171280</PC>

			<PC Number="50">-0.520612</PC>

			<PC Number="51">-0.745645</PC>

			<PC Number="52">0.183375</PC>

			<PC Number="53">0.198356</PC>

			<PC Number="54">-0.245659</PC>

			<PC Number="55">0.183303</PC>

			<PC Number="56">-0.253699</PC>

			<PC Number="57">-0.026581</PC>

			<PC Number="58">0.245958</PC>

			<PC Number="59">-0.104090</PC>

			<PC Number="60">-0.113456</PC>

			<PC Number="61">0.343478</PC>

			<PC Number="62">0.077881</PC>

			<PC Number="63">-0.044820</PC>

			<PC Number="64">-0.050069</PC>

			<PC Number="65">0.225602</PC>

			<PC Number="66">-0.022061</PC>

		</Spectrum>

		<Spectrum Class="1" SpectraPath="F:\Imaging\Corazones_Anguita\Inf\Inf_1_Medio_C\Inf_1_Medio_C\0_R00X081Y015\1\1SLin\fid">

			<PC Number="1">-0.470166</PC>

			<PC Number="2">1.167370</PC>

			<PC Number="3">1.576834</PC>

			<PC Number="4">-0.088581</PC>

			<PC Number="5">-1.562203</PC>

			<PC Number="6">0.041611</PC>

			<PC Number="7">0.082653</PC>

			<PC Number="8">0.023713</PC>

			<PC Number="9">0.804908</PC>

			<PC Number="10">-0.893653</PC>

			<PC Number="11">-0.447080</PC>

			<PC Number="12">0.176447</PC>

			<PC Number="13">0.171133</PC>

			<PC Number="14">0.118878</PC>

			<PC Number="15">0.556256</PC>

			<PC Number="16">1.211943</PC>

			<PC Number="17">-0.708660</PC>

			<PC Number="18">-1.593728</PC>

			<PC Number="19">0.289140</PC>

			<PC Number="20">-0.358260</PC>

			<PC Number="21">0.924420</PC>

			<PC Number="22">-0.128485</PC>

			<PC Number="23">-0.160380</PC>

			<PC Number="24">1.924548</PC>

			<PC Number="25">0.253785</PC>

			<PC Number="26">0.686878</PC>

			<PC Number="27">0.352297</PC>

			<PC Number="28">0.184688</PC>

			<PC Number="29">-0.708502</PC>

			<PC Number="30">0.015635</PC>

			<PC Number="31">0.416587</PC>

			<PC Number="32">0.090320</PC>

			<PC Number="33">0.948428</PC>

			<PC Number="34">-0.276720</PC>

			<PC Number="35">0.340578</PC>

			<PC Number="36">-0.818328</PC>

			<PC Number="37">0.157280</PC>

			<PC Number="38">-0.539775</PC>

			<PC Number="39">1.349006</PC>

			<PC Number="40">0.278609</PC>

			<PC Number="41">0.542490</PC>

			<PC Number="42">0.585664</PC>

			<PC Number="43">1.369936</PC>

			<PC Number="44">-1.536822</PC>

			<PC Number="45">-0.363184</PC>

			<PC Number="46">-0.130114</PC>

			<PC Number="47">-1.052876</PC>

			<PC Number="48">-0.413932</PC>

			<PC Number="49">-1.025302</PC>

			<PC Number="50">-0.044254</PC>

			<PC Number="51">-0.844356</PC>

			<PC Number="52">0.405072</PC>

			<PC Number="53">0.221607</PC>

			<PC Number="54">0.244577</PC>

			<PC Number="55">0.897417</PC>

			<PC Number="56">-0.108921</PC>

			<PC Number="57">-0.087665</PC>

			<PC Number="58">0.473048</PC>

			<PC Number="59">0.667482</PC>

			<PC Number="60">-0.061311</PC>

			<PC Number="61">0.084629</PC>

			<PC Number="62">-0.119999</PC>

			<PC Number="63">-0.295946</PC>

			<PC Number="64">0.110825</PC>

			<PC Number="65">0.090860</PC>

			<PC Number="66">-0.011502</PC>

		</Spectrum>

		<Spectrum Class="1" SpectraPath="F:\Imaging\Corazones_Anguita\Inf\Inf_1_Medio_C\Inf_1_Medio_C\0_R00X082Y015\1\1SLin\fid">

			<PC Number="1">-0.995828</PC>

			<PC Number="2">-2.106932</PC>

			<PC Number="3">2.444648</PC>

			<PC Number="4">-0.285979</PC>

			<PC Number="5">0.245413</PC>

			<PC Number="6">0.034411</PC>

			<PC Number="7">0.523628</PC>

			<PC Number="8">0.141334</PC>

			<PC Number="9">-0.972991</PC>

			<PC Number="10">-1.284015</PC>

			<PC Number="11">0.503995</PC>

			<PC Number="12">-0.792204</PC>

			<PC Number="13">0.114293</PC>

			<PC Number="14">0.077861</PC>

			<PC Number="15">0.061148</PC>

			<PC Number="16">-0.312324</PC>

			<PC Number="17">-0.745581</PC>

			<PC Number="18">-0.057023</PC>

			<PC Number="19">-0.487515</PC>

			<PC Number="20">0.777625</PC>

			<PC Number="21">-0.524801</PC>

			<PC Number="22">0.342716</PC>

			<PC Number="23">-0.482554</PC>

			<PC Number="24">1.004075</PC>

			<PC Number="25">-0.481534</PC>

			<PC Number="26">-0.741170</PC>

			<PC Number="27">-0.035860</PC>

			<PC Number="28">1.266950</PC>

			<PC Number="29">0.108017</PC>

			<PC Number="30">0.930400</PC>

			<PC Number="31">0.688922</PC>

			<PC Number="32">0.188309</PC>

			<PC Number="33">0.686682</PC>

			<PC Number="34">-0.190910</PC>

			<PC Number="35">-0.487237</PC>

			<PC Number="36">-0.712390</PC>

			<PC Number="37">0.144023</PC>

			<PC Number="38">-0.196894</PC>

			<PC Number="39">-0.579899</PC>

			<PC Number="40">-0.202389</PC>

			<PC Number="41">-0.870248</PC>

			<PC Number="42">0.012641</PC>

			<PC Number="43">-0.416846</PC>

			<PC Number="44">-1.461886</PC>

			<PC Number="45">0.924279</PC>

			<PC Number="46">-0.169249</PC>

			<PC Number="47">-0.576684</PC>

			<PC Number="48">0.080808</PC>

			<PC Number="49">-0.399034</PC>

			<PC Number="50">-0.943321</PC>

			<PC Number="51">0.366252</PC>

			<PC Number="52">0.242117</PC>

			<PC Number="53">-0.172883</PC>

			<PC Number="54">0.491489</PC>

			<PC Number="55">0.049251</PC>

			<PC Number="56">0.433989</PC>

			<PC Number="57">-0.422514</PC>

			<PC Number="58">0.226480</PC>

			<PC Number="59">-0.100665</PC>

			<PC Number="60">0.242348</PC>

			<PC Number="61">0.220354</PC>

			<PC Number="62">-0.046055</PC>

			<PC Number="63">-0.281076</PC>

			<PC Number="64">-0.190749</PC>

			<PC Number="65">0.010876</PC>

			<PC Number="66">0.003605</PC>

		</Spectrum>

		<Spectrum Class="1" SpectraPath="F:\Imaging\Corazones_Anguita\Inf\Inf_1_Medio_C\Inf_1_Medio_C\0_R00X083Y015\1\1SLin\fid">

			<PC Number="1">-2.566628</PC>

			<PC Number="2">-0.687543</PC>

			<PC Number="3">2.034084</PC>

			<PC Number="4">0.124436</PC>

			<PC Number="5">-0.121419</PC>

			<PC Number="6">0.819867</PC>

			<PC Number="7">1.605696</PC>

			<PC Number="8">-0.005154</PC>

			<PC Number="9">1.101476</PC>

			<PC Number="10">-0.430925</PC>

			<PC Number="11">1.146690</PC>

			<PC Number="12">-0.706325</PC>

			<PC Number="13">-0.861271</PC>

			<PC Number="14">0.709262</PC>

			<PC Number="15">-0.308116</PC>

			<PC Number="16">-0.269904</PC>

			<PC Number="17">0.866818</PC>

			<PC Number="18">-0.042490</PC>

			<PC Number="19">-0.254561</PC>

			<PC Number="20">-0.076363</PC>

			<PC Number="21">0.528701</PC>

			<PC Number="22">-0.809728</PC>

			<PC Number="23">-0.829783</PC>

			<PC Number="24">0.516303</PC>

			<PC Number="25">0.421581</PC>

			<PC Number="26">0.349901</PC>

			<PC Number="27">-1.019911</PC>

			<PC Number="28">-0.158292</PC>

			<PC Number="29">0.296318</PC>

			<PC Number="30">0.680612</PC>

			<PC Number="31">-0.326123</PC>

			<PC Number="32">1.217567</PC>

			<PC Number="33">-1.082147</PC>

			<PC Number="34">0.132084</PC>

			<PC Number="35">-0.430458</PC>

			<PC Number="36">0.409649</PC>

			<PC Number="37">0.555501</PC>

			<PC Number="38">0.155720</PC>

			<PC Number="39">0.550642</PC>

			<PC Number="40">0.111692</PC>

			<PC Number="41">-0.333475</PC>

			<PC Number="42">0.866827</PC>

			<PC Number="43">-0.377163</PC>

			<PC Number="44">0.577503</PC>

			<PC Number="45">-0.344820</PC>

			<PC Number="46">-0.135430</PC>

			<PC Number="47">0.916709</PC>

			<PC Number="48">0.475337</PC>

			<PC Number="49">-0.115859</PC>

			<PC Number="50">-0.259259</PC>

			<PC Number="51">0.618752</PC>

			<PC Number="52">0.606771</PC>

			<PC Number="53">-0.359114</PC>

			<PC Number="54">-0.102627</PC>

			<PC Number="55">-0.360589</PC>

			<PC Number="56">-0.358253</PC>

			<PC Number="57">0.346229</PC>

			<PC Number="58">0.109116</PC>

			<PC Number="59">0.483243</PC>

			<PC Number="60">-0.007763</PC>

			<PC Number="61">0.322745</PC>

			<PC Number="62">0.023242</PC>

			<PC Number="63">0.074912</PC>

			<PC Number="64">0.148390</PC>

			<PC Number="65">-0.130366</PC>

			<PC Number="66">-0.033000</PC>

		</Spectrum>

		<Spectrum Class="1" SpectraPath="F:\Imaging\Corazones_Anguita\Inf\Inf_1_Medio_C\Inf_1_Medio_C\0_R00X084Y015\1\1SLin\fid">

			<PC Number="1">-0.792517</PC>

			<PC Number="2">-0.380357</PC>

			<PC Number="3">1.108771</PC>

			<PC Number="4">0.769872</PC>

			<PC Number="5">-0.466839</PC>

			<PC Number="6">0.503926</PC>

			<PC Number="7">-0.374278</PC>

			<PC Number="8">0.557856</PC>

			<PC Number="9">0.463340</PC>

			<PC Number="10">0.060347</PC>

			<PC Number="11">-0.236562</PC>

			<PC Number="12">-0.353131</PC>

			<PC Number="13">1.416547</PC>

			<PC Number="14">0.961972</PC>

			<PC Number="15">0.639008</PC>

			<PC Number="16">0.280017</PC>

			<PC Number="17">-0.271115</PC>

			<PC Number="18">0.870384</PC>

			<PC Number="19">-0.834624</PC>

			<PC Number="20">-1.149852</PC>

			<PC Number="21">-0.214057</PC>

			<PC Number="22">-1.149862</PC>

			<PC Number="23">-0.918557</PC>

			<PC Number="24">-0.756562</PC>

			<PC Number="25">-0.008402</PC>

			<PC Number="26">-0.641032</PC>

			<PC Number="27">-0.090239</PC>

			<PC Number="28">-1.072003</PC>

			<PC Number="29">-0.327711</PC>

			<PC Number="30">-1.467906</PC>

			<PC Number="31">-0.021836</PC>

			<PC Number="32">0.439162</PC>

			<PC Number="33">-0.862609</PC>

			<PC Number="34">-0.495923</PC>

			<PC Number="35">-0.012952</PC>

			<PC Number="36">0.146888</PC>

			<PC Number="37">-0.418015</PC>

			<PC Number="38">0.839346</PC>

			<PC Number="39">0.732982</PC>

			<PC Number="40">0.281902</PC>

			<PC Number="41">-0.003968</PC>

			<PC Number="42">0.408803</PC>

			<PC Number="43">-0.139383</PC>

			<PC Number="44">-1.040114</PC>

			<PC Number="45">-0.894967</PC>

			<PC Number="46">-0.319325</PC>

			<PC Number="47">0.452795</PC>

			<PC Number="48">0.012816</PC>

			<PC Number="49">-0.404559</PC>

			<PC Number="50">-0.223548</PC>

			<PC Number="51">-0.404669</PC>

			<PC Number="52">0.218681</PC>

			<PC Number="53">-0.634063</PC>

			<PC Number="54">-0.022439</PC>

			<PC Number="55">-0.514459</PC>

			<PC Number="56">0.791485</PC>

			<PC Number="57">0.094439</PC>

			<PC Number="58">-0.185106</PC>

			<PC Number="59">0.031326</PC>

			<PC Number="60">0.147925</PC>

			<PC Number="61">0.029575</PC>

			<PC Number="62">0.444337</PC>

			<PC Number="63">0.116227</PC>

			<PC Number="64">-0.172223</PC>

			<PC Number="65">0.298006</PC>

			<PC Number="66">0.005353</PC>

		</Spectrum>

		<Spectrum Class="1" SpectraPath="F:\Imaging\Corazones_Anguita\Inf\Inf_1_Medio_C\Inf_1_Medio_C\0_R00X085Y015\1\1SLin\fid">

			<PC Number="1">-3.471556</PC>

			<PC Number="2">-3.084752</PC>

			<PC Number="3">3.047465</PC>

			<PC Number="4">-0.334409</PC>

			<PC Number="5">0.231083</PC>

			<PC Number="6">2.228672</PC>

			<PC Number="7">2.309040</PC>

			<PC Number="8">0.540918</PC>

			<PC Number="9">-0.256630</PC>

			<PC Number="10">-0.555309</PC>

			<PC Number="11">-0.753219</PC>

			<PC Number="12">-1.837271</PC>

			<PC Number="13">1.054125</PC>

			<PC Number="14">-0.788300</PC>

			<PC Number="15">-0.884974</PC>

			<PC Number="16">0.382293</PC>

			<PC Number="17">-0.133725</PC>

			<PC Number="18">-0.257051</PC>

			<PC Number="19">-0.012025</PC>

			<PC Number="20">0.097911</PC>

			<PC Number="21">0.857515</PC>

			<PC Number="22">0.297340</PC>

			<PC Number="23">0.362388</PC>

			<PC Number="24">0.580257</PC>

			<PC Number="25">0.080085</PC>

			<PC Number="26">-0.851676</PC>

			<PC Number="27">0.362648</PC>

			<PC Number="28">0.476633</PC>

			<PC Number="29">-0.391715</PC>

			<PC Number="30">-0.060608</PC>

			<PC Number="31">-0.337759</PC>

			<PC Number="32">-0.014467</PC>

			<PC Number="33">0.133843</PC>

			<PC Number="34">-0.332277</PC>

			<PC Number="35">0.744138</PC>

			<PC Number="36">-0.044827</PC>

			<PC Number="37">-0.126065</PC>

			<PC Number="38">0.208274</PC>

			<PC Number="39">0.008085</PC>

			<PC Number="40">0.293814</PC>

			<PC Number="41">-0.989280</PC>

			<PC Number="42">0.396067</PC>

			<PC Number="43">0.407640</PC>

			<PC Number="44">-0.378388</PC>

			<PC Number="45">0.141519</PC>

			<PC Number="46">0.597126</PC>

			<PC Number="47">0.115478</PC>

			<PC Number="48">-1.079080</PC>

			<PC Number="49">0.388806</PC>

			<PC Number="50">0.602128</PC>

			<PC Number="51">-0.519835</PC>

			<PC Number="52">0.444581</PC>

			<PC Number="53">-0.587468</PC>

			<PC Number="54">0.119389</PC>

			<PC Number="55">-0.567807</PC>

			<PC Number="56">-0.812631</PC>

			<PC Number="57">0.088072</PC>

			<PC Number="58">0.033518</PC>

			<PC Number="59">-0.093332</PC>

			<PC Number="60">0.373649</PC>

			<PC Number="61">-0.352883</PC>

			<PC Number="62">0.129795</PC>

			<PC Number="63">-0.153181</PC>

			<PC Number="64">0.018779</PC>

			<PC Number="65">0.187995</PC>

			<PC Number="66">0.086223</PC>

		</Spectrum>

		<Spectrum Class="1" SpectraPath="F:\Imaging\Corazones_Anguita\Inf\Inf_1_Medio_C\Inf_1_Medio_C\0_R00X086Y015\1\1SLin\fid">

			<PC Number="1">-0.261890</PC>

			<PC Number="2">0.993270</PC>

			<PC Number="3">0.832663</PC>

			<PC Number="4">-1.079305</PC>

			<PC Number="5">-0.052960</PC>

			<PC Number="6">0.978923</PC>

			<PC Number="7">0.189601</PC>

			<PC Number="8">-0.261979</PC>

			<PC Number="9">0.131067</PC>

			<PC Number="10">-0.805344</PC>

			<PC Number="11">-0.445343</PC>

			<PC Number="12">0.845039</PC>

			<PC Number="13">0.525147</PC>

			<PC Number="14">0.934558</PC>

			<PC Number="15">0.500471</PC>

			<PC Number="16">-0.133362</PC>

			<PC Number="17">-0.641651</PC>

			<PC Number="18">1.070894</PC>

			<PC Number="19">0.844021</PC>

			<PC Number="20">0.234932</PC>

			<PC Number="21">-1.100353</PC>

			<PC Number="22">-0.426940</PC>

			<PC Number="23">0.951432</PC>

			<PC Number="24">-0.439332</PC>

			<PC Number="25">-1.003190</PC>

			<PC Number="26">0.062284</PC>

			<PC Number="27">0.853674</PC>

			<PC Number="28">-0.921387</PC>

			<PC Number="29">0.627778</PC>

			<PC Number="30">-0.029379</PC>

			<PC Number="31">0.022050</PC>

			<PC Number="32">0.036241</PC>

			<PC Number="33">-0.665075</PC>

			<PC Number="34">-0.377760</PC>

			<PC Number="35">-0.323658</PC>

			<PC Number="36">0.161457</PC>

			<PC Number="37">1.007662</PC>

			<PC Number="38">0.463843</PC>

			<PC Number="39">-0.505145</PC>

			<PC Number="40">0.884135</PC>

			<PC Number="41">0.097769</PC>

			<PC Number="42">-0.302368</PC>

			<PC Number="43">-0.648777</PC>

			<PC Number="44">-0.162921</PC>

			<PC Number="45">0.870952</PC>

			<PC Number="46">0.437990</PC>

			<PC Number="47">0.568403</PC>

			<PC Number="48">0.857663</PC>

			<PC Number="49">-0.085677</PC>

			<PC Number="50">0.616539</PC>

			<PC Number="51">0.293838</PC>

			<PC Number="52">-0.299682</PC>

			<PC Number="53">-0.577372</PC>

			<PC Number="54">0.308973</PC>

			<PC Number="55">0.157888</PC>

			<PC Number="56">-0.285673</PC>

			<PC Number="57">0.326541</PC>

			<PC Number="58">0.371300</PC>

			<PC Number="59">0.121106</PC>

			<PC Number="60">0.217681</PC>

			<PC Number="61">0.328378</PC>

			<PC Number="62">-0.095593</PC>

			<PC Number="63">-0.056957</PC>

			<PC Number="64">-0.283633</PC>

			<PC Number="65">0.196858</PC>

			<PC Number="66">-0.042317</PC>

		</Spectrum>

		<Spectrum Class="1" SpectraPath="F:\Imaging\Corazones_Anguita\Inf\Inf_1_Medio_C\Inf_1_Medio_C\0_R00X087Y015\1\1SLin\fid">

			<PC Number="1">-2.269275</PC>

			<PC Number="2">-1.110683</PC>

			<PC Number="3">0.491189</PC>

			<PC Number="4">-1.000942</PC>

			<PC Number="5">-0.146701</PC>

			<PC Number="6">2.476772</PC>

			<PC Number="7">0.393413</PC>

			<PC Number="8">-0.164400</PC>

			<PC Number="9">-1.426050</PC>

			<PC Number="10">-0.206084</PC>

			<PC Number="11">0.098510</PC>

			<PC Number="12">1.659174</PC>

			<PC Number="13">-0.278775</PC>

			<PC Number="14">0.101455</PC>

			<PC Number="15">1.584242</PC>

			<PC Number="16">0.134381</PC>

			<PC Number="17">0.098807</PC>

			<PC Number="18">-0.373596</PC>

			<PC Number="19">0.046262</PC>

			<PC Number="20">0.850156</PC>

			<PC Number="21">0.106537</PC>

			<PC Number="22">-0.095352</PC>

			<PC Number="23">0.009073</PC>

			<PC Number="24">0.241478</PC>

			<PC Number="25">-0.954799</PC>

			<PC Number="26">0.375299</PC>

			<PC Number="27">0.353971</PC>

			<PC Number="28">-0.707061</PC>

			<PC Number="29">-0.653857</PC>

			<PC Number="30">-0.574657</PC>

			<PC Number="31">-0.662615</PC>

			<PC Number="32">-0.898635</PC>

			<PC Number="33">0.099884</PC>

			<PC Number="34">-0.512868</PC>

			<PC Number="35">-1.001780</PC>

			<PC Number="36">0.423289</PC>

			<PC Number="37">1.162116</PC>

			<PC Number="38">-0.008619</PC>

			<PC Number="39">0.066958</PC>

			<PC Number="40">0.298888</PC>

			<PC Number="41">-0.109822</PC>

			<PC Number="42">-0.206440</PC>

			<PC Number="43">0.720212</PC>

			<PC Number="44">0.340660</PC>

			<PC Number="45">-1.302278</PC>

			<PC Number="46">0.407130</PC>

			<PC Number="47">-0.428404</PC>

			<PC Number="48">0.700680</PC>

			<PC Number="49">-0.129700</PC>

			<PC Number="50">0.795935</PC>

			<PC Number="51">-1.177817</PC>

			<PC Number="52">-0.029992</PC>

			<PC Number="53">-0.346458</PC>

			<PC Number="54">-0.048512</PC>

			<PC Number="55">0.556169</PC>

			<PC Number="56">0.263365</PC>

			<PC Number="57">0.103290</PC>

			<PC Number="58">0.109236</PC>

			<PC Number="59">0.073441</PC>

			<PC Number="60">0.194441</PC>

			<PC Number="61">0.321029</PC>

			<PC Number="62">-0.136650</PC>

			<PC Number="63">-0.006679</PC>

			<PC Number="64">-0.002376</PC>

			<PC Number="65">0.173969</PC>

			<PC Number="66">-0.018217</PC>

		</Spectrum>

		<Spectrum Class="1" SpectraPath="F:\Imaging\Corazones_Anguita\Inf\Inf_1_Medio_C\Inf_1_Medio_C\0_R00X088Y015\1\1SLin\fid">

			<PC Number="1">-3.311921</PC>

			<PC Number="2">-2.374797</PC>

			<PC Number="3">1.121060</PC>

			<PC Number="4">-1.226961</PC>

			<PC Number="5">0.286086</PC>

			<PC Number="6">0.989558</PC>

			<PC Number="7">0.766074</PC>

			<PC Number="8">-0.340947</PC>

			<PC Number="9">-1.433965</PC>

			<PC Number="10">-0.567875</PC>

			<PC Number="11">-0.431194</PC>

			<PC Number="12">-0.010390</PC>

			<PC Number="13">1.518998</PC>

			<PC Number="14">0.709156</PC>

			<PC Number="15">0.156163</PC>

			<PC Number="16">-1.299869</PC>

			<PC Number="17">0.830461</PC>

			<PC Number="18">0.264109</PC>

			<PC Number="19">0.126513</PC>

			<PC Number="20">0.714824</PC>

			<PC Number="21">-0.504168</PC>

			<PC Number="22">-0.435640</PC>

			<PC Number="23">0.182309</PC>

			<PC Number="24">0.491138</PC>

			<PC Number="25">-1.210594</PC>

			<PC Number="26">0.837170</PC>

			<PC Number="27">0.234272</PC>

			<PC Number="28">1.037010</PC>

			<PC Number="29">0.823275</PC>

			<PC Number="30">-0.594132</PC>

			<PC Number="31">-0.782470</PC>

			<PC Number="32">0.875010</PC>

			<PC Number="33">0.770225</PC>

			<PC Number="34">0.275817</PC>

			<PC Number="35">0.815215</PC>

			<PC Number="36">-0.438266</PC>

			<PC Number="37">0.289053</PC>

			<PC Number="38">0.824217</PC>

			<PC Number="39">-0.053568</PC>

			<PC Number="40">1.050359</PC>

			<PC Number="41">0.074508</PC>

			<PC Number="42">-0.125766</PC>

			<PC Number="43">-0.233674</PC>

			<PC Number="44">-0.928825</PC>

			<PC Number="45">0.276554</PC>

			<PC Number="46">0.234199</PC>

			<PC Number="47">-0.360396</PC>

			<PC Number="48">0.213681</PC>

			<PC Number="49">0.198162</PC>

			<PC Number="50">0.050220</PC>

			<PC Number="51">-0.439288</PC>

			<PC Number="52">0.910473</PC>

			<PC Number="53">-0.772371</PC>

			<PC Number="54">-0.294336</PC>

			<PC Number="55">0.318905</PC>

			<PC Number="56">0.185473</PC>

			<PC Number="57">0.250868</PC>

			<PC Number="58">0.440248</PC>

			<PC Number="59">0.258531</PC>

			<PC Number="60">0.320806</PC>

			<PC Number="61">-0.201312</PC>

			<PC Number="62">-0.115394</PC>

			<PC Number="63">0.023624</PC>

			<PC Number="64">-0.220629</PC>

			<PC Number="65">0.098198</PC>

			<PC Number="66">-0.059286</PC>

		</Spectrum>

		<Spectrum Class="1" SpectraPath="F:\Imaging\Corazones_Anguita\Inf\Inf_1_Medio_C\Inf_1_Medio_C\0_R00X089Y015\1\1SLin\fid">

			<PC Number="1">-1.658726</PC>

			<PC Number="2">-0.875635</PC>

			<PC Number="3">0.942430</PC>

			<PC Number="4">0.017650</PC>

			<PC Number="5">-1.055415</PC>

			<PC Number="6">1.892064</PC>

			<PC Number="7">-0.724619</PC>

			<PC Number="8">0.433330</PC>

			<PC Number="9">1.239631</PC>

			<PC Number="10">-0.812979</PC>

			<PC Number="11">0.978057</PC>

			<PC Number="12">-1.621548</PC>

			<PC Number="13">0.141196</PC>

			<PC Number="14">1.703604</PC>

			<PC Number="15">0.415056</PC>

			<PC Number="16">0.167715</PC>

			<PC Number="17">-0.945881</PC>

			<PC Number="18">0.368783</PC>

			<PC Number="19">-1.840027</PC>

			<PC Number="20">0.207689</PC>

			<PC Number="21">-0.405879</PC>

			<PC Number="22">-0.292815</PC>

			<PC Number="23">1.046081</PC>

			<PC Number="24">1.122044</PC>

			<PC Number="25">-0.394413</PC>

			<PC Number="26">1.158149</PC>

			<PC Number="27">0.459122</PC>

			<PC Number="28">-1.046839</PC>

			<PC Number="29">-0.529885</PC>

			<PC Number="30">-0.317580</PC>

			<PC Number="31">-0.527666</PC>

			<PC Number="32">-1.023743</PC>

			<PC Number="33">0.103393</PC>

			<PC Number="34">-0.368233</PC>

			<PC Number="35">-0.902336</PC>

			<PC Number="36">-0.674435</PC>

			<PC Number="37">0.284570</PC>

			<PC Number="38">0.095890</PC>

			<PC Number="39">0.601611</PC>

			<PC Number="40">0.211486</PC>

			<PC Number="41">0.573408</PC>

			<PC Number="42">0.278279</PC>

			<PC Number="43">0.636877</PC>

			<PC Number="44">-0.605966</PC>

			<PC Number="45">1.051234</PC>

			<PC Number="46">0.101081</PC>

			<PC Number="47">0.327796</PC>

			<PC Number="48">-0.081008</PC>

			<PC Number="49">0.766829</PC>

			<PC Number="50">0.035621</PC>

			<PC Number="51">0.053785</PC>

			<PC Number="52">0.443544</PC>

			<PC Number="53">-0.282566</PC>

			<PC Number="54">0.361121</PC>

			<PC Number="55">0.104674</PC>

			<PC Number="56">0.220783</PC>

			<PC Number="57">0.105384</PC>

			<PC Number="58">-0.282360</PC>

			<PC Number="59">-0.056027</PC>

			<PC Number="60">0.063974</PC>

			<PC Number="61">0.462284</PC>

			<PC Number="62">-0.012790</PC>

			<PC Number="63">-0.148353</PC>

			<PC Number="64">-0.082299</PC>

			<PC Number="65">-0.102548</PC>

			<PC Number="66">-0.033439</PC>

		</Spectrum>

		<Spectrum Class="1" SpectraPath="F:\Imaging\Corazones_Anguita\Inf\Inf_1_Medio_C\Inf_1_Medio_C\0_R00X090Y015\1\1SLin\fid">

			<PC Number="1">-0.095483</PC>

			<PC Number="2">-1.177001</PC>

			<PC Number="3">0.899115</PC>

			<PC Number="4">0.618447</PC>

			<PC Number="5">-0.730289</PC>

			<PC Number="6">0.765193</PC>

			<PC Number="7">-0.223198</PC>

			<PC Number="8">-1.365023</PC>

			<PC Number="9">-0.767909</PC>

			<PC Number="10">-1.301493</PC>

			<PC Number="11">-0.702353</PC>

			<PC Number="12">-0.608417</PC>

			<PC Number="13">0.653490</PC>

			<PC Number="14">1.149323</PC>

			<PC Number="15">-0.146046</PC>

			<PC Number="16">-0.323273</PC>

			<PC Number="17">0.536084</PC>

			<PC Number="18">1.183002</PC>

			<PC Number="19">-1.165369</PC>

			<PC Number="20">-0.450390</PC>

			<PC Number="21">1.121398</PC>

			<PC Number="22">-0.140378</PC>

			<PC Number="23">0.384650</PC>

			<PC Number="24">0.450743</PC>

			<PC Number="25">0.674295</PC>

			<PC Number="26">0.731733</PC>

			<PC Number="27">0.119573</PC>

			<PC Number="28">-0.800684</PC>

			<PC Number="29">-1.113932</PC>

			<PC Number="30">-1.013539</PC>

			<PC Number="31">-0.254784</PC>

			<PC Number="32">0.250632</PC>

			<PC Number="33">0.856263</PC>

			<PC Number="34">-0.366308</PC>

			<PC Number="35">0.898726</PC>

			<PC Number="36">-0.409902</PC>

			<PC Number="37">0.357361</PC>

			<PC Number="38">0.744040</PC>

			<PC Number="39">0.037384</PC>

			<PC Number="40">-0.212111</PC>

			<PC Number="41">0.269284</PC>

			<PC Number="42">0.041821</PC>

			<PC Number="43">0.398070</PC>

			<PC Number="44">-0.724995</PC>

			<PC Number="45">-0.308710</PC>

			<PC Number="46">0.683377</PC>

			<PC Number="47">-0.027657</PC>

			<PC Number="48">0.314352</PC>

			<PC Number="49">-0.832128</PC>

			<PC Number="50">0.009620</PC>

			<PC Number="51">0.675091</PC>

			<PC Number="52">0.655429</PC>

			<PC Number="53">-0.282349</PC>

			<PC Number="54">0.606951</PC>

			<PC Number="55">-0.340975</PC>

			<PC Number="56">0.523900</PC>

			<PC Number="57">-0.276147</PC>

			<PC Number="58">0.607285</PC>

			<PC Number="59">0.184419</PC>

			<PC Number="60">0.134494</PC>

			<PC Number="61">0.332563</PC>

			<PC Number="62">-0.333988</PC>

			<PC Number="63">-0.297205</PC>

			<PC Number="64">-0.130820</PC>

			<PC Number="65">-0.049476</PC>

			<PC Number="66">-0.020048</PC>

		</Spectrum>

		<Spectrum Class="1" SpectraPath="F:\Imaging\Corazones_Anguita\Inf\Inf_1_Medio_C\Inf_1_Medio_C\0_R00X091Y015\1\1SLin\fid">

			<PC Number="1">-3.475968</PC>

			<PC Number="2">-2.609720</PC>

			<PC Number="3">2.250510</PC>

			<PC Number="4">1.091912</PC>

			<PC Number="5">0.401616</PC>

			<PC Number="6">0.584089</PC>

			<PC Number="7">0.603855</PC>

			<PC Number="8">0.934719</PC>

			<PC Number="9">0.251545</PC>

			<PC Number="10">0.096854</PC>

			<PC Number="11">0.279352</PC>

			<PC Number="12">-0.966687</PC>

			<PC Number="13">0.462138</PC>

			<PC Number="14">0.143006</PC>

			<PC Number="15">0.823113</PC>

			<PC Number="16">0.369639</PC>

			<PC Number="17">-0.751548</PC>

			<PC Number="18">1.020858</PC>

			<PC Number="19">0.511797</PC>

			<PC Number="20">0.443488</PC>

			<PC Number="21">-0.100741</PC>

			<PC Number="22">-1.483367</PC>

			<PC Number="23">-0.320510</PC>

			<PC Number="24">-1.282229</PC>

			<PC Number="25">-0.106727</PC>

			<PC Number="26">-1.252456</PC>

			<PC Number="27">1.824084</PC>

			<PC Number="28">0.325802</PC>

			<PC Number="29">1.348918</PC>

			<PC Number="30">-1.300667</PC>

			<PC Number="31">0.066725</PC>

			<PC Number="32">1.517406</PC>

			<PC Number="33">-0.059588</PC>

			<PC Number="34">0.934714</PC>

			<PC Number="35">0.283979</PC>

			<PC Number="36">-1.234402</PC>

			<PC Number="37">-0.139380</PC>

			<PC Number="38">-0.363012</PC>

			<PC Number="39">-0.222822</PC>

			<PC Number="40">0.694440</PC>

			<PC Number="41">1.243189</PC>

			<PC Number="42">-0.439444</PC>

			<PC Number="43">0.155386</PC>

			<PC Number="44">-0.468898</PC>

			<PC Number="45">-0.583910</PC>

			<PC Number="46">-0.668613</PC>

			<PC Number="47">-1.338817</PC>

			<PC Number="48">-0.401289</PC>

			<PC Number="49">-0.793118</PC>

			<PC Number="50">-0.135238</PC>

			<PC Number="51">0.215975</PC>

			<PC Number="52">-0.262636</PC>

			<PC Number="53">-0.097213</PC>

			<PC Number="54">-0.134129</PC>

			<PC Number="55">-1.058855</PC>

			<PC Number="56">0.492588</PC>

			<PC Number="57">0.320952</PC>

			<PC Number="58">0.036881</PC>

			<PC Number="59">0.087573</PC>

			<PC Number="60">-0.217437</PC>

			<PC Number="61">-0.097508</PC>

			<PC Number="62">-0.384257</PC>

			<PC Number="63">-0.019568</PC>

			<PC Number="64">-0.250892</PC>

			<PC Number="65">0.081044</PC>

			<PC Number="66">-0.027452</PC>

		</Spectrum>

		<Spectrum Class="1" SpectraPath="F:\Imaging\Corazones_Anguita\Inf\Inf_1_Medio_C\Inf_1_Medio_C\0_R00X092Y015\1\1SLin\fid">

			<PC Number="1">-1.861787</PC>

			<PC Number="2">-2.187439</PC>

			<PC Number="3">1.175582</PC>

			<PC Number="4">0.465050</PC>

			<PC Number="5">0.246761</PC>

			<PC Number="6">0.987087</PC>

			<PC Number="7">-0.197872</PC>

			<PC Number="8">-1.062570</PC>

			<PC Number="9">-1.619845</PC>

			<PC Number="10">-1.615033</PC>

			<PC Number="11">0.444623</PC>

			<PC Number="12">-0.286745</PC>

			<PC Number="13">0.101940</PC>

			<PC Number="14">-0.037327</PC>

			<PC Number="15">-1.109387</PC>

			<PC Number="16">0.916643</PC>

			<PC Number="17">1.506360</PC>

			<PC Number="18">0.495600</PC>

			<PC Number="19">-1.160938</PC>

			<PC Number="20">-0.219660</PC>

			<PC Number="21">0.077865</PC>

			<PC Number="22">-0.905864</PC>

			<PC Number="23">-0.675784</PC>

			<PC Number="24">0.787765</PC>

			<PC Number="25">0.377844</PC>

			<PC Number="26">1.305933</PC>

			<PC Number="27">-0.361772</PC>

			<PC Number="28">0.351321</PC>

			<PC Number="29">0.950303</PC>

			<PC Number="30">0.026710</PC>

			<PC Number="31">-0.098319</PC>

			<PC Number="32">-0.591698</PC>

			<PC Number="33">-0.273860</PC>

			<PC Number="34">0.283315</PC>

			<PC Number="35">0.236138</PC>

			<PC Number="36">-0.229228</PC>

			<PC Number="37">-1.225426</PC>

			<PC Number="38">-0.027491</PC>

			<PC Number="39">-0.296924</PC>

			<PC Number="40">0.446868</PC>

			<PC Number="41">0.428181</PC>

			<PC Number="42">0.072532</PC>

			<PC Number="43">-0.272770</PC>

			<PC Number="44">-0.286613</PC>

			<PC Number="45">0.490284</PC>

			<PC Number="46">-0.227596</PC>

			<PC Number="47">0.435600</PC>

			<PC Number="48">-0.781041</PC>

			<PC Number="49">-0.414222</PC>

			<PC Number="50">-0.012378</PC>

			<PC Number="51">-0.099953</PC>

			<PC Number="52">0.208413</PC>

			<PC Number="53">-0.633780</PC>

			<PC Number="54">-0.086425</PC>

			<PC Number="55">-0.007153</PC>

			<PC Number="56">-0.146064</PC>

			<PC Number="57">0.042552</PC>

			<PC Number="58">-0.046075</PC>

			<PC Number="59">-0.255409</PC>

			<PC Number="60">0.183180</PC>

			<PC Number="61">-0.169152</PC>

			<PC Number="62">-0.204580</PC>

			<PC Number="63">-0.012950</PC>

			<PC Number="64">0.104610</PC>

			<PC Number="65">0.197125</PC>

			<PC Number="66">0.003125</PC>

		</Spectrum>

		<Spectrum Class="1" SpectraPath="F:\Imaging\Corazones_Anguita\Inf\Inf_1_Medio_C\Inf_1_Medio_C\0_R00X093Y015\1\1SLin\fid">

			<PC Number="1">-1.719797</PC>

			<PC Number="2">-1.466798</PC>

			<PC Number="3">1.039056</PC>

			<PC Number="4">-0.789093</PC>

			<PC Number="5">0.314877</PC>

			<PC Number="6">2.226104</PC>

			<PC Number="7">-0.125753</PC>

			<PC Number="8">-0.003659</PC>

			<PC Number="9">-0.044009</PC>

			<PC Number="10">-0.890659</PC>

			<PC Number="11">0.920384</PC>

			<PC Number="12">0.459126</PC>

			<PC Number="13">-0.857250</PC>

			<PC Number="14">-0.708116</PC>

			<PC Number="15">1.070277</PC>

			<PC Number="16">-0.469207</PC>

			<PC Number="17">-0.166033</PC>

			<PC Number="18">-0.153469</PC>

			<PC Number="19">-0.192081</PC>

			<PC Number="20">1.118328</PC>

			<PC Number="21">0.592457</PC>

			<PC Number="22">-1.445223</PC>

			<PC Number="23">-0.389349</PC>

			<PC Number="24">-0.307379</PC>

			<PC Number="25">-0.111484</PC>

			<PC Number="26">-0.032295</PC>

			<PC Number="27">-0.191611</PC>

			<PC Number="28">-1.422233</PC>

			<PC Number="29">0.140709</PC>

			<PC Number="30">0.131424</PC>

			<PC Number="31">-0.356460</PC>

			<PC Number="32">-0.223283</PC>

			<PC Number="33">-1.067140</PC>

			<PC Number="34">-0.193317</PC>

			<PC Number="35">-1.210174</PC>

			<PC Number="36">0.244773</PC>

			<PC Number="37">0.284358</PC>

			<PC Number="38">-0.225568</PC>

			<PC Number="39">0.060506</PC>

			<PC Number="40">-0.903977</PC>

			<PC Number="41">0.265884</PC>

			<PC Number="42">-0.053235</PC>

			<PC Number="43">-0.989262</PC>

			<PC Number="44">0.261043</PC>

			<PC Number="45">0.578233</PC>

			<PC Number="46">0.879388</PC>

			<PC Number="47">0.310383</PC>

			<PC Number="48">-0.134516</PC>

			<PC Number="49">0.394706</PC>

			<PC Number="50">-0.197447</PC>

			<PC Number="51">0.541728</PC>

			<PC Number="52">0.037321</PC>

			<PC Number="53">-0.516627</PC>

			<PC Number="54">0.206860</PC>

			<PC Number="55">0.582334</PC>

			<PC Number="56">-0.087464</PC>

			<PC Number="57">-0.148594</PC>

			<PC Number="58">0.117718</PC>

			<PC Number="59">0.127015</PC>

			<PC Number="60">0.457357</PC>

			<PC Number="61">0.163867</PC>

			<PC Number="62">-0.098933</PC>

			<PC Number="63">0.112251</PC>

			<PC Number="64">-0.121438</PC>

			<PC Number="65">0.039730</PC>

			<PC Number="66">-0.027844</PC>

		</Spectrum>

		<Spectrum Class="1" SpectraPath="F:\Imaging\Corazones_Anguita\Inf\Inf_1_Medio_C\Inf_1_Medio_C\0_R00X094Y015\1\1SLin\fid">

			<PC Number="1">-1.636376</PC>

			<PC Number="2">-2.599079</PC>

			<PC Number="3">1.584847</PC>

			<PC Number="4">0.801330</PC>

			<PC Number="5">-1.011039</PC>

			<PC Number="6">0.594080</PC>

			<PC Number="7">-0.282697</PC>

			<PC Number="8">0.153686</PC>

			<PC Number="9">-0.247524</PC>

			<PC Number="10">-0.393194</PC>

			<PC Number="11">0.547449</PC>

			<PC Number="12">-0.234446</PC>

			<PC Number="13">0.259380</PC>

			<PC Number="14">-2.195281</PC>

			<PC Number="15">-0.014123</PC>

			<PC Number="16">0.522494</PC>

			<PC Number="17">-0.256437</PC>

			<PC Number="18">-1.080655</PC>

			<PC Number="19">0.481763</PC>

			<PC Number="20">0.987950</PC>

			<PC Number="21">-0.910299</PC>

			<PC Number="22">-0.450366</PC>

			<PC Number="23">0.424717</PC>

			<PC Number="24">-0.459713</PC>

			<PC Number="25">-0.623886</PC>

			<PC Number="26">-0.127777</PC>

			<PC Number="27">0.642794</PC>

			<PC Number="28">1.295189</PC>

			<PC Number="29">-0.118189</PC>

			<PC Number="30">0.504071</PC>

			<PC Number="31">-0.112645</PC>

			<PC Number="32">-0.950649</PC>

			<PC Number="33">0.482612</PC>

			<PC Number="34">0.711636</PC>

			<PC Number="35">-0.294691</PC>

			<PC Number="36">0.952899</PC>

			<PC Number="37">-0.601360</PC>

			<PC Number="38">0.503509</PC>

			<PC Number="39">-0.552960</PC>

			<PC Number="40">-0.057868</PC>

			<PC Number="41">0.427052</PC>

			<PC Number="42">0.529218</PC>

			<PC Number="43">-0.248051</PC>

			<PC Number="44">-0.711790</PC>

			<PC Number="45">0.155546</PC>

			<PC Number="46">-0.473980</PC>

			<PC Number="47">0.574670</PC>

			<PC Number="48">0.289048</PC>

			<PC Number="49">0.427661</PC>

			<PC Number="50">-0.392445</PC>

			<PC Number="51">0.451093</PC>

			<PC Number="52">0.256546</PC>

			<PC Number="53">-0.183132</PC>

			<PC Number="54">1.161731</PC>

			<PC Number="55">0.414376</PC>

			<PC Number="56">-0.084651</PC>

			<PC Number="57">-0.055978</PC>

			<PC Number="58">0.163687</PC>

			<PC Number="59">0.006534</PC>

			<PC Number="60">0.346740</PC>

			<PC Number="61">-0.252791</PC>

			<PC Number="62">0.161610</PC>

			<PC Number="63">-0.188308</PC>

			<PC Number="64">-0.118588</PC>

			<PC Number="65">-0.000688</PC>

			<PC Number="66">0.018952</PC>

		</Spectrum>

		<Spectrum Class="1" SpectraPath="F:\Imaging\Corazones_Anguita\Inf\Inf_1_Medio_C\Inf_1_Medio_C\0_R00X095Y015\1\1SLin\fid">

			<PC Number="1">-1.295999</PC>

			<PC Number="2">0.014110</PC>

			<PC Number="3">0.831119</PC>

			<PC Number="4">0.215325</PC>

			<PC Number="5">-1.341322</PC>

			<PC Number="6">1.287290</PC>

			<PC Number="7">-0.354199</PC>

			<PC Number="8">-0.315997</PC>

			<PC Number="9">-0.286207</PC>

			<PC Number="10">-0.621018</PC>

			<PC Number="11">1.229471</PC>

			<PC Number="12">0.686740</PC>

			<PC Number="13">-0.470020</PC>

			<PC Number="14">0.551427</PC>

			<PC Number="15">2.227547</PC>

			<PC Number="16">0.046800</PC>

			<PC Number="17">-2.482759</PC>

			<PC Number="18">0.100472</PC>

			<PC Number="19">-1.028258</PC>

			<PC Number="20">-2.108422</PC>

			<PC Number="21">0.103054</PC>

			<PC Number="22">1.325062</PC>

			<PC Number="23">0.416910</PC>

			<PC Number="24">-0.488267</PC>

			<PC Number="25">-0.995852</PC>

			<PC Number="26">-0.008308</PC>

			<PC Number="27">0.222170</PC>

			<PC Number="28">0.507841</PC>

			<PC Number="29">-0.552002</PC>

			<PC Number="30">-0.543352</PC>

			<PC Number="31">0.099659</PC>

			<PC Number="32">0.534459</PC>

			<PC Number="33">-0.421014</PC>

			<PC Number="34">-0.541069</PC>

			<PC Number="35">0.200289</PC>

			<PC Number="36">-0.687536</PC>

			<PC Number="37">0.628749</PC>

			<PC Number="38">0.518521</PC>

			<PC Number="39">0.742245</PC>

			<PC Number="40">-0.451762</PC>

			<PC Number="41">0.832540</PC>

			<PC Number="42">0.110296</PC>

			<PC Number="43">-0.253949</PC>

			<PC Number="44">0.876450</PC>

			<PC Number="45">1.019584</PC>

			<PC Number="46">0.528310</PC>

			<PC Number="47">-0.023296</PC>

			<PC Number="48">0.197637</PC>

			<PC Number="49">-0.039895</PC>

			<PC Number="50">-0.311189</PC>

			<PC Number="51">-0.664945</PC>

			<PC Number="52">-0.063090</PC>

			<PC Number="53">0.285301</PC>

			<PC Number="54">0.678594</PC>

			<PC Number="55">1.105754</PC>

			<PC Number="56">0.338184</PC>

			<PC Number="57">-0.197156</PC>

			<PC Number="58">0.085992</PC>

			<PC Number="59">0.705139</PC>

			<PC Number="60">0.118330</PC>

			<PC Number="61">0.146482</PC>

			<PC Number="62">0.155786</PC>

			<PC Number="63">-0.209843</PC>

			<PC Number="64">-0.025863</PC>

			<PC Number="65">-0.088084</PC>

			<PC Number="66">-0.004314</PC>

		</Spectrum>

		<Spectrum Class="1" SpectraPath="F:\Imaging\Corazones_Anguita\Inf\Inf_1_Medio_C\Inf_1_Medio_C\0_R00X096Y015\1\1SLin\fid">

			<PC Number="1">0.269679</PC>

			<PC Number="2">3.963970</PC>

			<PC Number="3">0.750434</PC>

			<PC Number="4">-1.111892</PC>

			<PC Number="5">-1.875387</PC>

			<PC Number="6">0.333093</PC>

			<PC Number="7">-0.386109</PC>

			<PC Number="8">0.595359</PC>

			<PC Number="9">0.679052</PC>

			<PC Number="10">-0.550040</PC>

			<PC Number="11">0.958482</PC>

			<PC Number="12">-0.146509</PC>

			<PC Number="13">0.679811</PC>

			<PC Number="14">-1.093366</PC>

			<PC Number="15">0.690209</PC>

			<PC Number="16">-0.000430</PC>

			<PC Number="17">-0.277505</PC>

			<PC Number="18">-0.370592</PC>

			<PC Number="19">1.553251</PC>

			<PC Number="20">-1.673641</PC>

			<PC Number="21">-0.117594</PC>

			<PC Number="22">0.570681</PC>

			<PC Number="23">1.002368</PC>

			<PC Number="24">-0.279933</PC>

			<PC Number="25">-0.216678</PC>

			<PC Number="26">0.596895</PC>

			<PC Number="27">1.496861</PC>

			<PC Number="28">0.226956</PC>

			<PC Number="29">-0.111141</PC>

			<PC Number="30">0.406574</PC>

			<PC Number="31">-0.522276</PC>

			<PC Number="32">0.017545</PC>

			<PC Number="33">1.233843</PC>

			<PC Number="34">0.398774</PC>

			<PC Number="35">0.348878</PC>

			<PC Number="36">0.246319</PC>

			<PC Number="37">0.179050</PC>

			<PC Number="38">-0.366073</PC>

			<PC Number="39">0.368460</PC>

			<PC Number="40">0.059574</PC>

			<PC Number="41">-0.209537</PC>

			<PC Number="42">-0.280231</PC>

			<PC Number="43">0.600660</PC>

			<PC Number="44">-0.433554</PC>

			<PC Number="45">0.480206</PC>

			<PC Number="46">-0.142546</PC>

			<PC Number="47">-0.198595</PC>

			<PC Number="48">-0.427877</PC>

			<PC Number="49">-0.455493</PC>

			<PC Number="50">-0.253363</PC>

			<PC Number="51">-0.101988</PC>

			<PC Number="52">-0.693437</PC>

			<PC Number="53">0.074488</PC>

			<PC Number="54">0.710431</PC>

			<PC Number="55">0.633729</PC>

			<PC Number="56">0.897713</PC>

			<PC Number="57">0.008686</PC>

			<PC Number="58">0.124319</PC>

			<PC Number="59">0.458231</PC>

			<PC Number="60">-0.245119</PC>

			<PC Number="61">0.443040</PC>

			<PC Number="62">-0.069636</PC>

			<PC Number="63">0.348485</PC>

			<PC Number="64">-0.223011</PC>

			<PC Number="65">-0.300424</PC>

			<PC Number="66">0.010675</PC>

		</Spectrum>

		<Spectrum Class="1" SpectraPath="F:\Imaging\Corazones_Anguita\Inf\Inf_1_Medio_C\Inf_1_Medio_C\0_R00X039Y016\1\1SLin\fid">

			<PC Number="1">-3.460101</PC>

			<PC Number="2">6.382232</PC>

			<PC Number="3">2.269405</PC>

			<PC Number="4">1.112329</PC>

			<PC Number="5">-1.166173</PC>

			<PC Number="6">-0.356479</PC>

			<PC Number="7">-1.771851</PC>

			<PC Number="8">-1.914675</PC>

			<PC Number="9">-1.395481</PC>

			<PC Number="10">-0.358970</PC>

			<PC Number="11">-0.072462</PC>

			<PC Number="12">-0.808539</PC>

			<PC Number="13">0.049457</PC>

			<PC Number="14">-1.354077</PC>

			<PC Number="15">0.679551</PC>

			<PC Number="16">-0.178685</PC>

			<PC Number="17">0.188042</PC>

			<PC Number="18">-0.850551</PC>

			<PC Number="19">0.021813</PC>

			<PC Number="20">-0.482702</PC>

			<PC Number="21">-0.679548</PC>

			<PC Number="22">-0.966656</PC>

			<PC Number="23">0.648258</PC>

			<PC Number="24">-0.238688</PC>

			<PC Number="25">-0.027774</PC>

			<PC Number="26">0.286206</PC>

			<PC Number="27">-0.306182</PC>

			<PC Number="28">-0.523709</PC>

			<PC Number="29">-0.041805</PC>

			<PC Number="30">0.549265</PC>

			<PC Number="31">1.429975</PC>

			<PC Number="32">0.545745</PC>

			<PC Number="33">1.159487</PC>

			<PC Number="34">-0.118476</PC>

			<PC Number="35">0.046142</PC>

			<PC Number="36">0.193994</PC>

			<PC Number="37">-0.834655</PC>

			<PC Number="38">0.999569</PC>

			<PC Number="39">0.845854</PC>

			<PC Number="40">1.930950</PC>

			<PC Number="41">-0.514719</PC>

			<PC Number="42">-0.076557</PC>

			<PC Number="43">-0.433682</PC>

			<PC Number="44">-0.447358</PC>

			<PC Number="45">-0.131572</PC>

			<PC Number="46">-0.329559</PC>

			<PC Number="47">0.216585</PC>

			<PC Number="48">0.345493</PC>

			<PC Number="49">0.012549</PC>

			<PC Number="50">-0.730644</PC>

			<PC Number="51">-0.035063</PC>

			<PC Number="52">0.021061</PC>

			<PC Number="53">0.254379</PC>

			<PC Number="54">0.199933</PC>

			<PC Number="55">1.376041</PC>

			<PC Number="56">0.148450</PC>

			<PC Number="57">0.296969</PC>

			<PC Number="58">-0.199421</PC>

			<PC Number="59">0.294916</PC>

			<PC Number="60">0.143034</PC>

			<PC Number="61">-0.046502</PC>

			<PC Number="62">-0.269355</PC>

			<PC Number="63">-0.065317</PC>

			<PC Number="64">0.070940</PC>

			<PC Number="65">0.250359</PC>

			<PC Number="66">-0.008321</PC>

		</Spectrum>

		<Spectrum Class="1" SpectraPath="F:\Imaging\Corazones_Anguita\Inf\Inf_1_Medio_C\Inf_1_Medio_C\0_R00X040Y016\1\1SLin\fid">

			<PC Number="1">-3.123578</PC>

			<PC Number="2">-0.143628</PC>

			<PC Number="3">3.273477</PC>

			<PC Number="4">1.959013</PC>

			<PC Number="5">-0.778260</PC>

			<PC Number="6">0.749196</PC>

			<PC Number="7">-0.296240</PC>

			<PC Number="8">-0.806744</PC>

			<PC Number="9">1.276421</PC>

			<PC Number="10">-1.087965</PC>

			<PC Number="11">0.159323</PC>

			<PC Number="12">-1.137639</PC>

			<PC Number="13">-0.045525</PC>

			<PC Number="14">-0.334459</PC>

			<PC Number="15">0.152516</PC>

			<PC Number="16">-0.081399</PC>

			<PC Number="17">-0.114754</PC>

			<PC Number="18">0.558870</PC>

			<PC Number="19">0.739897</PC>

			<PC Number="20">-0.116181</PC>

			<PC Number="21">-0.936003</PC>

			<PC Number="22">-1.400826</PC>

			<PC Number="23">-0.215620</PC>

			<PC Number="24">2.235465</PC>

			<PC Number="25">0.113290</PC>

			<PC Number="26">-0.972637</PC>

			<PC Number="27">-1.159541</PC>

			<PC Number="28">0.228057</PC>

			<PC Number="29">-0.839893</PC>

			<PC Number="30">1.036621</PC>

			<PC Number="31">1.059136</PC>

			<PC Number="32">0.494053</PC>

			<PC Number="33">-0.018879</PC>

			<PC Number="34">-1.121331</PC>

			<PC Number="35">-0.386548</PC>

			<PC Number="36">1.788110</PC>

			<PC Number="37">0.011359</PC>

			<PC Number="38">-0.728675</PC>

			<PC Number="39">-0.233387</PC>

			<PC Number="40">-0.382581</PC>

			<PC Number="41">0.959074</PC>

			<PC Number="42">-0.531062</PC>

			<PC Number="43">-0.001000</PC>

			<PC Number="44">0.213587</PC>

			<PC Number="45">0.564087</PC>

			<PC Number="46">0.374580</PC>

			<PC Number="47">-0.428147</PC>

			<PC Number="48">-0.557804</PC>

			<PC Number="49">0.102994</PC>

			<PC Number="50">-0.089994</PC>

			<PC Number="51">-0.147622</PC>

			<PC Number="52">-0.133371</PC>

			<PC Number="53">-0.336013</PC>

			<PC Number="54">-0.330346</PC>

			<PC Number="55">-0.621973</PC>

			<PC Number="56">-0.390356</PC>

			<PC Number="57">-0.326094</PC>

			<PC Number="58">-0.428734</PC>

			<PC Number="59">0.106143</PC>

			<PC Number="60">0.144324</PC>

			<PC Number="61">0.172682</PC>

			<PC Number="62">0.254357</PC>

			<PC Number="63">0.013638</PC>

			<PC Number="64">0.270971</PC>

			<PC Number="65">-0.015158</PC>

			<PC Number="66">0.007807</PC>

		</Spectrum>

		<Spectrum Class="1" SpectraPath="F:\Imaging\Corazones_Anguita\Inf\Inf_1_Medio_C\Inf_1_Medio_C\0_R00X041Y016\1\1SLin\fid">

			<PC Number="1">-3.200058</PC>

			<PC Number="2">2.312321</PC>

			<PC Number="3">2.560644</PC>

			<PC Number="4">1.020788</PC>

			<PC Number="5">-1.479923</PC>

			<PC Number="6">-0.508194</PC>

			<PC Number="7">-0.524602</PC>

			<PC Number="8">-0.219586</PC>

			<PC Number="9">-0.120457</PC>

			<PC Number="10">-0.144361</PC>

			<PC Number="11">0.102998</PC>

			<PC Number="12">-1.076942</PC>

			<PC Number="13">0.763812</PC>

			<PC Number="14">-0.364060</PC>

			<PC Number="15">0.512649</PC>

			<PC Number="16">-0.074846</PC>

			<PC Number="17">0.037030</PC>

			<PC Number="18">-1.156868</PC>

			<PC Number="19">1.046336</PC>

			<PC Number="20">-0.251180</PC>

			<PC Number="21">-0.831401</PC>

			<PC Number="22">-0.645215</PC>

			<PC Number="23">-0.668082</PC>

			<PC Number="24">0.834828</PC>

			<PC Number="25">-0.254373</PC>

			<PC Number="26">-2.073110</PC>

			<PC Number="27">-0.714690</PC>

			<PC Number="28">-0.672761</PC>

			<PC Number="29">-0.516446</PC>

			<PC Number="30">0.674232</PC>

			<PC Number="31">0.836459</PC>

			<PC Number="32">0.006623</PC>

			<PC Number="33">0.053768</PC>

			<PC Number="34">1.131478</PC>

			<PC Number="35">1.096621</PC>

			<PC Number="36">0.470552</PC>

			<PC Number="37">0.027899</PC>

			<PC Number="38">-0.477285</PC>

			<PC Number="39">-0.597623</PC>

			<PC Number="40">-0.237322</PC>

			<PC Number="41">-0.633074</PC>

			<PC Number="42">-0.824737</PC>

			<PC Number="43">-1.107926</PC>

			<PC Number="44">0.155656</PC>

			<PC Number="45">-0.021225</PC>

			<PC Number="46">1.672312</PC>

			<PC Number="47">-0.093644</PC>

			<PC Number="48">0.534564</PC>

			<PC Number="49">-0.287326</PC>

			<PC Number="50">0.149443</PC>

			<PC Number="51">0.156071</PC>

			<PC Number="52">0.136346</PC>

			<PC Number="53">-0.311748</PC>

			<PC Number="54">0.243884</PC>

			<PC Number="55">0.094741</PC>

			<PC Number="56">-0.482582</PC>

			<PC Number="57">0.553299</PC>

			<PC Number="58">0.024842</PC>

			<PC Number="59">0.596031</PC>

			<PC Number="60">-0.363899</PC>

			<PC Number="61">-0.063822</PC>

			<PC Number="62">-0.239394</PC>

			<PC Number="63">0.327864</PC>

			<PC Number="64">0.197857</PC>

			<PC Number="65">-0.005808</PC>

			<PC Number="66">-0.054644</PC>

		</Spectrum>

		<Spectrum Class="1" SpectraPath="F:\Imaging\Corazones_Anguita\Inf\Inf_1_Medio_C\Inf_1_Medio_C\0_R00X042Y016\1\1SLin\fid">

			<PC Number="1">-2.402849</PC>

			<PC Number="2">8.328752</PC>

			<PC Number="3">2.118717</PC>

			<PC Number="4">0.711260</PC>

			<PC Number="5">-1.490628</PC>

			<PC Number="6">-0.061526</PC>

			<PC Number="7">-1.428498</PC>

			<PC Number="8">-1.356623</PC>

			<PC Number="9">-1.438698</PC>

			<PC Number="10">-1.456301</PC>

			<PC Number="11">-0.225613</PC>

			<PC Number="12">-0.570445</PC>

			<PC Number="13">-0.192105</PC>

			<PC Number="14">-0.017469</PC>

			<PC Number="15">-0.341938</PC>

			<PC Number="16">0.346584</PC>

			<PC Number="17">0.300879</PC>

			<PC Number="18">-0.545098</PC>

			<PC Number="19">-0.693374</PC>

			<PC Number="20">0.550480</PC>

			<PC Number="21">0.646750</PC>

			<PC Number="22">-0.215389</PC>

			<PC Number="23">-0.669902</PC>

			<PC Number="24">0.528096</PC>

			<PC Number="25">-0.091096</PC>

			<PC Number="26">-1.199130</PC>

			<PC Number="27">0.161611</PC>

			<PC Number="28">-0.254139</PC>

			<PC Number="29">0.343161</PC>

			<PC Number="30">0.327679</PC>

			<PC Number="31">0.374341</PC>

			<PC Number="32">0.735948</PC>

			<PC Number="33">-0.748380</PC>

			<PC Number="34">-0.376210</PC>

			<PC Number="35">-0.349555</PC>

			<PC Number="36">0.854124</PC>

			<PC Number="37">-0.025487</PC>

			<PC Number="38">0.024180</PC>

			<PC Number="39">0.601460</PC>

			<PC Number="40">0.060208</PC>

			<PC Number="41">0.182238</PC>

			<PC Number="42">-0.283955</PC>

			<PC Number="43">-1.217342</PC>

			<PC Number="44">0.294370</PC>

			<PC Number="45">-0.426050</PC>

			<PC Number="46">-0.080464</PC>

			<PC Number="47">-0.232328</PC>

			<PC Number="48">-0.680622</PC>

			<PC Number="49">-0.203584</PC>

			<PC Number="50">0.574524</PC>

			<PC Number="51">-0.084211</PC>

			<PC Number="52">-0.109207</PC>

			<PC Number="53">-0.639829</PC>

			<PC Number="54">0.433866</PC>

			<PC Number="55">-0.492216</PC>

			<PC Number="56">-0.464725</PC>

			<PC Number="57">0.360957</PC>

			<PC Number="58">-0.227550</PC>

			<PC Number="59">-0.219519</PC>

			<PC Number="60">0.444753</PC>

			<PC Number="61">0.255786</PC>

			<PC Number="62">-0.250665</PC>

			<PC Number="63">-0.082546</PC>

			<PC Number="64">0.044787</PC>

			<PC Number="65">-0.031979</PC>

			<PC Number="66">0.012718</PC>

		</Spectrum>

		<Spectrum Class="1" SpectraPath="F:\Imaging\Corazones_Anguita\Inf\Inf_1_Medio_C\Inf_1_Medio_C\0_R00X043Y016\1\1SLin\fid">

			<PC Number="1">1.100192</PC>

			<PC Number="2">4.128892</PC>

			<PC Number="3">1.762632</PC>

			<PC Number="4">1.555705</PC>

			<PC Number="5">-1.558451</PC>

			<PC Number="6">1.183450</PC>

			<PC Number="7">0.466943</PC>

			<PC Number="8">-0.160900</PC>

			<PC Number="9">1.249211</PC>

			<PC Number="10">-0.994193</PC>

			<PC Number="11">-0.181748</PC>

			<PC Number="12">-0.172413</PC>

			<PC Number="13">-0.495710</PC>
[truncated: 16,352,268 more chars]
