# Supplementary material for: Borrelia burgdorferi infection induces long-term memory-like responses in macrophages with tissue-wide consequences in the heart
Source: PLoS Biol. 2021 Jan 4;19(1):e3001062. doi: 10.1371/journal.pbio.3001062 (PMC7808612; doi:10.1371/journal.pbio.3001062)
Supplement: S1 Data — (XLSX) [file pbio.3001062.s009.xlsx]

## Sheet: B
	log2 Fold Change	ANOVA p value
ROA1_MOUSE	0.95304		1.54e-05
IPYR_MOUSE	0.522505		0.000298			Data deposited on PRIDE PXD019605
PDLI5_MOUSE	0.470769		0.000321
PACN2_MOUSE	0.748346		0.000335
FUMH_MOUSE	0.848274		0.00042
CH10_MOUSE	0.76086		0.000503
CAPR1_MOUSE	1.01807		0.000742
SFPQ_MOUSE	0.845382		0.00075
ABEC2_MOUSE	0.535054		0.000763
BTF3_MOUSE	0.744271		0.000819
NOL3_MOUSE	0.707667		0.000878
PYGM_MOUSE	-0.8306			0.000914
SH3BG_MOUSE	0.808903		0.000965
ROA2_MOUSE	0.847815		0.000989
EF1B_MOUSE	0.760536		0.001004
HSPB1_MOUSE	0.369154		0.001373
SRSF1_MOUSE	0.667027		0.001453
HNRPF_MOUSE	1.19807		0.001528
NDUS4_MOUSE	1.11993		0.001642
FRIL1_MOUSE	0.520624		0.001713
ATP5H_MOUSE	0.695078		0.001825
DAG1_MOUSE	0.325664		0.001837
NDUA5_MOUSE	0.957294		0.001945
CALR_MOUSE	0.847772		0.002007
MYPT2_MOUSE	0.733264		0.002089
NUCL_MOUSE	0.496206		0.002143
SRSF7_MOUSE;SRSF3_MOUSE	1.07053		0.002233
COF1_MOUSE	1.0743		0.002385
TNNT2_MOUSE	0.678317		0.002691
HNRPD_MOUSE	1.01413		0.002769
SDPR_MOUSE	0.637361		0.00283
CBX1_MOUSE	1.01144		0.002895
RS17_MOUSE	0.897838		0.002908
GRP78_MOUSE	0.759101		0.002937
IGG2B_MOUSE	2.55878		0.003106
CSRP3_MOUSE	0.721953		0.003134
ACADM_MOUSE	-0.43193			0.003232
NPM_MOUSE	0.715134		0.003256
K2C1_MOUSE	1.84888		0.003391
1433T_MOUSE	0.447923		0.003407
RCN2_MOUSE	0.911747		0.00389
CYC_MOUSE	1.15456		0.003892
THIOM_MOUSE	0.410077		0.003895
COF2_MOUSE	0.702848		0.004023
PAIRB_MOUSE	0.995917		0.004191
F10A1_MOUSE	0.697455		0.004855
PPIA_MOUSE	0.704703		0.005022
NUCB1_MOUSE	0.960734		0.005363
QCR1_MOUSE	0.327827		0.005448
QCR7_MOUSE	0.564084		0.00569
NACAM_MOUSE	0.694232		0.005718
TNNC1_MOUSE	0.395989		0.005836
CX6B1_MOUSE	0.524312		0.005917
NFU1_MOUSE	0.684433		0.006032
NAMPT_MOUSE	-0.42029			0.006128
ILK_MOUSE	-0.61593			0.006193
NDUB9_MOUSE	0.591269		0.006284
LDB3_MOUSE	0.52655		0.006596
NDUS5_MOUSE	0.457121		0.006621
HYOU1_MOUSE	0.507347		0.006649
TPD54_MOUSE	0.794047		0.006707
MSI2H_MOUSE	0.699331		0.007052
2AAA_MOUSE	-0.81739			0.007451
ES1_MOUSE	0.400244		0.007483
CALU_MOUSE	1.00055		0.007616
MATR3_MOUSE	0.462932		0.008059
ADT2_MOUSE	-0.79625			0.008146
SRSF2_MOUSE	0.855668		0.008396
MTFP1_MOUSE	-0.53918			0.008607
SRBS2_MOUSE	0.333401		0.008729
HEM3_MOUSE	-1.42124			0.008959
NDUS3_MOUSE	-0.51389			0.008991
C1QBP_MOUSE	0.502197		0.009126
SKP1_MOUSE	0.527223		0.009189
MAP4_MOUSE	1.10018		0.009191
LGUL_MOUSE	0.919942		0.009192
MURC_MOUSE	0.91334		0.009201
ATP5J_MOUSE	0.805454		0.009267
G6PI_MOUSE	-0.82678			0.009284
ACPM_MOUSE	0.703424		0.009414
FHL2_MOUSE	1.2209		0.00949
TMOD1_MOUSE	0.814381		0.009659
TOM1_MOUSE	0.824822		0.009793
ABLM1_MOUSE	0.592268		0.009925
PTRF_MOUSE	0.596369		0.01015
NDKB_MOUSE	0.469845		0.010302
PDIA1_MOUSE	0.880832		0.010364
LZIC_MOUSE	0.795772		0.010397
CRIP2_MOUSE	0.579488		0.010645
POSTN_MOUSE	-0.75445			0.010698
TCTP_MOUSE	0.620726		0.010729
GCSH_MOUSE	0.601418		0.010925
HNRPQ_MOUSE	0.605434		0.011172
GRP75_MOUSE	0.644552		0.011454
MPC2_MOUSE	-1.05541			0.011871
TIM44_MOUSE	-0.51405			0.012189
AATM_MOUSE	-0.296			0.012402
NDUB8_MOUSE	-0.28562			0.012406
AQP1_MOUSE	-0.99171			0.01247
IF4H_MOUSE	0.930402		0.012811
TNNI3_MOUSE	0.70954		0.012889
ACSL1_MOUSE	-0.61369			0.013082
MYOZ2_MOUSE	0.516915		0.013255
ETFB_MOUSE	0.524114		0.013581
CH60_MOUSE	0.689272		0.013584
PRS6A_MOUSE	0.534271		0.013629
CAPZB_MOUSE	-0.41807			0.013695
ACTN2_MOUSE	-0.4462			0.013736
LAMA2_MOUSE	-0.59448			0.013782
EF1A2_MOUSE	-0.60986			0.014154
CRK_MOUSE	0.816489		0.014177
MLRV_MOUSE	0.691335		0.014357
COX2_MOUSE	-0.99552			0.014902
DESM_MOUSE	0.552794		0.015063
NDUV2_MOUSE	0.635009		0.015153
HNRPM_MOUSE	0.403919		0.015394
DLDH_MOUSE	0.373077		0.015566
GPX3_MOUSE	0.841674		0.015706
PURA_MOUSE	0.690519		0.015711
NP1L4_MOUSE	0.612258		0.016062
EHD4_MOUSE	-0.42249			0.016197
HSP7C_MOUSE	0.454784		0.016531
PEBP1_MOUSE	0.734683		0.017029
NDUA8_MOUSE	0.501596		0.01761
PRDX5_MOUSE	0.612951		0.017785
AT5F1_MOUSE	-0.77054			0.017965
GPSM1_MOUSE	0.878935		0.018148
PALMD_MOUSE	0.890293		0.018586
ALDOA_MOUSE	0.181205		0.018824
ACOT2_MOUSE	-0.46434			0.019021
TERA_MOUSE	0.455064		0.019235
SPTN1_MOUSE	0.794998		0.01929
AT1B1_MOUSE	-0.28818			0.020085
KCRM_MOUSE	0.561162		0.020789
CACP_MOUSE	-0.52779			0.020838
LMNB1_MOUSE	0.5394		0.020886
K1C10_MOUSE	0.843714		0.02196
ACADV_MOUSE	-0.44659			0.022385
IGHM_MOUSE	1.4488		0.022919
PDIA3_MOUSE	0.464716		0.023029
SYIM_MOUSE	-0.87365			0.023156
CALM_MOUSE	0.962378		0.023372
FRIH_MOUSE	0.539938		0.023871
LPPRC_MOUSE	-0.51667			0.024019
CPT1B_MOUSE	-0.58497			0.024212
CPT2_MOUSE	-0.39382			0.024319
AN32A_MOUSE	0.568569		0.02441
XIRP1_MOUSE	0.530578		0.024658
ALBU_MOUSE	0.450233		0.024678
TXLNB_MOUSE	0.484565		0.024932
PGK1_MOUSE	0.432263		0.025457
COX6C_MOUSE	-0.64396			0.025579
SRBS1_MOUSE	0.622835		0.025667
ML12B_MOUSE	0.712959		0.025979
PGM1_MOUSE	-0.2655			0.026251
EFTS_MOUSE	0.619252		0.026692
HNRH2_MOUSE	0.599479		0.02698
FABP4_MOUSE	0.376988		0.027252
PYGB_MOUSE	-0.67232			0.027292
EF1D_MOUSE	0.370911		0.027332
DCTN2_MOUSE	0.641532		0.027714
TPIS_MOUSE	0.672334		0.028024
HMGCL_MOUSE	0.339099		0.028245
NDUS2_MOUSE	-0.67987			0.030088
NP1L1_MOUSE	0.516069		0.030291
DNJA2_MOUSE	0.520472		0.030732
PFD3_MOUSE	0.810734		0.031047
TCPB_MOUSE	0.436712		0.031147
AATC_MOUSE	-0.43693			0.031724
SYNP2_MOUSE	0.552519		0.03223
PRDX6_MOUSE	0.468277		0.032503
PURA1_MOUSE	-0.57888			0.032547
VDAC3_MOUSE	-0.498			0.032947
AFAM_MOUSE	1.32095		0.033697
ENOB_MOUSE	0.608141		0.033776
MCCA_MOUSE	-0.27065			0.034257
KAP0_MOUSE	0.65051		0.034815
NAR3_MOUSE	-0.45902			0.035175
MYL3_MOUSE	0.564815		0.035772
EF2_MOUSE	-0.54578			0.035979
LNEBL_MOUSE	0.547574		0.036274
CD36_MOUSE	-0.38805			0.036334
FHL1_MOUSE	0.432663		0.036699
NDKA_MOUSE	0.357138		0.03735
ATPB_MOUSE	0.3538		0.038027
1433Z_MOUSE	0.433991		0.038139
VIGLN_MOUSE	0.560569		0.038465
HNRPK_MOUSE	0.567958		0.038848
DHSD_MOUSE	-0.51689			0.039041
NDUAC_MOUSE	-0.26498			0.03917
PROSC_MOUSE	0.495184		0.039683
ENOA_MOUSE	0.390827		0.040301
RS19_MOUSE	0.613175		0.04088
ENPL_MOUSE	0.326271		0.041233
TPM1_MOUSE	0.551263		0.041731
GELS_MOUSE	0.426055		0.041913
TRI54_MOUSE	0.334572		0.042443
DOPD_MOUSE	0.244477		0.042636
TPM4_MOUSE	0.892864		0.042838
TRI72_MOUSE	0.331052		0.043139
NEXN_MOUSE	0.553178		0.043561
CISD1_MOUSE	-0.7501			0.04357
NDRG2_MOUSE	-0.2986			0.043724
LMNA_MOUSE	0.218238		0.043793
MYOM1_MOUSE	0.206685		0.044183
SET_MOUSE	0.521339		0.044507
GRPE1_MOUSE	0.787234		0.045797
LIMS1_MOUSE	0.272169		0.047636
GSTK1_MOUSE	-0.42009			0.048714
HMGB1_MOUSE	0.445677		0.048839
YBOX1_MOUSE	0.580324	0.050332
CISY_MOUSE	-0.32897	0.051034
CATD_MOUSE	-0.38842	0.051159
PLIN4_MOUSE	0.236478	0.051181
DHE3_MOUSE	-0.41009	0.051859
NDUAA_MOUSE	-1.09035	0.052917
HXK1_MOUSE	-0.62754	0.0541
QCR6_MOUSE	0.532495	0.055036
PRDX2_MOUSE	0.437689	0.055184
IF2B_MOUSE	0.649392	0.055556
QCR9_MOUSE	-0.82468	0.055829
FKBP4_MOUSE	0.533742	0.05777
NDUS6_MOUSE	0.649645	0.058424
MIC60_MOUSE	-0.26688	0.059902
ECHM_MOUSE	0.22449	0.059916
ADT1_MOUSE	-0.65618	0.061724
PARK7_MOUSE	0.42322	0.062076
ODPX_MOUSE	0.30932	0.062599
RANT_MOUSE	-0.60877	0.063434
SODM_MOUSE	0.219637	0.066585
BAG3_MOUSE	0.548188	0.067201
OAT_MOUSE	0.093524	0.06784
SAP_MOUSE	0.37777	0.069057
ETFA_MOUSE	0.409312	0.069737
ARF1_MOUSE	-0.21991	0.070662
C560_MOUSE	-0.44264	0.072053
NDUS1_MOUSE	0.223342	0.072237
UGPA_MOUSE	0.37666	0.07391
APOH_MOUSE	0.32951	0.075426
RAB10_MOUSE	-0.48635	0.075481
ANXA2_MOUSE	-0.83608	0.078181
ECI1_MOUSE	-0.57518	0.080176
USMG5_MOUSE	-0.37095	0.080567
ICAL_MOUSE	0.705576	0.080813
RAB1A_MOUSE	-0.48607	0.081066
PRS6B_MOUSE	0.297828	0.08121
ODP2_MOUSE	0.355046	0.082325
UBA1_MOUSE	-0.55576	0.083327
ODPA_MOUSE	0.370421	0.083601
NDUV1_MOUSE	0.148578	0.084048
ROAA_MOUSE	0.436895	0.084437
RAP1A_MOUSE	-0.70649	0.086085
SBP1_MOUSE	0.366189	0.086561
IPYR2_MOUSE	0.182916	0.08677
CLH1_MOUSE	-0.47382	0.087068
TALDO_MOUSE	-0.41087	0.087323
CATB_MOUSE	0.376426	0.088458
KAD2_MOUSE	0.326323	0.088776
1433B_MOUSE	-0.52292	0.09144
HS71A_MOUSE	0.224826	0.094113
GDIA_MOUSE	-0.81783	0.094252
NIPS2_MOUSE	-0.36504	0.094846
PSA5_MOUSE	0.312255	0.094931
MTCH2_MOUSE	-0.43904	0.096642
PP1A_MOUSE	-0.43462	0.096905
KCRB_MOUSE	0.602164	0.097014
FETUA_MOUSE	0.631336	0.098257
MPCP_MOUSE	-0.77699	0.098901
HINT1_MOUSE	0.49339	0.099066
LUM_MOUSE	0.328991	0.101498
ACTN1_MOUSE	-0.43829	0.10175
PHB2_MOUSE	-0.57686	0.101868
TAGL2_MOUSE	0.553487	0.102617
THIO_MOUSE	0.290828	0.103467
RS12_MOUSE	0.262356	0.103983
UCHL3_MOUSE	0.237289	0.104435
TPM3_MOUSE	0.241751	0.105106
XIRP2_MOUSE	0.505739	0.10601
CERU_MOUSE	-0.41377	0.107506
COX41_MOUSE	-0.38308	0.108437
NDUS7_MOUSE	-0.36664	0.109192
NB5R3_MOUSE	-0.61837	0.109652
EZRI_MOUSE	-0.20829	0.110984
CADH2_MOUSE	-0.39961	0.111049
ZADH2_MOUSE	-0.2518	0.112747
PRDX3_MOUSE	0.377559	0.112778
ANT3_MOUSE	0.377412	0.113606
PLIN3_MOUSE	0.55389	0.113608
6PGL_MOUSE	0.43245	0.114273
TTHY_MOUSE	0.443581	0.114483
TRAP1_MOUSE	-0.3902	0.115917
M2OM_MOUSE	-0.54483	0.116057
CALX_MOUSE	-0.51181	0.116233
SMYD1_MOUSE	-0.37251	0.116592
IDH3A_MOUSE	0.197512	0.118545
ADK_MOUSE	-0.99205	0.120647
UBP5_MOUSE	0.240072	0.120669
SAR1A_MOUSE	-0.57193	0.120697
CMC2_MOUSE	-0.20173	0.120879
COX5B_MOUSE	0.319604	0.12094
SAHH_MOUSE	-0.39233	0.121667
PDIA6_MOUSE	0.578666	0.12179
KLH41_MOUSE	-0.39065	0.122173
ACTB_MOUSE	-0.2519	0.1222
ACS2L_MOUSE	-0.26272	0.122751
CO3_MOUSE	-0.97426	0.127453
DSG2_MOUSE	0.145605	0.128198
PGS2_MOUSE	-0.27813	0.128737
MCCB_MOUSE	-0.31988	0.13154
CX7A1_MOUSE	-0.38615	0.132571
COX5A_MOUSE	0.438855	0.132715
GSTP1_MOUSE	0.318329	0.134411
ATPD_MOUSE	0.23948	0.137118
PSME2_MOUSE	-0.78657	0.137582
CTNA1_MOUSE	0.599561	0.137834
CAV1_MOUSE	-0.30714	0.13838
TEBP_MOUSE	0.263948	0.14011
FBN1_MOUSE	-0.77046	0.140412
H32_MOUSE	-1.13486	0.14046
IDHP_MOUSE	-0.26852	0.142905
ATPK_MOUSE	-0.4306	0.1451
PCCA_MOUSE	-0.21417	0.149432
BCAT2_MOUSE	-0.32572	0.150382
NDUA4_MOUSE	-0.09274	0.153238
NDUS8_MOUSE	0.143164	0.153886
RS27A_MOUSE	0.22171	0.154711
G3BP1_MOUSE	0.381103	0.154876
PRS7_MOUSE	-0.31983	0.154987
NDUA6_MOUSE	0.509344	0.155881
MYL9_MOUSE	0.304258	0.156037
MYH7_MOUSE	-0.36104	0.158422
MYH6_MOUSE	-0.36104	0.158422
IVD_MOUSE	-0.17922	0.15921
COQ9_MOUSE	-0.20048	0.159456
SPRE_MOUSE	0.129707	0.159502
TBA1A_MOUSE	-0.34838	0.159849
MUG1_MOUSE	-1.24666	0.160669
PGAM2_MOUSE	-0.2825	0.163363
EFTU_MOUSE	0.316608	0.163485
ACO13_MOUSE	0.132489	0.165236
AIFM1_MOUSE	-0.1658	0.165312
NDUB7_MOUSE	-0.19221	0.165769
OPA1_MOUSE	-0.16721	0.166184
CSN4_MOUSE	0.373904	0.166431
CLYBL_MOUSE	-0.40519	0.166945
STIP1_MOUSE	0.463467	0.168174
ATPG_MOUSE	-0.22463	0.169255
SAM50_MOUSE	-0.32848	0.171246
HS90A_MOUSE	-0.47363	0.171328
EHD2_MOUSE	-0.82557	0.17147
MARCS_MOUSE	1.74116	0.175255
DHB8_MOUSE	-0.31152	0.176266
MIF_MOUSE	0.284937	0.177055
1433F_MOUSE	-0.42485	0.177609
TCPZ_MOUSE	0.185324	0.178117
NDUA9_MOUSE	-0.34164	0.179208
ECHB_MOUSE	-0.26952	0.179658
3HIDH_MOUSE	0.279767	0.179829
MYL6_MOUSE	0.295966	0.18297
CRYAB_MOUSE	-0.2147	0.183465
ODPB_MOUSE	0.193133	0.183474
TBB4B_MOUSE	-0.2169	0.186236
DMD_MOUSE	-0.45081	0.186378
NDUB6_MOUSE	-0.29265	0.189345
DEST_MOUSE	0.21353	0.189838
SLMAP_MOUSE	-0.24401	0.190539
ECI2_MOUSE	-0.1805	0.194339
MDHM_MOUSE	0.210648	0.198422
MIC19_MOUSE	-0.36654	0.198674
TGM2_MOUSE	-0.2241	0.199832
ITB1_MOUSE	-0.49442	0.200101
HSPB8_MOUSE	0.369581	0.201911
TKT_MOUSE	-0.33083	0.202598
MLRA_MOUSE	-0.38778	0.203136
NDUB4_MOUSE	-0.25148	0.204642
CES1D_MOUSE	-0.44122	0.204659
FXR1_MOUSE	0.378937	0.205227
SAMH1_MOUSE	0.485458	0.207204
ODO1_MOUSE	-0.24084	0.209684
NID1_MOUSE	-0.16841	0.212509
FNTA_MOUSE	-0.45184	0.213699
VTDB_MOUSE	0.334718	0.215086
KCRS_MOUSE	0.184866	0.217267
NEBL_MOUSE	0.311187	0.224605
ALDH2_MOUSE	-0.10685	0.228412
PGBM_MOUSE	-0.10984	0.236729
SUCA_MOUSE	-0.25689	0.239325
LONM_MOUSE	0.531755	0.239982
TITIN_MOUSE	-0.2572	0.241575
IF5A1_MOUSE	0.528498	0.241668
KAD1_MOUSE	0.259684	0.244169
MIC13_MOUSE	-0.33466	0.248546
FLNB_MOUSE	-0.74657	0.248628
AMPL_MOUSE	-0.40604	0.250238
CAZA2_MOUSE;CAZA1_MOUSE	-0.16509	0.253914
HPT_MOUSE	-2.70382	0.256028
CLIP1_MOUSE	0.268946	0.257631
RINI_MOUSE	0.257769	0.259205
MMSA_MOUSE	-0.16061	0.260376
KNG1_MOUSE	0.367292	0.266619
TRFE_MOUSE	0.229297	0.271976
GDIR1_MOUSE	-0.27934	0.272593
CAP1_MOUSE	-0.7006	0.275095
MCAT_MOUSE	-0.47404	0.276251
LAMA5_MOUSE	-0.29498	0.276984
MYG_MOUSE	0.140105	0.277921
COQ5_MOUSE	-0.21703	0.284433
PLAK_MOUSE	-0.32185	0.292024
GBB2_MOUSE	-0.23453	0.293089
SPA3N_MOUSE	-1.89858	0.296582
CO6A2_MOUSE	-0.19665	0.297112
SIR5_MOUSE	0.171387	0.303049
ACD10_MOUSE	-0.12113	0.304751
TCPA_MOUSE	-0.40239	0.309725
TMOD4_MOUSE	0.466883	0.312704
ODB2_MOUSE	-0.13757	0.31902
RADI_MOUSE	-0.15112	0.321255
SPTA1_MOUSE	0.276906	0.321602
A1AT2_MOUSE	0.455261	0.328505
PRELP_MOUSE	-0.2295	0.329192
PCBP1_MOUSE	0.181275	0.330117
SSDH_MOUSE	-0.14145	0.331141
MDHC_MOUSE	-0.0795	0.33235
PLEC_MOUSE	0.437711	0.332476
VDAC2_MOUSE	-0.13665	0.339833
S10A6_MOUSE	-0.24908	0.34033
LAMA4_MOUSE	0.21596	0.342041
MIME_MOUSE	-0.2763	0.342088
IDHC_MOUSE	0.144477	0.346631
TLN1_MOUSE	0.282068	0.348798
SPTB2_MOUSE	0.247775	0.356636
H4_MOUSE	-0.22363	0.360307
ECHA_MOUSE	-0.13623	0.361323
ANXA6_MOUSE	-0.08733	0.364839
HSP74_MOUSE	0.086576	0.369181
HYES_MOUSE	-0.11329	0.370086
PTGR2_MOUSE	0.201443	0.372266
VIME_MOUSE	0.221011	0.378663
SDHB_MOUSE	-0.10038	0.395998
VINC_MOUSE	0.121455	0.39639
VDAC1_MOUSE	0.13068	0.398128
RMD1_MOUSE	0.190575	0.407665
RSSA_MOUSE	0.13738	0.408693
SPA3K_MOUSE	-0.60408	0.409816
CAD13_MOUSE	0.075394	0.40984
QCR2_MOUSE	-0.19075	0.411248
H2B1B_MOUSE	0.180279	0.411376
F162A_MOUSE	0.088952	0.412211
HSPB6_MOUSE	0.112795	0.415215
LEG1_MOUSE	0.364365	0.415961
A1AT4_MOUSE	0.271576	0.416183
MYL1_MOUSE	-0.25513	0.420737
ADCK3_MOUSE	0.138365	0.422462
ACTC_MOUSE	-0.11145	0.427428
ACTS_MOUSE	-0.11145	0.427428
ZYX_MOUSE	0.183677	0.428103
DPYL2_MOUSE	0.097271	0.434551
FINC_MOUSE	-0.32908	0.43723
H2A1F_MOUSE	-0.12487	0.438139
SODC_MOUSE	0.152895	0.441162
PDLI1_MOUSE	0.225334	0.441529
ANXA5_MOUSE	0.171178	0.445877
CMYA5_MOUSE	0.132612	0.458147
A1AT1_MOUSE	0.407252	0.459197
IDHG1_MOUSE	-0.15446	0.468867
LAMB2_MOUSE	-0.20652	0.470199
A1AT5_MOUSE	0.651877	0.47205
PUR9_MOUSE	0.062298	0.474836
EST1C_MOUSE	0.124951	0.476919
ODO2_MOUSE	0.138417	0.477083
HCDH_MOUSE	0.144417	0.478127
LAMB1_MOUSE	-0.21616	0.48313
GLRX3_MOUSE	0.105805	0.483444
AL1A1_MOUSE	-0.10973	0.488868
CAH2_MOUSE	-0.30604	0.494803
PEX19_MOUSE	0.190832	0.503725
MOES_MOUSE	-0.11474	0.504327
ADX_MOUSE	0.35031	0.50595
ODBB_MOUSE	-0.07003	0.507186
KPYM_MOUSE	0.218879	0.508575
CLUS_MOUSE	0.323726	0.511692
OBSCN_MOUSE	-0.11422	0.517234
SUCB2_MOUSE	0.079652	0.522551
VWA8_MOUSE	0.161057	0.526096
APOA2_MOUSE	0.421917	0.528245
LDHB_MOUSE	-0.08891	0.531285
CO6A6_MOUSE	-0.18354	0.532309
GLYG_MOUSE	-0.07409	0.537085
RS3_MOUSE	0.155473	0.5423
ESTD_MOUSE	-0.15218	0.544229
SDHA_MOUSE	-0.0437	0.548228
TLN2_MOUSE	0.10931	0.554032
PRDX1_MOUSE	0.126908	0.557483
ANXA1_MOUSE	-0.08984	0.563769
THIL_MOUSE	0.082183	0.570821
FLNC_MOUSE	0.094123	0.574065
BDH_MOUSE	-0.13516	0.575
CA2D1_MOUSE	0.089422	0.576524
MYL4_MOUSE	-0.16953	0.576537
HEMO_MOUSE	-0.13432	0.583086
TPM2_MOUSE	0.101226	0.585355
AL4A1_MOUSE	0.065718	0.585699
GSTM1_MOUSE	0.093964	0.5872
ETFD_MOUSE	-0.04615	0.587754
GLOD4_MOUSE	-0.09304	0.59211
PP1R7_MOUSE	0.157595	0.59337
GCDH_MOUSE	-0.10572	0.597526
FABPH_MOUSE	0.084916	0.603003
CASQ2_MOUSE	-0.2251	0.60454
PFKAM_MOUSE	-0.05616	0.614672
MAOX_MOUSE	-0.07305	0.615229
KAP2_MOUSE	-0.07847	0.618118
RAB7A_MOUSE	0.113023	0.623008
ECH1_MOUSE	0.082415	0.623301
HOT_MOUSE	-0.07833	0.62652
NDUAD_MOUSE	-0.09214	0.630548
CO6A1_MOUSE	-0.07679	0.638538
DECR_MOUSE	-0.04379	0.641262
CPIN1_MOUSE	0.057377	0.642109
PZP_MOUSE	0.079788	0.643482
NDUBA_MOUSE	0.029947	0.64414
G3P_MOUSE	-0.07255	0.656943
HBA_MOUSE	0.073231	0.663508
PHB_MOUSE	0.039706	0.670159
TXNL1_MOUSE	0.069971	0.670223
LAMC1_MOUSE	0.061111	0.670344
HIBCH_MOUSE	-0.03533	0.670387
ANK1_MOUSE	-0.63272	0.678477
A1AG2_MOUSE	-1.85433	0.686028
PROF1_MOUSE	0.068641	0.693989
1433E_MOUSE	0.045778	0.694871
FIBA_MOUSE	-0.03263	0.69499
NGP_MOUSE	-2.59181	0.695861
MIC26_MOUSE	-0.04737	0.696535
AFG32_MOUSE	-0.04677	0.708887
HCD2_MOUSE	0.032535	0.711253
BLVRB_MOUSE	0.049157	0.711421
CYB5B_MOUSE	0.074934	0.71319
PGS1_MOUSE	-0.10762	0.715681
PLMN_MOUSE	-0.24067	0.719537
ACADL_MOUSE	0.045898	0.724849
AT1A1_MOUSE	-0.04402	0.727364
FIBG_MOUSE	-0.12815	0.733136
SUCB1_MOUSE	0.033285	0.74267
SORCN_MOUSE	0.075387	0.747668
FLNA_MOUSE	0.082783	0.748529
THIKA_MOUSE	-0.05759	0.757896
THIM_MOUSE	0.038878	0.759077
MAON_MOUSE	-0.15109	0.766623
ODBA_MOUSE	-0.03317	0.768267
ALDR_MOUSE	0.024758	0.775968
DCTN1_MOUSE	0.197924	0.789151
LETM1_MOUSE	0.029905	0.792808
TGFI1_MOUSE	0.072231	0.796612
MACD1_MOUSE	-0.04301	0.799044
TAGL_MOUSE	0.066113	0.800234
HRG_MOUSE	-0.34464	0.803494
NDUAB_MOUSE	-0.11075	0.812792
DHRS4_MOUSE	-0.02083	0.812993
ANF_MOUSE	0.082622	0.818856
HBB1_MOUSE	0.001222	0.823581
SRCA_MOUSE	-0.13565	0.830521
GSTM2_MOUSE	0.05279	0.832373
DESP_MOUSE	0.015117	0.840491
MYPC3_MOUSE	-0.0213	0.847077
AT2A2_MOUSE	-0.01926	0.850153
ATPO_MOUSE	0.011016	0.856015
LIMC1_MOUSE	0.043639	0.863027
NID2_MOUSE	0.02902	0.865204
COFA1_MOUSE	-0.00984	0.86977
HS90B_MOUSE	-0.01471	0.871998
NSF1C_MOUSE	-0.01019	0.882646
DNM1L_MOUSE	-0.0295	0.89448
HSDL2_MOUSE	0.006886	0.895808
FIBB_MOUSE	-0.29368	0.89837
LDHA_MOUSE	-0.01801	0.902966
ATPA_MOUSE	-0.00608	0.904733
PGAM1_MOUSE	-0.01265	0.908068
TBB5_MOUSE	-0.05073	0.909869
BASI_MOUSE	0.020078	0.910376
PCCB_MOUSE	-0.00691	0.912635
ACADS_MOUSE	-0.03065	0.913181
ITIH4_MOUSE	-0.72342	0.915688
APOA4_MOUSE	0.034655	0.922774
UCRI_MOUSE	0.017884	0.923553
ADHX_MOUSE	0.024289	0.924428
TBA4A_MOUSE	0.024181	0.931983
CY1_MOUSE	-0.01143	0.933352
ACON_MOUSE	0.019888	0.934104
CATA_MOUSE	0.043898	0.937398
APOA1_MOUSE	0.041141	0.946724
CMC1_MOUSE	0.007586	0.951968
ITA2B_MOUSE	-0.58863	0.964404
GDIB_MOUSE	-0.00264	0.989727
SCOT1_MOUSE	0.00388	0.991105
1433G_MOUSE	0.007569	0.997545

## Sheet: D
		Adgre1
	Week of infection	Log2 (Fold Change Induction)	SE
	0	0	0		Data deposited on GEO GSE152168
	1	0.1102	0.238
	3	2.0355	1.2095
	8	2.2789	1.0863
		Cd68
		Log2 (Fold Change Induction)	SE
	0	0	0
	1	0.5379	0.3442
	3	1.4724	0.7862
	8	1.2012	0.4234

## Sheet: E-UP
Names	total	elements
Day 21 Day 56 Day 7	448	Prrc2a
		Nek11		Data deposited on GEO GSE152168
		Nav3
		Col10a1
		Ino80d
		Scd2
		Trim56
		Cbr2
		Ldlrad1
		Utrn
		Cdk6
		Nol4l
		Ctdspl
		Cdon
		Vangl2
		Tff2
		5330417C22Rik
		Sorl1
		Kit
		Chd3
		Atp7b
		Spaca9
		Cfap45
		Sv2c
		Zfp579
		Usf3
		Syn1
		Dock3
		Cacng4
		Malat1
		Zfp703
		Macf1
		Gse1
		Gm28729
		Fat1
		Arc
		Gm17354
		Gm37033
		Hectd4
		Gm48604
		Muc16
		Trp53bp2
		Col6a1
		Vipr1
		Elavl3
		Dst
		Sftpd
		Prom1
		Rcc2
		Upf2
		Efhc1
		Plagl2
		Lmod1
		Cfap46
		Ahdc1
		Atp2a1
		Fasn
		Gm16536
		Ltf
		Sorcs2
		Fam166b
		Pag1
		Foxa2
		Frmpd1
		Setd2
		Tanc2
		Prrc2b
		C77080
		Morn1
		Pou2f2
		Tmem212
		Pianp
		Tnk2
		Tox2
		Nav2
		Bicc1
		Acan
		Scgb3a1
		Lrp4
		Dsp
		Krt15
		Tmem232
		Cckar
		Akap5
		Srrm2
		Nfatc2
		Ubr4
		Ankrd63
		Samhd1
		Aox3
		Chd2
		Mycbp2
		Dnah6
		Shank2
		Fhad1
		Cdhr4
		Cnn1
		Brca2
		Cxcl17
		Trp73
		Osbpl7
		Adcy1
		Fryl
		Col23a1
		Tmem131l
		Slc6a9
		Tfap2a
		Chga
		Col16a1
		Rere
		Tet3
		Tubb4a
		Nek5
		Zmiz1
		Gm973
		Supt6
		Unc79
		Sptlc3
		Tmem2
		Arhgap11a
		Gas7
		Prss8
		Sh3pxd2a
		2410004P03Rik
		Map3k13
		Dnaic2
		Traf3
		Nsd1
		Gm40841
		CT010445.1
		Ppp1r36
		Slco2a1
		Atf7ip
		Gm28875
		Ccdc60
		Cyp2a5
		5430419D17Rik
		Mbd6
		Foxj1
		Dtx1
		Tacr1
		Elf4
		Slfn9
		Cd180
		Lrguk
		Proser1
		Scgb3a2
		Muc5b
		Rnf169
		Kif26b
		Gabrp
		Nin
		Foxp4
		Col4a6
		Tmem231
		Anpep
		Mrvi1
		Slc29a3
		Egr1
		Nek2
		Osr1
		Dnah5
		Bpifb1
		Zfp704
		Jarid2
		Slc39a4
		Brd4
		Ttc28
		Crocc
		Prelp
		Ppp1r32
		Igf1r
		Cfap52
		Lonrf1
		Dock2
		Muc1
		Dync1h1
		2003-08-01
		Ikzf4
		Fras1
		Actg2
		Ace
		Atp1a3
		Gramd2
		Trrap
		Clip2
		Fign
		Cdh1
		Tmem130
		Nckap5l
		Sema6c
		Notch3
		Cux2
		Kmt2a
		Ak8
		Mki67
		Fam47e
		Mdh1b
		Pigr
		Bgn
		Sec22c
		Adh7
		Col15a1
		2002-08-01
		Slco4c1
		Zmynd10
		Siglec1
		Cacna2d2
		Arid1a
		Scgb1a1
		Sec14l3
		Polr2a
		Zfp469
		Zfp462
		Rab11fip1
		Elf3
		Rab3c
		Casz1
		Pdgfrb
		Cyp2f2
		Lrp2
		Zhx3
		Calml3
		Fcgbp
		Itih2
		Cdcp1
		Zbtb20
		Map9
		Cacna1d
		Tiam1
		Dnah10
		Tenm4
		Maats1
		Map1b
		Kcna2
		Rsph1
		Oit1
		Wdr19
		Atp6v0d2
		Srgap3
		Has3
		Chd8
		Adgb
		Ldlr
		Diras2
		Sox2
		Xpo6
		Col1a2
		Peak1
		Hykk
		Cldn3
		Deptor
		Ntf5
		Setd1b
		Agap1
		Sned1
		Ccdc9
		Aldh3a1
		Zfp369
		Smg6
		Pcyt1b
		Itga4
		Zfp395
		Slit3
		Nptxr
		Ccdc187
		Myo18a
		Cilp2
		Gli3
		Ccdc88c
		Ddr2
		Gatad2b
		Arhgap32
		Scube3
		Rab11fip4
		Celsr2
		Cep250
		Aebp1
		Igkv8-24
		Mlph
		3425401B19Rik
		Atp2b4
		Mylk
		Basp1
		Grin3a
		Akap13
		Aqp5
		Oas3
		Src
		Hap1
		Col6a6
		Col5a1
		Ccdc153
		Hhip
		Sox5
		Sox6
		Mak
		Irs2
		Flt4
		Ptch1
		Nfasc
		Kif1a
		Cdc42bpg
		Dpy19l3
		Amer1
		Kcna6
		Ttn
		Lasp1
		Samd4b
		Scnn1a
		Podn
		Dpysl3
		Sftpa1
		Gm38910
		Zfp516
		Bicra
		Trerf1
		Ehf
		Prdm6
		Cd74
		Ccdc40
		Eln
		Fosb
		Zbtb37
		Slc7a8
		Mgat3
		Slc23a2
		Lhb
		Sdk2
		Sfn
		Gan
		Slc2a5
		Dnm1
		Rxfp1
		Hydin
		Top2a
		Usp49
		Prr12
		Bach2
		Xirp2
		Mst1
		Pdgfra
		Zfp366
		Syngap1
		Gm7694
		Epcam
		Sema6a
		Bcorl1
		Dock5
		Tet1
		Cdh23
		Susd2
		Oasl2
		Cdsn
		Klhl3
		Ccdc65
		Bpifa1
		Coro2a
		Kmt2d
		Frem2
		Pou2f1
		AU020206
		Fmod
		Gsk3b
		Fmo6
		Gm43359
		Smim6
		Gpatch8
		Ankrd50
		Fgfr2
		Hcn1
		Adam8
		Map1a
		Gigyf1
		Wscd2
		Igsf9
		Wdr62
		Tnrc6b
		Bcl9
		Synm
		Ncam1
		Soga1
		Reg3g
		Col1a1
		Dynlrb2
		Kdm6b
		Plekhd1
		Myh14
		C2cd3
		Kif5c
		Lrrc74b
		Dlgap1
		Cfap54
		Shank1
		Celsr1
		Rgma
		Fam160b2
		Hcfc1
		Pnmal2
		Sema5a
		Arid5b
		Kndc1
		Fnbp1
		Cpne5
		Epas1
		Lrrc6
		Fry
		Scube1
		Ank3
		Angptl7
		Rac2
		Cfap70
		Itpr2
		AU040972
		Cdhr3
		Zfp652
		Gnao1
		Kif13b
		Safb2
		Ssh1
		Eif2ak2
		Helz
		Wfdc2
		Scnn1b
		Fmo3
		Mast4
		Myo1e
		Bcl2l11
		Clic6
		Tbc1d9
		Cntn2
		Zfp827
		Tnrc18
		Sult1d1
		Myh11
		Dnah1
		Cracr2a
		Cbl
		Nf1
		Nme9
		Ltbp2
		Itih4
		Nol6
		Dhcr24
		Ptch2
		Chad
		Bahcc1
		Nav1
Day 21 Day 7	55	1700001C02Rik
		Nfe2l3
		Nup210
		Krt23
		Col9a2
		Zfp362
		Ctxn1
		Zfhx3
		Meg3
		Nfia
		Ncl
		Col5a3
		Hlx
		Iffo2
		Auts2
		Adamdec1
		Afap1
		Ssc5d
		Nupr1
		Angpt4
		Mov10
		Eif5b
		Cacna1g
		Itgb3
		Cbx6
		Klhl33
		Eno4
		Gm16136
		Slfn5
		Gm17428
		Id4
		Hspg2
		2900005J15Rik
		Bcl11b
		Uaca
		Elk4
		Fbn2
		2004-08-01
		Adamts2
		Casq1
		Cdh26
		8430422M14Rik
		Gm44645
		Atn1
		Adamts15
		Comp
		AI606181
		Lrrc55
		Gm38157
		Col27a1
		Mamstr
		Slco5a1
		Setd1a
		Kcp
		Runx1t1
Day 56 Day 7	326	Srrm1
		Tle2
		Igkv1-117
		Gdpd2
		Slc38a1
		Lep
		Fignl2
		Gm6548
		Lrat
		Igkv12-41
		Slc4a5
		Il17ra
		Cbfa2t3
		Sufu
		Ifitm1
		Nid2
		Dcaf7
		Cxcl13
		Kat6b
		Setbp1
		Prr18
		Adamts7
		Dot1l
		Tead1
		Igkv1-110
		Plxna1
		Abca3
		Cmya5
		6330403L08Rik
		Fam222a
		Mob3b
		Sipa1l3
		Nfix
		Tpr
		Filip1
		Ptpn23
		Col18a1
		Eif4g3
		Creb3l2
		Cplane1
		Traf3ip1
		Gpr161
		Mrgprf
		Rad54l2
		Rnf38
		Nkd1
		Glis2
		Arhgef17
		Phc3
		Lamc1
		Atp10d
		Myrf
		Tmppe
		Zcchc2
		2001-08-01
		Igkv12-89
		Kcnj10
		Sltm
		Tln1
		Cacna1h
		Proser3
		Pik3r1
		Crtc3
		Lrrc56
		Heg1
		Cwc22
		Slc2a13
		Cmah
		Unc13b
		Phlpp2
		Wnk2
		Plxnb1
		Fam219a
		Ighg1
		Mapkbp1
		Kbtbd11
		Arhgap28
		Larp1
		Fbrs
		Chd4
		Runx1
		Slc9a1
		Fmnl1
		2900097C17Rik
		Nrp2
		9430062P05Rik
		Fn1
		Abca2
		Chd9
		Akna
		Cgn
		Kcnb1
		Slc24a4
		Cd109
		Wipf3
		Igkv15-103
		Igkj2
		Col6a2
		E330034L11Rik
		Cep162
		Khsrp
		Wasf2
		Pcdh17
		Tecpr2
		Vps13d
		Brd1
		Arrb1
		Igfbp5
		Bod1l
		Sema6d
		Jup
		Myh9
		Gli2
		Arap2
		Klf13
		Dicer1
		Atxn2l
		Zc3h13
		Atr
		B930095G15Rik
		Abcb1a
		Dennd4a
		Ephb2
		Gm45605
		Wiz
		Creb3l1
		Kmt2b
		Fam193a
		Dpysl4
		Rel
		Setd7
		Tanc1
		Exo1
		Gm31166
		Ezr
		Myom2
		Cbs
		Bcl9l
		Kdm4a
		Prrc2c
		S1pr3
		Notch1
		Acaca
		Nlgn2
		Piezo2
		Kif5a
		Zfp608
		Wdfy4
		Pitpnm2
		Crb2
		Svil
		Gm20457
		Mmp2
		Hspa12a
		Kirrel
		Jade2
		Rnf152
		Npnt
		Rnf213
		Kif21b
		Tchp
		Ddx58
		Igsf10
		Mamdc2
		Ltbp4
		Fut2
		Plekha6
		Lpp
		Plcg2
		Fus
		Dchs1
		Crtc1
		Obsl1
		Adgrf5
		Dopey2
		Cercam
		Clasp1
		Myo1d
		Axin2
		Clip3
		Apc2
		Ky
		Safb
		Gm21781
		Hk2
		Uckl1os
		Rgp1
		Ccdc157
		Lzts3
		Igkj1
		Adamts12
		Ash1l
		Efr3b
		Gm49284
		Fat4
		Dlc1
		Herc1
		Slc22a23
		Fam199x
		Ncor2
		Ylpm1
		Nfat5
		AC132460.3
		Marco
		Igkv8-30
		Kat6a
		Tns1
		Pcnt
		Usp36
		Igkv4-91
		Pogz
		Cplx1
		Hip1
		Oxtr
		Ptges
		Yeats2
		Hephl1
		Hnrnpul2
		Tmem131
		Pdzd2
		Hnrnpd
		Sec16a
		Grip1
		Plec
		Sptb
		Nfic
		Igkv6-15
		H2-Q6
		Herc2
		Abcc1
		Erc1
		Phc1
		Cdc42bpa
		Grhl2
		Strn
		Myh10
		Zc3h7b
		Hivep1
		Acly
		Ptprj
		Zswim9
		Ackr1
		9330102E08Rik
		Col4a3
		Igkv14-126
		Igsf9b
		Taf15
		Atp1b2
		Fam78a
		Plekha7
		5031434O11Rik
		Akap9
		Cnot3
		Ccnjl
		Mdn1
		Cic
		Dtx3l
		Parp14
		Ikzf2
		Nos2
		Mdga1
		Zfp512b
		Zfp142
		Zfp287
		Fam214a
		Lif
		Ahnak2
		Hipk2
		Rad50
		Ciz1
		Pml
		Clmp
		Plekhh2
		Gm8995
		Bicral
		Zswim4
		Adcy5
		Itga3
		Heyl
		Setd5
		Huwe1
		Castor2
		Kcnmb1
		Smarca4
		Slfn8
		Spen
		Smc1a
		Fhdc1
		Gprc5a
		Eppk1
		Adamts19
		Fbxl20
		Hcn4
		Myh6
		Rreb1
		Gm20045
		Nhsl1
		Trim62
		Flt1
		Lgals3bp
		Eml2
		Ptprf
		D630045J12Rik
		Hirip3
		Ngfr
		Gm28229
		Kcnh7
		Mlxip
		Leng8
		Gab2
		Plekhm3
		Cecr2
		Gbp5
		Adgrl1
		Igkv14-111
		Foxo1
		Plekhg1
		Dnmt3a
		Hunk
		Zcchc14
		Fyco1
		Szt2
		Nhlrc4
		Tln2
		Ubap2
		Gm37829
Day 21 Day 56	219	Wdr63
		Syt2
		Bmp3
		Rsph10b
		Agr3
		Sox21
		Drc1
		Acox2
		Dnah9
		Siglece
		Aoc1
		Alms1
		Ildr1
		Rgs12
		Xylt2
		Sdk1
		Klf7
		Megf8
		Spag16
		Pou6f1
		Slc5a8
		Ccdc162
		Gpc6
		Lrrn2
		Csrnp3
		Elmo1
		Capsl
		BC051019
		Ccdc151
		Capn5
		Pifo
		Opcml
		Kcnmb2
		Pof1b
		Itgax
		Aldoc
		Aak1
		1700016K19Rik
		Slc10a4
		Sfta3-ps
		Acsm1
		Cyp4a12b
		Tjp3
		Scg3
		Lcp1
		Ccdc78
		Svep1
		Doc2b
		Krt5
		Crybg2
		Efcab10
		Lgi2
		0610012D04Rik
		Nefh
		Kif19a
		Lrrc34
		Irf4
		Cfap65
		Uox
		Pik3c2b
		Ccdc129
		Lrfn1
		Clca1
		Ttc29
		Ap1m2
		Cfap206
		Spag6l
		Cry2
		Ighm
		Asgr1
		Flna
		Tenm3
		Nfam1
		Fam92b
		Sgsh
		Shisal1
		Foxred2
		Ism1
		Cfap77
		Adgrd1
		Nr4a1
		Itln1
		Dzip1l
		Zbtb34
		Zc3h12d
		Ttc25
		Ighg2b
		Padi2
		Aldh1l1
		Atp10b
		Spn
		Madd
		Kdm2a
		Armc4
		Plxnb2
		Stk33
		Plekhm1
		Adam28
		Usp11
		Bcr
		Lrp1
		Zswim8
		Cyp4f15
		Tspan1
		Dnali1
		Tfcp2l1
		4833427G06Rik
		Rsph4a
		Rnf145
		Sntn
		Slc44a4
		Hpgds
		B4galnt1
		Prkar1b
		Ccdc81
		Gna14
		Sv2a
		D430019H16Rik
		Fank1
		Kif24
		Aatk
		Foxa1
		Vat1l
		Atp6v1b1
		Cybb
		Muc4
		Alcam
		L1cam
		Laptm5
		Stx1b
		Wdr72
		Erich3
		St14
		Krt19
		Cldn8
		Igkc
		Fam129a
		Mapk10
		Morn3
		Sgpp2
		Esrp1
		Shtn1
		Zfp474
		Gm43737
		Efcab6
		Fndc7
		Susd4
		Cfap299
		Maml3
		Dgkh
		Iqca
		Ttc21a
		Gm19935
		Tmprss2
		Nek10
		Drc7
		Kcnc4
		Slc13a2
		Wdfy2
		Dnaaf1
		Ccdc121
		Arf3
		Ncoa1
		Trp63
		D430036J16Rik
		Cfap57
		Chd5
		Cdh20
		Ncapd2
		Plxna4
		Gm2415
		Asxl1
		Sbk3
		Hps1
		Tle3
		Eno2
		Ptgfrn
		1700024G13Rik
		Ebi3
		Epb41l1
		Aqp3
		Itpr3
		Rnf186
		Dmrt3
		Cfap161
		Chgb
		Erich2
		Rnf150
		Hcls1
		Tctex1d4
		Kcnrg
		Thsd4
		Rab25
		Xist
		Unc5c
		Gm281
		E130308A19Rik
		Il6ra
		Dnmbp
		Spint1
		Rassf4
		A2ml1
		Mybl2
		Gm49492
		Wdr6
		Tgfbrap1
		Fam81b
		Gp2
		Trim46
		Cdkl4
		Krt18
		Lrrc26
		Enc1
		Cep164
		Gm29538
		Cdk5r2
		Steap2
		Ticam2
		Fgd3
Day 7	41	Pcdh1
		Ptger3
		Adam33
		Plekhh1
		Fam84a
		Trac
		Tnfrsf22
		Gm42636
		Nr5a2
		Trabd2b
		Rgs16
		Ncan
		Ifit3b
		Lamb1
		Nova2
		Npas2
		Gbp3
		Apol10b
		Col22a1
		Irgm2
		Iyd
		Lmnb1
		Tnik
		Cxcl10
		Itga10
		Gm44053
		Fscn1
		H2-Q4
		Myo10
		Ctnnd1
		Ccdc6
		Palld
		Lrrc47
		5930420M18Rik
		Ifit2
		Slc25a1
		Ap3b2
		Gm42892
		Nuf2
		Grip2
		Lrrc38
Day 21	235	Elf5
		Atp6v1c2
		Gxylt1
		Dhrs2
		Serinc2
		Gpx2
		Zfp423
		Gal3st3
		Mbd5
		Sfrp4
		Gm42432
		Gm48114
		Tap2
		Zcchc24
		Hmbox1
		Cx3cr1
		Cpd
		Bptf
		Cpxm1
		Erbb2
		Capn11
		Rtf1
		Tmem229b
		Pcgf2
		Cadm1
		Glycam1
		Foxj2
		Tnfrsf1b
		Col4a4
		Nkx2-1
		A530017D24Rik
		Klf5
		Kcnd1
		Fbxl18
		Akr1c18
		Slc15a2
		1110017D15Rik
		C130074G19Rik
		Gm49539
		Lig1
		Gm37452
		Magee1
		Galnt3
		Ece1
		Aplp2
		Liph
		Hoxb5
		Slc28a3
		Cpne2
		9530056E24Rik
		Gm38197
		Ctdsp2
		Ubn2
		Ubqln2
		Neurl1b
		Cldn10
		Zbtb7a
		Lrrc36
		Serpinb12
		Amotl1
		Smim22
		P3h2
		Ttc6
		Actn1
		Spef2
		Sdc3
		Gng3
		Dnajb13
		Fzd2
		Fut9
		Sf1
		Rbms3
		Sh3bp1
		Odf3b
		Foxc2
		2009-09-01
		Mfsd6l
		Tmprss4
		Optc
		Slitrk6
		Msi1
		Lypd2
		Col14a1
		Srgap2
		Ccdc102a
		Rtn1
		Gpsm2
		Gxylt2
		Htr3a
		Pkmyt1
		Cd72
		Zfp414
		Fbf1
		Tgfbi
		Stx19
		Lamc3
		Fam183b
		Cldn7
		Arap1
		Orai2
		Chd7
		Cep131
		Cntrob
		Chil1
		Disp2
		Nexmif
		Snrnp70
		Olfr224
		Mafb
		Nhsl2
		Ccdc191
		Rsph14
		Grik5
		Tekt1
		Mapk13
		Tnrc6a
		Mtss1
		1700001L19Rik
		9530053A07Rik
		Slc18a3
		Gm37474
		Pax5
		Tnc
		Dusp14
		Cbx4
		Hoxb4
		Syt11
		Gdf10
		Galnt6
		Slc12a9
		C1ra
		Foxp1
		1700028P14Rik
		Apobec3
		Kifc1
		Rfx5
		Camk2b
		Mfap4
		Srcin1
		Tapbp
		Vpreb3
		3300002A11Rik
		Tcerg1
		Ckap2l
		Lrrc71
		Vill
		Slc7a2
		Tfe3
		Hmcn2
		Tnrc6c
		Tmem176a
		Vgf
		Tceal5
		Kcnq3
		Ncdn
		Upf3b
		Slc8b1
		Spata13
		Rab7b
		Ankrd35
		Rhov
		Grb7
		Slc35c1
		Prkcd
		1700007K13Rik
		Galnt17
		C530043A13Rik
		Numa1
		Spp1
		Inpp5d
		2310007B03Rik
		E2f1
		Elavl4
		Meltf
		Ak7
		Srsf5
		Plppr2
		Otx1
		Hdc
		Pcyox1l
		Tmcc3
		Inafm1
		Arhgef38
		Evc
		Gm13868
		Ltbp3
		Spdef
		Il1rl2
		Col11a2
		Pcbp3
		Sema4a
		Gm43423
		Nectin1
		Ccdc180
		S100a14
		Phf21a
		Enkur
		Apc
		Inava
		Gm43185
		Slc16a11
		Agr2
		Cfap44
		Mal2
		Kdf1
		Snorc
		Cfap97d2
		Rbm6
		Cldn4
		Rara
		Lrrc23
		Col2a1
		Loxl2
		Pced1b
		Ccdc113
		Ttc34
		Tcf7l2
		Mmp14
		Tnnt3
		Runx3
		Efna4
		Zc3h3
		Tcte1
		Slc1a4
		Fndc1
		Maml2
		Ccdc88b
		Plxna3
		Grn
		Faim2
		Susd5
		Cd276
		Gm37274
		Ctc1
		Clec4a1
Day 56	1308	Gm47798
		Dhx9
		Scn5a
		Copa
		Lingo1
		Cxcr3
		Plekhg2
		Cep290
		Spata2
		Bcl7a
		Mon1b
		Kcnq5
		Gpr137b
		Spock2
		Nova1
		Gm20324
		Adamtsl3
		Igkv16-104
		Zfyve26
		Wnk4
		Psd4
		Nyap1
		Myrip
		Cpz
		Pigb
		Ercc6
		Gm40652
		Cd274
		Tlr9
		Spon1
		Ppm1l
		Arhgap35
		Mllt10
		Vash2
		Pitpnm3
		Gm15066
		Zfpm1
		Nup188
		Ighv3-6
		Tmem104
		Peli3
		Ppp1r12b
		Ptprb
		Nrp1
		Ahctf1
		Cd22
		Igkv5-39
		Trip11
		Camk1d
		Nos1
		C1rl
		Snrk
		Sync
		Gm32391
		Fam83h
		D430042O09Rik
		Cds2
		Disp1
		Asap1
		Pla2g4e
		Gm44000
		Rnf24
		Mdc1
		Neb
		Qser1
		Kcnc1
		Gm16001
		Trps1
		Lrrc8d
		Gli1
		Grem2
		Mst1r
		Gm13479
		Gbf1
		Mpp2
		Rarg
		Pxdn
		Foxm1
		Atad5
		Vgll4
		Ust
		Zfp551
		Tet2
		Pcdhga2
		Gm4951
		Zmiz2
		Peg10
		Gnaq
		A430110L20Rik
		2900011O08Rik
		C3
		Zrsr1
		Itpkb
		Mettl27
		Dpp6
		Dag1
		Lyst
		Mnt
		Gprc5b
		Rab11fip3
		Pcdhgb6
		Cep126
		Dnah11
		Gm38394
		Btbd7
		Ppp1r9a
		Drosha
		Mir5125
		Gm43205
		Igkv12-46
		Lrrc46
		Large2
		Icmt
		Iqsec1
		Zkscan7
		Plce1
		Kcnk5
		Fgg
		Zfp646
		Pi4ka
		Rtn4rl2
		Golim4
		Gpam
		Jph4
		Sema3e
		B130055M24Rik
		Fgd6
		Klf12
		Tns3
		Mdm4
		Ptpru
		Tmc8
		Trim67
		Zzz3
		Carns1
		Kif26a
		C1qtnf1
		Card6
		Braf
		Gm13050
		Dchs2
		Slc13a3
		Pik3r5
		Arfgef3
		Pm20d1
		Man2b1
		Igkv5-43
		Kif3c
		Csf2rb
		Tmem67
		Tshz2
		Nbr1
		Igkv17-127
		Gm32849
		Prpf6
		Tnks1bp1
		Lrrc18
		Dbndd1
		Coro2b
		Pax9
		Grik3
		Igkv4-57
		Ighv1-55
		Clca2
		Flii
		Igkv4-63
		Anks6
		Map3k3
		Zfp385b
		BC023105
		Zfp36l2
		Zer1
		Brwd3
		Adcy7
		Gm9938
		Zfand4
		Mertk
		Lrrc32
		Vps13c
		Zfp445
		Htt
		Tbcel
		Arhgap31
		Gprin3
		Gm9144
		Asxl2
		Stard13
		Gak
		Ttf2
		Scaf1
		Tll1
		Afap1l2
		Dusp7
		Sorcs1
		Mr1
		Cacnb3
		Tut1
		Rapgefl1
		Atp7a
		Gm14286
		Mylip
		Dnah7a
		Flrt2
		Wfikkn2
		Sox10
		Sort1
		Nrxn2
		Unk
		Zfp592
		2310043P16Rik
		Enpp3
		Papss2
		Cers6
		Ighv1-19
		Enox1
		Dopey1
		Cpt1a
		Vdr
		Gm11816
		Fcrl5
		Ighv2-9-1
		Nckap5
		Xirp1
		Myo1f
		Chp2
		Pcnx
		Tm9sf4
		Gm44250
		Dcdc2a
		Agrn
		Fam53b
		Ptpn11
		Slc2a9
		Ppargc1b
		Usp27x
		Fmo4
		Tlr5
		Adgrl2
		Hrk
		Nup214
		Slc8a2
		Ttbk2
		Rnf43
		Erg
		Abca6
		Kcnk1
		Syne1
		Smad9
		Usp9x
		Tpp1
		Calcoco1
		Igkv6-32
		Dpysl5
		Boc
		Itgb2
		Atl3
		Igkv10-94
		Ighg2c
		Gm47155
		Phf2
		Dnah2
		Pde4d
		Igkv1-135
		Ighv1-9
		Usp12
		Lama5
		Per3
		Nr1d1
		Naa60
		Raver2
		Nsdhl
		Coro7
		Pcdhga6
		Ano6
		Zbtb12
		Fbxo42
		Dnmt1
		Jph3
		Syk
		Fcamr
		Os9
		Rims3
		Dzip1
		Aff2
		Lca5
		Tenm2
		Cyp26b1
		Gm48898
		Gm26684
		Nedd4l
		Ssh2
		Apcdd1
		Aldh1l2
		Ighv1-80
		Hlf
		Atp11a
		Nphp3
		Pak1
		Sec14l5
		Irak3
		Zc3h4
		Gipc3
		Pcdhga3
		Nipbl
		Gm45884
		Capn15
		Tpcn1
		Sec31b
		Syn2
		Pard3b
		Sox13
		Gtf3c1
		Nlrc5
		Slc6a2
		Tkfc
		Gm30211
		Rmnd5a
		2010300C02Rik
		Gm13091
		Tbc1d30
		Luzp1
		Card11
		Inpp5b
		Eml3
		Gm20186
		Apbb1ip
		Tcp11
		Prkg1
		Kdm4b
		Odf2
		Ap4e1
		Ift80
		Ampd3
		St3gal1
		Rab15
		Tgtp1
		Ano1
		AC087898.2
		Was
		Smg1
		Panx2
		Kat7
		Fads2
		Lima1
		Rai1
		Piezo1
		Phactr4
		Tbx1
		Zfp609
		Slc23a1
		Col28a1
		Eya3
		Sp1
		Esyt1
		Ccdc96
		Parp4
		AC125351.1
		Pcnx2
		Wwc1
		Gm15931
		Myof
		Mink1
		Man1c1
		Cdh5
		Ryr2
		Nacc2
		Golga3
		Slc38a11
		Gm16470
		Pxn
		Erbin
		Abat
		Fat3
		Sertad2
		G6pdx
		Ralgds
		Shisa6
		Tigit
		Pcx
		Antxr2
		Gmip
		Zbtb7c
		Acpp
		Isoc1
		Sod3
		Brpf3
		Tbc1d8
		Tub
		Mtor
		Esr1
		Ighv8-12
		Ankrd52
		Scara3
		Vwa3a
		Fbln7
		Usp54
		Ubr1
		Arhgap23
		H6pd
		Prkdc
		Ptpn5
		Scn4a
		Golm1
		Prkx
		Kidins220
		Epb41l3
		Ephb6
		Cyb5d1
		Cybrd1
		mt-Co1
		Dagla
		Rab6b
		Clmn
		Gpr18
		Nedd4
		Trim44
		Clip1
		Nfkb1
		Best1
		Gbgt1
		Rexo1
		Slc26a2
		Gpr158
		Kcnq2
		Carm1
		Cers1
		Arid3b
		Cnr2
		Man2a2
		6430511E19Rik
		Git2
		Slc25a42
		Pde7b
		Col13a1
		Shank3
		Igsf11
		Pcdh9
		Aldh1b1
		Tjp1
		Rhbdl3
		Pcdhgb8
		Slc38a6
		Pank3
		Myo9a
		2008-09-01
		Mical3
		Plekhb1
		Plekhg3
		Plekha5
		Mid1
		Sh2b3
		Garem1
		Trim36
		Fgfr1
		Ighv6-3
		Eif4ebp2
		Vars
		Sec24c
		Gucy1a1
		Anxa8
		Prdm2
		Tbc1d8b
		Zfp385a
		Loxl4
		Ptpn13
		Ighv10-1
		Plekho2
		Cln3
		Dnhd1
		Ttyh3
		Atp2b2
		Rimbp2
		Rfx2
		Zfp217
		C78859
		Tmem178b
		Mllt6
		Cacna1c
		Cmip
		Fig4
		Plagl1
		Caskin2
		Tbc1d2b
		Eif4g1
		Sgsm1
		Ankhd1
		Slc22a2
		Dhx8
		Pip5k1c
		Ppp2r2c
		Acox3
		Ppp1r3b
		Gm27010
		Pm20d2
		Gm26672
		Zeb1
		Usp47
		Tmtc3
		Ebf2
		Limk1
		Foxo6
		Sp6
		Iqce
		Ap2a1
		Helz2
		Ntng2
		Mfsd6
		Slc6a6
		Ift140
		Simc1
		Tat
		Ildr2
		Ighv1-69
		Epha1
		Zgrf1
		Gm37206
		Slc45a4
		Abcd1
		Abcc10
		Atp10a
		Zfp658
		Gria2
		Rps6ka1
		Adar
		Pla2g6
		Dlg5
		Sh3pxd2b
		Apba1
		Csf1r
		Cgnl1
		Tbc1d16
		Prkcg
		Hck
		Zmynd15
		Hnrnph2
		Spi1
		Smcr8
		Dkkl1
		Iglon5
		Fam83e
		Kpnb1
		Ubr5
		Ntrk3
		Camk1g
		Gm4070
		Gm38190
		Amph
		Kcna7
		Rnf44
		Mocs1
		Ift172
		Tnfrsf11a
		Slc25a35
		Prex1
		Dkk3
		Lipe
		Abr
		AW551984
		Glis3
		Zdhhc8
		A530020G20Rik
		Erbb4
		Thtpa
		Adam11
		Pcdhgb4
		Itgal
		Sipa1l2
		Gm42732
		Bmp6
		Gpd2
		Dctn1
		Zfp109
		Igkv4-70
		Srebf1
		Arhgap30
		Ctnnd2
		Pik3cg
		Tnfrsf8
		Cacng7
		Xdh
		Vav1
		Arhgap17
		St8sia2
		Reep6
		Myom3
		Akap12
		Sec16b
		Chrna3
		Zc3h11a
		Zbed5
		Adamtsl1
		Mpdz
		Tctn1
		Grk3
		Cerkl
		Stk36
		Hif3a
		Slc8a3
		Arhgap33
		Tulp4
		Drp2
		Zmym6
		Nlrp1b
		Tbc1d2
		Igkv4-59
		Rrbp1
		Ptpn9
		Itga11
		Epha4
		Pawr
		Trim14
		Vtcn1
		Grin2d
		Gm43268
		1700008J07Rik
		Slc16a2
		Smo
		Mat1a
		Faxc
		Dgka
		Hjurp
		Sp2
		Tnfsf13b
		Ambra1
		BC017158
		Xkr8
		Rin3
		Depdc5
		Eml6
		Slc6a1
		Arhgap20
		Tug1
		Cftr
		Ighv1-85
		Dcp1a
		Kl
		Ccdc125
		Pomt1
		Slc13a4
		Gm16580
		BC064078
		Igkv3-4
		Ugt1a7c
		Sgtb
		Ide
		Lmtk2
		Slc41a1
		Prox2
		Cit
		Myo18b
		Patl1
		Farp1
		Tagap
		Marveld3
		Acvr1b
		Ssh3
		Armcx4
		Zkscan2
		Cep350
		Epg5
		Gpc3
		Abl1
		Sptan1
		Adap2
		Tacc1
		Ep400
		Kcnd3
		Btbd11
		Fmn1
		Pabpc1
		Crybg3
		Uhrf1bp1
		Scin
		Inpp5j
		Mmp28
[truncated: 633 more rows]

## Sheet: E-DOWN
Names	total	elements
Day 21 Day 56 Day 7	733	Sergef
	134	Ssu72			Data deposited on GEO GSE152168
	0.18	1110012L19Rik
		Ube2d-ps
		Mrps22
		Bnip3l
		Sar1b
		Gm5867
		Gm28041
		2310016D03Rik
		Gm15627
		Mettl22
		Ndufa1
		Rnd2
		Zfp932
		Triqk
		Tmem53
		Gm13481
		C1qtnf4
		Gm15651
		Mrpl57
		Asb14
		Alkal2
		Gm40477
		Anapc10
		Immp2l
		Lypla1
		Rpl13a
		2210408I21Rik
		Cox4i1
		Chchd6
		Ppp1r11
		Gtf2b
		Gm49477
		Pcbd2
		Cstb
		Gm19196
		Gm13861
		A930016O22Rik
		Eef1akmt4
		Rps24-ps3
		Gm36028
		Asb5
		Cystm1
		Ppp1r14b
		Nup37
		Ankrd37
		Aimp1
		Mrpl48
		Gm16418
		Ndufb1-ps
		Gm15441
		Nedd8
		Rnaseh2b
		Med31
		Eif3h
		March2
		Treml1
		Cnpy2
		Ndufaf2
		Map2k3os
		Gm24474
		Gpsm1
		Prdx4
		Sp3os
		Crybb1
		Nts
		Coa4
		Srp14
		Pdlim2
		1110008P14Rik
		Mrpl1
		Mtfr1
		Gm7117
		Saysd1
		Cox7b
		Gm4045
		Gck
		Naa20
		Pdcd2l
		Trmo
		4732491K20Rik
		Mlycd
		Rangrf
		Prss36
		Isca2
		Ccdc32
		Gm14539
		1500026H17Rik
		1110065P20Rik
		4933440J02Rik
		Nppb
		1700123M08Rik
		D330023K18Rik
		Ndufs7
		Smdt1
		Mrps6
		Atp5h
		Mgst3
		AC167229.1
		Uchl3
		Dcun1d5
		Gm34302
		Rpl34-ps2
		Tceal7
		BC051226
		Rpl26
		Rer1
		Gng11
		Polr2c
		Fastkd2
		Slc25a38
		Anxa13
		Naa38
		Cib3
		Rps14
		Fam220a
		Clec4d
		Uros
		Zpbp
		Hspb2
		Mkks
		Ndufb11
		Tomm22
		Dnajc15
		Pfdn4
		Gpx4
		Mir451a
		Rps19
		Snhg12
		Uxt
		Zcrb1
		Maip1
		2810001G20Rik
		Tm2d3
		Gm30873
		Gm16272
		Gm48483
		Gm12352
		Dct
		BC003965
		0610012G03Rik
		Gm9843
		Gm44364
		Myadml2
		Tmem258
		Pdlim5
		Timm8b
		Gm10039
		1700123O20Rik
		Fhl2
		Bola3
		Gm17473
		AV026068
		Snrpg
		Eef1e1
		Rpl34
		AU041133
		Smpx
		Gm16062
		Gpihbp1
		Tsen54
		Nat8f1
		Cdpf1
		AW112010
		AI839979
		Phospho2
		Gm10269
		Alkbh6
		Bri3
		Mir133a-1hg
		Gngt2
		Ccdc122
		Smim8
		Oxld1
		Exosc5
		Sdhaf2
		Rps27a
		Plekho1
		Mrpl33
		Tmod4
		Itgb3bp
		Gm45507
		mt-Rnr2
		Lamtor3
		Atg5
		Ccdc90b
		Pts
		Tuba1a
		Zfp985
		Tnfrsf12a
		Gm4602
		Clec4f
		Bcap29
		Rpsa-ps11
		6030408B16Rik
		B3galt6
		Nip7
		Tomm20
		Gm14325
		Gm11264
		Aimp2
		Tomm7
		mt-Ta
		Sec61g
		Dph3
		Mydgf
		Vps29
		Lsm3
		Ripply3
		Mrps23
		Rps5
		Fkbp11
		1500011K16Rik
		Sac3d1
		Mien1
		B9d1
		Syngr1
		Nudt22
		Sncg
		Mettl23
		Pdcd10
		Hsd17b10
		Gm6472
		Rpl36
		Fkbp8
		Isoc2b
		Gm19503
		Bambi
		Cebpzos
		Rpain
		Gm5426
		Bbip1
		Sdhaf3
		Elof1
		2310002L09Rik
		Gm33609
		Rps2
		Gabarap
		Glrx3
		Hagh
		Atpif1
		Nkain4
		Uqcr10
		Gm39469
		Mrpl36
		Tmem38a
		Smim26
		Upp1
		Rps7
		Rpa3
		Gm13617
		Doc2g
		Timm23
		Mrps34
		Gm2830
		Banf2os
		Avpi1
		Med11
		Serf1
		Ccne2
		Smim15
		Eno3
		Gmnn
		2900052N01Rik
		Gpx8
		Rita1
		Mcfd2
		Ccdc51
		Rack1
		Cops3
		Bnip1
		Acyp1
		Gm45670
		Gm19461
		Ndufaf6
		Josd2
		Mrpl27
		Cgref1
		Tomm40l
		9230104L09Rik
		Hist1h2ac
		Ifit1bl2
		Gm45145
		Ninj1
		Gtf3a
		Spcs1
		A330058E17Rik
		Ttc1
		Cox16
		Gm36758
		Gemin7
		Smim4
		Prmt7
		Tm2d2
		Psma7
		Ppp1ca
		Gtf2a2
		Mea1
		Gm12655
		Tmem242
		Mrpl24
		Snrnp27
		Oaz1-ps
		4631405J19Rik
		Gm14399
		Pigf
		Cmss1
		D830032E09Rik
		2810403D21Rik
		Creg1
		Mrps16
		Gm11665
		Gm4342
		Gm14295
		Mrpl32
		Atp5c1
		Naa10
		Chchd1
		Gm6712
		Uqcrq
		2610020C07Rik
		Gm33424
		Rps27l
		Znhit3
		Mrps35
		Mrpl43
		Gm29040
		Mrpl54
		Tesc
		Rbm7
		Dohh
		Grpel1
		Morn2
		Cox6b1
		Gm4953
		Mrpl12
		Tusc2
		Lyrm9
		Ccr1
		Bola2
		Tac1
		Slc25a47
		Gnat3
		Ift81
		Nme4
		Kbtbd12
		Srarp
		Anapc11
		Ssna1
		Gin1
		Pigyl
		Slc25a4
		Gm12481
		Bloc1s1
		Sdcbp2
		Bod1
		9430038I01Rik
		Gm11752
		Them4
		Hectd2os
		Scgb1c1
		Fam213b
		Ptges2
		Hint1
		Acot13
		Tpd52l2
		2410015M20Rik
		Hdhd3
		Il15
		Nudt7
		Gm11472
		Car2
		Eif3k
		Lyrm4
		Pfdn1
		Lgals1
		N6amt1
		2700097O09Rik
		BB218582
		Sdhb
		Lrrc27
		Tpt1
		AL805899.2
		Hint3
		Esrra
		B230110C06Rik
		Tsta3
		Dnlz
		Selenof
		Cox6c2
		Rbp7
		Gm5617
		Rpl39l
		Gnmt
		Gm26631
		Ppil3
		mt-Rnr1
		Gnpnat1
		Tgds
		Mettl5
		Chrac1
		Ndufb8
		Mrnip
		Zfand2b
		Amn1
		Commd2
		Mrpl11
		Rpp38
		Mfsd4b3
		Cgrrf1
		Olfr1033
		Trappc6a
		Gm7936
		Sdhd
		Zfp930
		Mrpl41
		Ndufa7
		Lamtor1
		Gm6444
		Rasl2-9
		Mrps24
		Bad
		Cox19
		Cetn3
		Rmdn1
		Taf1d
		Hmbs
		Rplp0
		Rnf139
		Fbxl22
		Suds3
		0610040B10Rik
		Zfp944
		Gm12669
		Fmc1
		C1d
		Mrps7
		Prorsd1
		Fam69b
		Mthfsl
		3830403N18Rik
		Atp5s
		9430065F17Rik
		Ube2b
		Upp2
		Orc4
		Gm6204
		Mrpl58
		2310009B15Rik
		Psmb5
		4632428C04Rik
		Polr2f
		Zfp958
		S100a9
		Gch1
		Nat1
		Nup35
		Gchfr
		Prss55
		Sec61b
		Dpm3
		Timmdc1
		Smim7
		Cenpx
		Gm14097
		Gm16046
		Cox7a1
		Gm3646
		2010320M18Rik
		Coa6
		Tmem202
		Commd1
		Uts2b
		Gm41414
		S100a10
		Ndufa13
		Timm22
		Bdh1
		Rpl19-ps11
		Rnase10
		Mthfd2l
		Tpd52l1
		Ndufa4
		Stk16
		1810014B01Rik
		Cpxm2
		Churc1
		Ccl9
		Mtg2
		Mrps10
		Tmem147
		Gm31013
		Tmem70
		A930017M01Rik
		C1galt1c1
		Pex7
		Tmem126a
		Atp6v0e
		Rpl22l1
		Gm42208
		Smim12
		Selenow
		Rnf7
		Tmem74b
		Fam96a
		Hikeshi
		Commd6
		Fundc2
		Dnajc24
		Emg1
		1810032O08Rik
		Rdh14
		E130119H09Rik
		Rhod
		Rabac1
		Ndufb2
		Tyw5
		Uqcc2
		Mrpl21
		Mrps18c
		Rpl35a
		Tmem42
		Mrpl47
		Hilpda
		Klk8
		Swi5
		Gm14327
		Ndufs5
		C330018D20Rik
		Smim27
		Tmem11
		D630024D03Rik
		Fam162a
		Urm1
		Nr2f6
		Psmg4
		Gm10250
		Hspe1
		5830418P13Rik
		Use1
		Gm12167
		2410006H16Rik
		Ifi27l2a
		Dut
		Ptpmt1
		Mir99ahg
		Rpl22
		Atg4d
		Gemin2
		Tm2d1
		Rps15
		Chchd4
		Wfdc3
		Mrpl34
		Gm14494
		Gm3604
		1810022K09Rik
		Gm5602
		Mrps21
		Ankrd39
		Malsu1
		Cst6
		Gm28609
		Nt5c3b
		Acbd7
		H3f3a
		Med21
		Rnf13
		Wnt2
		Gm2614
		Dctpp1
		Hnmt
		Rpl18
		Itgad
		Gm15743
		Gm48336
		Tefm
		Ndufb9
		Gm32283
		Thyn1
		Gt(ROSA)26Sor
		Gm8069
		Hmgcl
		Fam120aos
		Rps3
		1700017M07Rik
		Sec22a
		Eif3i
		Med6
		Prdx1
		Npm3
		Lamtor5
		4933434E20Rik
		Rpl36-ps12
		Acyp2
		Thap4
		Nmrk2
		Ctla2a
		Snhg6
		Gm14403
		Tmed1
		Rps25
		Gm36372
		Eef1b2
		Bnip3
		Angptl3
		Tmem243
		Gm35041
		BC002163
		Ssr4
		5033430I15Rik
		Rbks
		Cd320
		Rpl15
		Lsm1
		Gm30459
		AI413582
		Ndufs8
		S100a8
		Prdx5
		Spryd7
		Gm20522
		Retnlg
		Gm4936
		Rpl9-ps3
		Park7
		Dnajc12
		Mrpl30
		Sub1
		Ndufa8
		S100a1
		Mrpl40
		Gm16316
		Zfp85
		Cyb561d2
		Phb
		Tmem17
		2410004B18Rik
		Tbca
		Serf2
		Rec114
		Msrb1
		Zfp931
		Mov10l1
		Hspbp1
		2610044O15Rik8
		Rfesd
		Ufc1
		Alkbh7
		Ndufb6
		Pdcd6
		Ube2t
		Pigp
		Dnajc19
		Siva1
		Egfl7
		Znf41-ps
		Timm10
		Mb
		Pdrg1
		Adra2c
		Ankrd24
		Anapc13
		Rps24
		Gm12224
		Chac2
		A530013C23Rik
		1190007I07Rik
		Selenoh
		Fam174a
		Usmg5
		Armc6
		Pdcd5-ps
		Timm17b
		Apip
		Gm12092
		Tex30
		Chchd3
		Klhdc2
		Gm43660
		Myl2
		Sun3
		Mlf1
		Spag4
		Zfp429
		Ost4
		Lsm4
		Wbp1
		Ube2s
		Lage3
		Uqcrh-ps1
		Gm14326
		Pycrl
		Actr6
		Fam96b
		Ramp3
		Ndufaf5
		Lipt2
		Pusl1
		Gm7666
		Aqp8
		2310075C17Rik
		Tma7
		Lman1l
		Pin1
		Tomm5
		Slurp1
		Cenpa
		Gm14305
		Eprn
		Ccl27a
		Rpl35
		Mrpl22
		Gm15788
		Cox8b
		Mrpl46
		BC028528
		Gm15500
		Coq9
		BC002059
		Shld1
		Laptm4a
		Gm20519
		Rpl12
		Gm15884
		Ccdc28a
		2010111I01Rik
		Gm11613
		Vcpkmt
		Commd4
		Rhd
		Gm14005
Day 21 Day 7	24	Tmem116
	0	Gm47484
	0	Mpc1
		Cdkn2aipnl
		Gm13054
		Cdkl1
		Gm43379
		4933431K23Rik
		Ifit1bl1
		Fbxo6
		1700018A23Rik
		Gm15469
		Rgs18
		Nr1i3
		Tmem9
		Gm10419
		Myot
		Gm47644
		CT010467.1
		Gm32352
		Aldob
		Serpinb2
		Zfp971
		Ccdc152
Day 56 Day 7	882	Itm2a
	111	Ndufa5
	0.13	Pkia
		B9d2
		Rps12-ps4
		Blvrb
		Zfp119b
		Rap1a
		Rplp2
		Dctn3
		Gm15912
		Gm13186
		Ly6g6f
		Chrna1os
		Hist1h2bc
		Gm5436
		0610038B21Rik
		Dhrs7b
		Uqcr11
		Klhl40
		Ggh
		Ndufc1
		Rnaseh2c
		Gm8643
		2410080I02Rik
		2610306M01Rik
		2010109A12Rik
		Gm45441
		Hscb
		Gm6581
		A430046D13Rik
		Atp6v1e1
		Dnph1
		Spata24
		Gm15972
		Zfyve19
		Fam58b
		Gm32369
		Dnah2os
		Rac3
		Polr2i
		Kxd1
		Rpsa-ps10
		Cinp
		Ndufs4
		Nmb
		Gm10175
		Psme2b
		Gm10639
		Nr2c2ap
		Polr2h
		Ppp4c
		Gm2449
		Timp1
		4930522O17Rik
		E130307A14Rik
		Gm26536
		Ap1s1
		Nnmt
		Zmat5
		Gm15860
		Hddc2
		Gsto2
		Gm16576
		mt-Tp
		D630033O11Rik
		Gm10687
		AC154540.2
		Slc25a33
		Zfp472
		Gm31659
		Cops9
		Ndufb3
		Gcat
		Mir703
		Pebp1
		Gm24601
		Rfc4
		Mrps33
		1110046J04Rik
		Angptl6
		D130020L05Rik
		Metrn
		Mrpl14
		Mcat
		Ddah2
		Mt1
		Wrap73
		Cmc2
		Fam92a
		Rps8
		Gm9625
		Trnau1ap
		Dhrs13
		Sdf4
		4732465J04Rik
		Scx
		H2afz
		Rab17
		Gm15890
		2900089D17Rik
		Sertad1
		Gm13594
		Gm1673
		2310009A05Rik
		Mrps17
		Brk1
		Cenpv
		Timp4
		Gm5111
		Itgb1bp1
		Bloc1s2
		Fam241b
		Selenop
		Stmn3
		Tmem192
		Chchd2
		Cox6a1
		Aprt
		Gm15543
		Cav3
		Mrpl52
		Hist1h4i
		2310058D17Rik
		Dnm3os
		Trappc2l
		Bfsp2
		Mrps26
		Vamp8
		Zfp947
		Wrb
		Ccdc28b
		Gm16124
		Clec4n
		Znhit1
		Tmub1
		Mrpl23-ps1
		Tuba1b
		Ak6
		Sft2d1
		Emc8
		1600020E01Rik
		Eloc
		K230015D01Rik
		Pet100
		A330069E16Rik
		Imp3
		Idnk
		1700120C14Rik
		Gm17971
		Fbxo4
		Spink4
		Mcrip2
		Gm33312
		Rpsa-ps9
		Srp19
		Ubxn6
		Rps15-ps2
		Lsm7
		Galk1
		2610524H06Rik
		Ddt
		Psmb10
		Fscn2
		D8Ertd738e
		AA465934
		Crygn
		Gm40457
		Ndufa2
		Drap1
		Htatip2
		Gm14261
		Gm9354
		E330017L17Rik
		Gm14165
		Gm5805
		Mrpl28
		Tmem205
		B130034C11Rik
		Rpl37a
		Mrps14
		Sdsl
		S100a16
		Gm12163
		Drg1
		Gfer
		Nrtn
		Rab26os
		Gm20686
		Dtymk
		Mrpl13
		1110059E24Rik
		Erich1
		Gm11539
		Gm10076
		Jtb
		Rpl10a-ps1
		Snhg1
		Myoz2
		Gm33543
		Fam104a
		Plekhj1
		B230322F03Rik
		Nhp2
		Tmem219
		Psmd10
		Fbxl5
		Atp6v1f
		Gm10146
		Gm11837
		Exosc4
		Gm45871
		Iah1
		Gm11970
		Ccl6
		Cyb5rl
		Rpl13
		Myl3
		Gm38534
		Rpl9
		Rps10-ps1
		Cox4i2
		Tk1
		Apopt1
		Vamp5
		AC140457.1
		Tcea1
		Elob
		Gm5781
		Gm15501
		1810037I17Rik
		Slc35b2
		Cdk10
		Gm15417
		C630043F03Rik
		H2afv
		C8g
		Mettl26
		Rpl31-ps8
		S100a6
		2900093K20Rik
		Nenf
		Atp5l-ps2
		Gm31678
		1110018N20Rik
		Cox7a2
		Ss18l2
		Rnu11
		0610005C13Rik
		Rps20
		Klre1
		2700046G09Rik
		Ndufa6
		Gm5905
		Gm11575
		Cox7a2l
		Snhg3
		Thap3
		mt-Tw
		1700101I11Rik
		Trappc4
		Gm22000
		Gm15283
		Ndufc2
		Higd1b
		Pigc
		Ndufb10
		C230035I16Rik
		Ndufb4
		Rps6kl1
		Pole4
		Akr1c13
		Ccdc85b
		Rps13-ps2
		Sf3b5
		Rps16-ps2
		Wdyhv1
		Fcf1
		Sys1
		Cox5a
		Clec2d
		Minos1
		Jsrp1
		Gm7160
		Psmb6
		Id1
		Manf
		Snhg8
		Cmc1
		Gm16537
		Ccl2
		Commd3
		Cox6c
		Snord104
		Prcd
		Hspb8
		Gm24407
		Nudt14
		Rbp1
		Gm15179
		Immp1l
		Zfp428
		Rpl41
		Tmem256
		Gm10036
		Gm10800
		Bud31
		Gm4853
		Gm8444
		Mrpl17
		Mrpl16
		Aamdc
		Coa3
		Gm21631
		Lefty1
		Washc3
		Tmem40
		Zfp524
		Nudcd2
		Nupr1l
		Il11ra1
		3110056K07Rik
		Pfdn5
		Rps27
		Gm5963
		Serhl
		Arf5
		Ndufb7
		Mpc2
		Gm11478
		Ap2s1
		Gm12996
		Gm10069
		Tmem222
		Polr2e
		Ifi35
		Tmed3
		2210408F21Rik
		Rpl9-ps6
		Pstk
		Mir7688
		Abracl
		3110009E18Rik
		Chid1
		Dmac1
		Paxx
		Ccdc107
		Gsta2
		Samd13
		Rrp9
		Atp5g1
		Atp6v1g1
		Gpr34
		Gm30708
		Lamtor4
		Gm7967
		Mt3
		1810041H14Rik
		Ptges3
		Nop10
		Cdc34
		Kbtbd3
		Tmem69
		C030014I23Rik
		B230206L02Rik
		Rpl17
		1600014C23Rik
		Tbc1d10c
		Skp1a
		5430402O13Rik
		6330562C20Rik
		Mcrip1
		Rps16
		Gm44386
		Timm13
		4930455G09Rik
		Ppp1ccb
		Mtfp1
		2010204K13Rik
		Vps25
		Zfp874a
		Tpgs1
		Slc22a1
		2700033N17Rik
		Fbxl15
		Ifngr2
		Pdzd3
		Scand1
		Gadd45gip1
		Hist1h1c
		Atp5mpl
		4930431P19Rik
		4930481A15Rik
		Sdf2
		Atox1
		Mrm2
		Apoa2
		T2
		Ccdc115
		Tmem134
		Gm6043
		Psmd13
		Smim11
		2310010J17Rik
		Gm10288
		Cisd1
		Rps26
		4933431K14Rik
		Fam151b
		Gm35167
		Rex1bd
		Gm9803
		Selenom
		Smim20
		Ptpn18
		Tbce
		Snhg9
		n-R5-8s1
		Gm10286
		Tmem208
		Rny3
		Rgcc
		Txn2
		Pycard
		Ckm
		S100a4
		Chkb
		Nsmce1
		Lingo4
		Mrps11
		Pgam2
		Tsacc
		Ndufaf8
		Zfp771
		Ptgds
		Cd59a
		Gm8242
		Rtn2
		1810026B05Rik
		Ndufs6
		Myl6
		Nxt1
		AC133498.1
		Ptrh2
		Timm50
		Phpt1
		Jmjd7
		Ces2e
		Trib3
		Icam4
		BC049762
		Krt10
		Hint2
		Igbp1
		Gm12176
		7530428D23Rik
		Bet1
		Wdr45
		Dnpep
		Pla2g2c
		A430005L14Rik
		Pop5
		Gm36208
		Snrpe
		Gm48503
		Zfp593
		Rps28
		Sap18b
		Med28
		Poln
		Rdm1
		Rhox2h
		Gpx4-ps2
		S100a13
		Tbx15
		Pafah1b3
		G0s2
		Gm42067
		Nme1
		Taf10
		2310011J03Rik
		Sln
		Nmnat3
		Chchd7
		Gm8292
		Ttc32
		Polr1d
		Wdr54
		Mrps12
		Zfas1
		Gulp1
		AC165271.1
		Ubl3
		Gabarapl2
		Selenok
		Snrpd2
		Cnih1
		Prdx2
		Rpl35a-ps4
		Gm43137
		Rpl14
		Gm5928
		Ccl24
		A030001D20Rik
		AC154457.3
		1600002K03Rik
		Zfp72
		Rpsa
		Prkrip1
		Dusp19
		Tbcb
		Emc6
		Timm10b
		Gm6030
		Jpt1
		Cd63
		Aurkaip1
		1700007L15Rik
		Mrps28
		Rit1
		Gm31630
		Gm45051
		Oaz1
		Rpl39
		Ten1
		Rny1
		Dnase2a
		Gdf15
		L3hypdh
		Rilpl2
		Zfp874b
		Gm2000
		Gm15856
		Zfp984
		Gm49123
		Irak1bp1
		Psmb1
		Hist1h3d
		Bvht
		Pam16
		mt-Tm
		Rpl13a-ps1
		Gm15492
		Twf2
		Wfdc17
		Map1lc3a
		Ppp1r35
		Cenpw
		Coprs
		Rpl8
		Glrx5
		Pigx
		Svbp
		Rpsa-ps12
		9330020H09Rik
		Pum3
		Gm43712
		Gm16253
		Pgls
		Hopx
		Gm14303
		Gm6023
		Dgcr6
		Tmem120a
		Arl2
		Wdr45b
		mt-Tr
		Mgmt
		Snrnp25
		Gm34099
		Psmb4
		Gm11967
		Spc24
		Snora57
		Gm49120
		Snhg18
		Tspo
		Enho
		Rpl36al
		Bloc1s4
		Rps15a
		Magoh
		BB123696
		Mettl1
		Ccdc73
		Vwc2
		Gm35177
		Ndufa11
		Gm10073
		Sdhaf4
		Gm12059
		Med30
		Rpl32
		Pdcd5
		6720489N17Rik
		Nr1h3
		Gzmm
		Ndufb5
		Cox14
		Avp
		mt-Ti
		Zfp983
		Ddrgk1
		Ube2e1
		Gm20707
		Gm39228
		Sf3b6
		Rps21
		Crls1
		Mrps18a
		Mplkip
		Gm47438
		Tmem107
		Zeb2os
		Gm9961
		Tnnc1
		Ccdc167
		Nudt3
		Mrpl23
		Gm41231
		Hspa8
		Ano10
		Ormdl1
		Gm5070
		Casc1
		Gm10801
		Gm10177
		Cib1
		Fxn
		A530095I07Rik
		Ppp1r14a
		Usp50
		Atp6v0b
		Alkbh2
		Uqcrh-ps2
		Fahd2a
		Cycs
		Atp5f1
		Cryba4
		BC048679
		Itpa
		Zfp655
		Bola1
		Gm30735
		Psma6
		Wdr89
		Gm26808
		Cox17
		Gm26881
		Zswim7
		Lsm5
		Bc1
		BC024063
		Gm15694
		Vamp4
		Rps23
		Pgp
		Tnfrsf9
		Pcna-ps2
		Zfp954
		Cracr2b
		Khk
		Nanos3
		Rps10
		Gm4332
		Gm34220
		Fkbp3
		Cox7c
		Gtf2h5
		Mrpl2
		Gm10717
		Rab29
		Zfp455
		Rce1
		Fdx1
		Zfp560
		Tmem160
		Ftcd
		Snrpd1
		Gm13815
		Osgep
		Gm4540
		Atp5e
		Tmem167
		Gm2011
		Gpank1
		Ppih
		Gm11423
		Endog
		Plet1os
		Gm6222
		Pdcd2
		Tcp11l1
		1190005I06Rik
		Gm49024
		Polb
		Eef2kmt
		Mrpl15
		Hras
		Rpsa-ps1
		Rps27rt
		Pycr2
		1700037C18Rik
		AV356131
		Gm10086
		Clpp
		Cuedc2
		Diablo
		Nudt1
		Fn3k
		Rabepk
		Guk1
		Frmd8os
		Comtd1
		Gm11249
		Pnck
		2500002B13Rik
		Znrd1
		Gm5149
		Iqcc
		Gm30074
		2010001A14Rik
		Ube2j2
		BC031181
		Polr2g
		Olfr1034
		Bag1
		Gm48141
		Gm14322
		Ccl8
		Zfp938
		Derl2
		Snhg15
		Gng13
		Ptma
		Tmsb4x
		mt-Tc
		Lin52
		2310039H08Rik
		Rpl27a
		Mvb12a
		Gm10275
		Gm28723
		Lin7b
		C130036L24Rik
		Gm11808
		Gm11625
		Gm31479
		Lbx2
		2410022M11Rik
		Gm8430
		Tm4sf1
		Atp5k
		Gm14902
		Fbxl12os
		Hebp1
		Yeats4
		Gm44771
		Smagp
		Atp5j2
		Gm49334
		Psmd8
		Rplp1
		Gm9828
		B3gat3
		Cst9
		Mpdu1
		Akr1a1
		6230400D17Rik
		Zfp607b
		Gpx1
		Sec11c
		Etfb
		Gm11687
		Tmem141
		Hemk1
		A330009N23Rik
		Atp5o
		Gm31814
		Gm13657
		Rpl31
		Msl3
		Vps45
		Ndufab1
		Ppie
		Hexa
		Rnf212b
		Gm32031
		Txnl4a
		Bok
		Vaultrc5
		mt-Tq
		Uqcrh
		D10Jhu81e
		Gm13532
		Sdhaf1
		Mrpl20
		Pvalb
		Fkbp7
		Rps9
		Nme6
		Arpc4
		Gm15427
		Gm21738
		Cyba
		Ccdc159
		1810044D09Rik
		Gm36738
		Fis1
		Gm16196
		Fxyd1
		Bsg
		Tnni3
		Psmb3
		Gm17655
		Mif
		Ptrhd1
		A730063M14Rik
		Pttg1
		Fabp12
		0610009L18Rik
		Ndufa3
		Tctex1d2
		Gm44608
		Tmsb15b1
		2610203C22Rik
		H2afj
		Commd9
		Rnls
		Cxcl16
		Gm31718
		Cytl1
		Casq2
		Sap30
		Brms1
		Gm14794
		Vhl
		Dhps
		Snhg20
		Med29
		Yjefn3
		Phb2
		Ndufv2
		Psmd4
		1700081N11Rik
		Rps15a-ps6
		Atp5g3
		Sssca1
		Bex1
		Ppp1r8
		mt-Tt
		Gm49540
		Arpp19
		Slirp
		1500002F19Rik
		2810030D12Rik
		Hist1h4h
		Rps18
		Ift20
		2900041M22Rik
		Crip1
		9330158H04Rik
		Rpl11
		2210011C24Rik
		Ogfod2
		Gm32950
		Nat9
		2310001H17Rik
		Sco2
		Ggnbp1
		Pih1d1
		A330041J22Rik
		Fuom
		Tuba1c
		Romo1
		Rpl17-ps5
		2510002D24Rik
		Serpinb1c
		Rfxank
		Rpl19
		Fopnl
		Psmg3
Day 21 Day 56	169	Rps19bp1
	23	Edf1
	0.14	Cfap36
		Mrps30
		A230056P14Rik
		Urod
		Gm26819
		2810004N23Rik
		Pdzd9
		Mrrf
		Rpl27
		Mrm3
		Bet1l
		Cyp4b1-ps2
		Snu13
		Camk1
		Cd59b
		Banf1
		Cyc1
		Crem
		Msrb2
		Gm28651
		Cope
		Hbb-bs
		Cacybp
		Rab5if
		Bpgm
		Ppdpf
		Coq2
		Tmsb15a
		Nudt19
		Ube2a
		Thoc7
		Apoo
		Yif1b
		Txnl1
		Arpc3
		Hspe1-ps3
		Gm5860
		Polr1c
		Rab28
		Psmc3
		Paip2
		Mff
		AC114990.3
		Yrdc
		Ttc5
		Mob2
		Gm20619
		Mcee
		Tmem199
		Abhd17a
		Yars2
		Dbil5
		Trbc2
		Cnih4
		Eif5a
		Ech1
		Alas2
		Fam136a
		Gm12999
		Gm17040
		Lancl1
		Rpl18a
		Isg20
		Ndufaf3
		Mrpl3
		B230118H07Rik
		Rpl29
		E330011O21Rik
		Pheta1
		Gm12231
		Nudt2
		Hbb-bt
		Gm14057
		Srsf7
		Trmt10c
		Gm7172
		0610009B22Rik
		Eef1akmt1
		Rilp
		Coq3
		Timm8a1
		Cenpp
		Spryd4
		Rpl3l
		Gm30934
		Mhrt
		Gm7808
		Cmbl
		Mrpl18
		Epb42
		Fuca2
		Hbq1b
		AC129539.1
		Zfp354b
		Lrrc30
		Ntmt1
		Uqcrfs1
		Naxe
		Ecscr
		Pmpcb
		Gm12002
		Tcta
		Prmt1
		Cycs-ps2
		Msc
		Gstm5
		Gm45855
		Tatdn3
		Gm11100
		Gm8121
		Gcsh
		Gm5786
		Memo1
		Gm13771
		Abra
		Grcc10
		Zfyve21
		4921531C22Rik
		Bambi-ps1
		Magix
		Rpp21
		Hacd1
		Cox6a2
		Gm26694
		Fitm1
		Higd1a
		Gm11989
		Gm12350
		4930552P12Rik
		Pomgnt1
		Mterf2
		Ccl25
		Gm12381
		Rom1
		Trbc1
		Dnajc5b
		Psme2
		Trmt61b
		Ptprr
		Osgepl1
		Trat1
		Dpy30
		Auh
		Snx16
		Zfp945
		Gm11857
		Ppil1
		Emc7
		Nfe2
		Ndufs3
		Stard3nl
		Lzic
		Rps19-ps4
		Id3
		Cyct
		Esd
		Gm26862
		Pyurf
		Ccdc58
		1110059G10Rik
		Ube2d3
		Kel
		Cyb5a
		Gm43303
		Prkag1
		Lhpp
		Gm12630
Day 7	54	Gp6
	0	Gm4890
	0	Cd209d
		Batf
		Mpv17l
		Gm10605
		Ms4a7
		Epyc
		Nubp1
		Adig
		Hopxos
		3300002P13Rik
		Cib2
		Tspan4
		Rpl7a
		Gm31520
		Gmfg
		Tepp
		Zfp748
		Gm42517
		Map3k15
		Gpr1
		Smpd5
		Gm14410
		Gm11732
		Ahrr
		Arl4a
		Gm26534
		Cdh4
		Aspa
		Cd209f
		Tcrg-C1
		Gm7730
		3930402G23Rik
		Zfp951
		Ms4a6b
		Gm15241
		4930415O20Rik
		Smim1
		Spin4
		Acat3
		Cd209g
		Tmem37
		Calcb
		B3gnt8
		A930006K02Rik
		Tm4sf5
		Gm3716
		A730046J19Rik
		Adtrp
		Dgkeos
		Pbld1
		Syt12
		Fcor
Day 21	111	Gpn3
	0	Odc1
	0	9530026P05Rik
		2310015A10Rik
		Armc2
		Vmp1
		Yif1a
		Gm10033
		Ybx1
		Psmc3ip
		Gas2
		Ppp1cb
		4930553P18Rik
		Sirt3
		A530016L24Rik
		Zfp617
		D830013O20Rik
		Car8
		Nck1
		Klhdc1
		Sh3gl2
		Dnajc4
		Pno1
		Gm6416
		Zfp933
		Wdr20
		Smug1
		Gm11899
		Zfp51
		Tmem5
		Ggact
		Dtnbp1
		Gnpda2
		2810013P06Rik
		Tmem14c
		Mmp24
		Zfp442
		Egln3
		Gp9
		Zfp982
		Get4
		Calr3
		1700119I11Rik
		Tmem266
		Gm20721
		Plin3
		Crbn
		Nmnat1
		Pla2g5
		Dnttip2
		Uqcc1
		Tmem144
		A230072C01Rik
		9230112J17Rik
		Eif3m
		Gm11730
		Mal
		Acot8
		Ccng1
		Nqo1
		Ciao1
		Fars2
		Cd151
		Mpst
		Mzt1
		Gpr180
		Nif3l1
		Zfp53
		Zfp758
		1010001N08Rik
		Grpel2
		Tfam
		AW209491
		Cenpq
		Ubl4a
		0610040J01Rik
		Syn3
		Cln5
		Gm26795
		Gm20659
		Dand5
		Mlx
		1700011D18Rik
		Cby1
		Ankdd1b
		Nit2
		Gm16312
		Bag2
		Frmd5
		Rag1
		Serpinb6b
		mt-Tl1
		Tagap1
		Sgcg
		Abhd16a
		Gm7072
		Ube2l6
		Gtf2h3
		4921504A21Rik
		Bcs1l
		Klf15
		Icam2
		Adsl
		Plin5
		Gm33023
		Gm39214
		Brcc3
		Mcemp1
		1110002L01Rik
		Zfp934
		Cbr1
Day 56	1100	Gm45844
	93	Vps28
	0.08	Sra1
		Gm14207
		Gm45397
		Gm4189
		Mthfs
		Rpsa-ps2
		Snhg4
		Gm15946
		Psmg2
		Gm28424
		Med4
		6330410L21Rik
		Rhebl1
		Mrto4
		Zfp58
		Cox11
		Gm6394
		Gm11627
		Tango2
		Gm35857
		Tsen15
		AC164296.1
		Gss
		Gm11633
[truncated: 1,074 more rows]

## Sheet: F
UP
	Day 7	Day 21	Day 56
Anatomical structure morphogenesis	191	206	242		Data deposited on GEO GSE152168
System development	295	310	384
Multicellular organismal process	378	379	886
Multicellular organism development	323	329	418
DOWN
	Day 7	Day 21	Day 56
Mitochondrion inner membrane	94	61	124
Ribonucleoprotein	125	67	162
Ribosomal protein	111	63	138
Mitochondrion	244	175	364
