# Supplementary material for: Borrelia burgdorferi infection induces long-term memory-like responses in macrophages with tissue-wide consequences in the heart
Source: PLoS Biol. 2021 Jan 4;19(1):e3001062. doi: 10.1371/journal.pbio.3001062 (PMC7808612; doi:10.1371/journal.pbio.3001062)
Supplement: S2 Data — (XLSX) [file pbio.3001062.s010.xlsx]

## Sheet: A
mBMM	Unst.	Acute	Act. and rested	Memory
	143.667	5818.33	172	1830.33
	187	7810	188.667	2607
	193.667	7760	212	1228.67
	180.333	8868.33	207	1238.67
hMon	Unst.	Acute	Act. and rested	Memory
	9.509	75.0213	8.9052	32.6043
	9.509	661.613	13.0563	45.8879
	15.4715	515.871	19.7736	127.25
	5.05598	308.013	10.7921	24.1512
	0	190.045	16.6036	12.2261
hMac	Unst.	Acute	Act. and rested	Memory
	23.6	2596.8	53.4	419.2
	23.6	1020.1	9.4	78.2
	53.4	1688.8	54.4	1579.3
	27.3	3421	85.1	193.7

## Sheet: C-Acute vs Unst.
log2FoldChange	log10(Padj)
1.00087	1.04e-18
1.00093	5.7e-05			Data deposited on GEO GSE125503
1.00175	0.0127282
1.00266	0.00043121
1.00299	5.46e-06
1.00355	0.000562124
1.00445	2.15e-06
1.00546	7.38e-06
1.0066	8.48e-11
1.00851	7.96e-08
1.0086	0.000317393
1.00871	0.00228268
1.01024	2.32e-08
1.01122	1.98e-14
1.01157	1.02e-10
1.01176	5.49e-11
1.0128	8.23e-06
1.01436	1.26e-08
1.01553	7.59e-07
1.01603	5.5e-06
1.01821	8.62e-05
1.01992	2.27e-06
1.0203	5.67e-13
1.02122	4.6e-12
1.02153	3.11e-12
1.02165	3.06e-05
1.02165	0.000921257
1.02204	1.46e-18
1.02237	1.28e-18
1.02322	0.000396119
1.02392	1.99e-09
1.02556	8.23e-18
1.02565	4.12e-14
1.02596	6.12e-08
1.02625	3.41e-16
1.0266	1.98e-08
1.02702	3.53e-11
1.02854	0.043191
1.02943	2.57e-12
1.02966	2.19e-07
1.03176	9.93e-18
1.03364	4.42e-13
1.03459	0.00126139
1.03499	1.51e-07
1.03572	3.27e-12
1.03667	4.91e-21
1.03729	0.0130781
1.03739	1.41e-09
1.03777	1.43e-08
1.03801	3.27e-12
1.03802	5.24e-15
1.03881	7.02e-06
1.03991	4.95e-17
1.04108	0.000887678
1.04119	5.32e-10
1.04226	2.54e-13
1.04431	4.32e-16
1.04513	2.45e-15
1.04843	1.97e-18
1.05008	2.12e-11
1.05054	0.00322136
1.05155	0.00399682
1.05227	4.3e-11
1.05365	0.0434195
1.05439	3.12e-12
1.0568	5.96e-05
1.05691	0.00395452
1.05811	5.61e-23
1.05912	4.68e-09
1.06067	4.39e-12
1.06138	7.81e-12
1.06204	2.04e-12
1.0634	0.0133107
1.06414	0.0222465
1.06423	7.87e-09
1.06492	0.0148598
1.06541	1.69e-15
1.06658	1.21e-14
1.06669	2.97e-07
1.06681	2.65e-10
1.06771	1.27e-23
1.07019	4.86e-14
1.07059	2.08e-12
1.07122	8.8e-07
1.07127	9.74e-12
1.07134	1.84e-12
1.07167	1.34e-08
1.07234	4.79e-13
1.0728	5.52e-13
1.07324	3.74e-19
1.07478	1.42e-07
1.07553	0.00626495
1.07574	2.58e-12
1.07587	0.00172063
1.0759	1.04e-15
1.07632	0.0222902
1.07752	0.000612845
1.07784	1.04e-10
1.07873	0.000592143
1.07874	4.35e-20
1.08049	1.64e-09
1.08116	3.11e-13
1.08241	7.51e-05
1.08256	9.7e-16
1.08281	0.000146406
1.08331	0.0303861
1.0839	1.07e-15
1.08391	2.39e-09
1.08501	4.09e-14
1.08513	0.000689897
1.08567	2.89e-08
1.08607	9.98e-17
1.08765	2.31e-08
1.08799	6.05e-05
1.08925	5.85e-05
1.08981	1.56e-08
1.09041	4.16e-21
1.09124	0.0152533
1.09283	4.29e-13
1.09289	2.93e-10
1.09319	1.2e-09
1.09331	1.11e-23
1.09423	0.000448509
1.09437	1.59e-14
1.09439	2.95e-13
1.09474	9.03e-13
1.09666	1.56e-11
1.09815	0.000105024
1.09877	7.42e-13
1.09919	2.12e-11
1.09949	1.35e-16
1.10035	1.55e-10
1.10084	1.44e-11
1.1009	1.25e-11
1.10145	0.00260481
1.1016	5.32e-10
1.10214	3.09e-17
1.10223	0.000625494
1.10251	3.71e-15
1.103	0.00109123
1.10339	0.00810768
1.1034	0.00701568
1.10362	1.28e-12
1.10463	9.77e-08
1.1047	8.49e-30
1.10613	4.61e-10
1.10635	4.03e-06
1.10653	0.000200302
1.10672	1.31e-16
1.10747	6.84e-12
1.10751	1.92e-07
1.108	2.13e-06
1.10822	1.64e-10
1.10985	9.15e-06
1.11022	1.16e-15
1.1104	3.66e-05
1.112	3.11e-06
1.11214	0.0120408
1.11262	2.53e-08
1.11286	1.88e-20
1.114	1.31e-07
1.11445	0.00189464
1.11495	8.41e-07
1.11636	0.000942567
1.11894	0.00868502
1.1193	4.07e-32
1.12014	1.27e-20
1.12146	1.48e-15
1.1219	4.5e-16
1.12196	1.53e-11
1.12243	4.17e-12
1.12278	1.28e-09
1.12329	0.000151894
1.12468	0.000623747
1.12573	4.08e-10
1.12695	3.73e-07
1.12774	9.47e-16
1.1281	3.1e-13
1.12924	7.23e-13
1.12931	7.93e-13
1.13015	9.74e-12
1.13047	1.23e-12
1.13056	2.6e-09
1.1307	4.78e-07
1.13179	5.53e-20
1.13243	0.000136721
1.13309	0.000115104
1.13415	1.06e-06
1.13563	9.28e-14
1.13732	0.00052832
1.13741	5.55e-12
1.13786	1.99e-05
1.13834	1.6e-08
1.13877	0.000360544
1.13965	0.000109657
1.13993	1.19e-09
1.14054	0.00244967
1.14059	3.78e-12
1.14244	1.29e-16
1.14281	0.0029836
1.14411	1.26e-13
1.14932	4e-17
1.15155	1.58e-10
1.15188	3.77e-10
1.15237	1.43e-14
1.15466	1.86e-19
1.15518	0.0219993
1.1552	2.88e-06
1.15759	8.24e-29
1.15808	0.0024963
1.1582	1.13e-16
1.16088	1.22e-10
1.16167	7.96e-11
1.16202	1.13e-08
1.16253	6.06e-12
1.16258	0.0173384
1.16274	1.67e-17
1.16493	2.51e-05
1.16616	1.84e-30
1.16657	2.42e-09
1.16822	1.7e-29
1.16858	6.07e-07
1.16878	7.22e-12
1.16885	5.64e-08
1.16924	5.83e-10
1.17192	7.05e-13
1.17322	1.3e-21
1.17345	6.1e-06
1.17439	1.81e-11
1.17485	0.0445294
1.17551	0.0352195
1.17608	1e-05
1.17625	2.5e-17
1.17641	5e-18
1.1769	4.25e-06
1.17763	8.52e-09
1.17928	0.0232489
1.18158	1.53e-05
1.18197	0.000413828
1.1838	0.00303725
1.18603	1.41e-14
1.18816	8.78e-19
1.1889	1.32e-31
1.19169	3.58e-30
1.19188	2.59e-24
1.19201	1.98e-11
1.19266	3.29e-06
1.19366	4.59e-09
1.19371	3.32e-15
1.19423	3.05e-11
1.19466	1.87e-11
1.19561	3.79e-12
1.19629	1.2e-15
1.19645	1.21e-16
1.19733	6.64e-22
1.20126	2.37e-32
1.2022	5.18e-05
1.20256	5.01e-09
1.20346	2.47e-15
1.2038	1.02e-22
1.20508	0.0428159
1.20529	1.36e-24
1.20542	2.09e-05
1.20565	5.37e-06
1.20744	1.19e-35
1.20779	3.5e-17
1.20968	2.33e-18
1.21087	2.78e-13
1.21199	1.16e-17
1.21361	3.59e-19
1.21459	3.36e-10
1.21605	0.000232294
1.21636	2.11e-20
1.21695	5.2e-29
1.21755	4.29e-07
1.2181	1.62e-17
1.2185	0.000249043
1.2189	3.03e-15
1.22065	2.67e-12
1.22272	4.39e-08
1.2233	2.75e-20
1.22442	2.05e-17
1.22919	0.000238283
1.23046	3.9e-05
1.2345	6.32e-15
1.23603	1.99e-12
1.23642	4.31e-14
1.23723	0.0143989
1.2391	9.71e-30
1.23941	1.84e-08
1.23965	1.21e-07
1.23966	0.00220386
1.23996	1.94e-18
1.24247	6.29e-07
1.243	3.04e-05
1.24435	3.67e-15
1.24501	6.73e-20
1.24617	6.01e-23
1.24687	9.22e-17
1.24717	4.26e-24
1.24934	1.55e-10
1.2498	1.68e-14
1.25151	4e-27
1.25236	0.000237216
1.25275	2.78e-18
1.25424	0.00105884
1.25662	0.0035237
1.25757	5.81e-14
1.25795	1.64e-13
1.25852	0.00267046
1.25955	0.0292354
1.25979	2.54e-16
1.26138	1.28e-07
1.26144	4.34e-07
1.26152	0.00325918
1.26185	2.82e-13
1.26231	1.24e-18
1.26408	2.54e-18
1.26477	4.89e-13
1.26486	6.85e-09
1.26533	0.00527624
1.26533	4.32e-12
1.26549	1.27e-24
1.26723	2.93e-12
1.26987	1.81e-09
1.27106	2.33e-12
1.27453	8.04e-17
1.2758	0.00319431
1.2758	3.27e-06
1.27644	1.03e-14
1.28011	1.26e-11
1.28054	1.22e-06
1.28139	1.03e-12
1.2831	2.7e-25
1.28394	1.79e-24
1.28525	7.08e-07
1.28533	6.24e-05
1.28635	1.03e-16
1.28639	1.12e-10
1.28749	1.45e-17
1.28785	1.44e-32
1.28818	5.91e-35
1.28828	5.05e-16
1.28874	2.27e-09
1.28981	2.08e-10
1.29164	6.07e-13
1.29175	8.57e-21
1.29342	2.62e-12
1.29527	2.72e-07
1.29575	1.72e-16
1.29704	4.63e-06
1.29799	3.4e-21
1.29904	1.74e-05
1.2991	0.0463805
1.2999	1.39e-17
1.30091	2.68e-21
1.30358	0.0253277
1.30568	3.1e-18
1.30669	0.00177267
1.30774	1.03e-10
1.30824	1.77e-07
1.30832	1.93e-16
1.30863	7.2e-13
1.30882	2.16e-14
1.3118	1.49e-17
1.31207	4.69e-11
1.31388	3.54e-38
1.31446	2.92e-10
1.31464	2.98e-12
1.31647	0.00172925
1.31758	3.92e-11
1.3194	4.52e-23
1.32182	0.0126607
1.32204	8.12e-19
1.32238	3.46e-26
1.32265	1.03e-52
1.32276	0.000137406
1.32307	1.77e-12
1.32547	2.7e-28
1.32622	3.22e-24
1.3265	9.16e-26
1.3273	8.01e-32
1.32744	0.0222343
1.33038	9.94e-05
1.33046	4.26e-06
1.33099	8.6e-16
1.33102	9.18e-10
1.33113	0.000628917
1.33152	1.64e-11
1.33251	1.91e-29
1.33326	1.61e-16
1.33339	0.000463533
1.33347	6.35e-30
1.33543	1.25e-06
1.33699	8.57e-19
1.33762	0.00489727
1.33897	2.75e-07
1.33956	0.027022
1.33962	9.17e-27
1.34098	3.05e-11
1.3411	5.87e-10
1.34226	5.29e-17
1.34253	3.02e-07
1.34367	0.000670729
1.34394	0.000687652
1.34451	0.00486241
1.34543	1.54e-09
1.3459	0.00126247
1.34744	9.13e-14
1.34792	9e-23
1.34969	2.15e-09
1.35073	1.35e-13
1.35122	0.00210198
1.35135	1.21e-05
1.3519	4.76e-25
1.35296	1.29e-05
1.35351	2.83e-13
1.35435	1.56e-06
1.35805	0.0367943
1.35862	2.45e-06
1.35992	0.000540519
1.36215	7.3e-09
1.36219	0.0244349
1.36384	1.44e-11
1.36421	1.05e-08
1.36441	0.00199898
1.36497	0.00316188
1.366	0.000349297
1.36606	4.11e-25
1.36721	1.34e-36
1.36742	6.16e-17
1.37045	2.43e-40
1.3714	1.99e-14
1.37403	2.54e-26
1.37496	2.56e-20
1.37854	1.44e-17
1.37872	7.61e-06
1.37885	9.05e-15
1.37981	2.62e-20
1.38065	9.89e-18
1.38199	2.36e-20
1.38239	1.52e-30
1.38325	0.00026856
1.38398	2.89e-34
1.38768	0.01293
1.3897	9e-12
1.39141	1.92e-23
1.39166	2.47e-07
1.39167	1.67e-14
1.39419	7.02e-12
1.39529	0.00961453
1.39599	3.38e-07
1.39606	2.12e-21
1.39669	1.33e-16
1.39771	6.38e-05
1.4014	2.42e-22
1.40246	2.14e-07
1.40548	8.49e-31
1.40735	0.0421419
1.40829	2.29e-17
1.41071	7.41e-11
1.41136	3.87e-14
1.41139	1.74e-19
1.41235	1.55e-05
1.4137	3.95e-19
1.41509	1.7e-05
1.41547	0.00325317
1.42011	1.55e-18
1.4215	5.18e-14
1.42323	1.73e-14
1.42502	3.25e-38
1.42629	1.29e-19
1.42674	7.76e-08
1.42859	4.31e-05
1.42883	9.73e-20
1.43178	1.41e-08
1.43399	2.13e-08
1.43924	8.4e-15
1.43993	2.93e-22
1.44029	2.39e-10
1.44056	1.43e-65
1.44064	6.16e-12
1.44167	1.71e-15
1.44374	1.13e-34
1.44539	2.28e-64
1.44916	0.0149326
1.45088	3.91e-10
1.45237	4.22e-10
1.45266	1.29e-05
1.45361	1.73e-15
1.45385	1.84e-10
1.45539	5.06e-08
1.4557	0.00611197
1.45997	0.00042988
1.46102	0.000524608
1.46514	1.56e-14
1.46543	5.01e-16
1.46547	0.0277096
1.46676	3.23e-18
1.46864	4.44e-11
1.47266	0.0133542
1.4742	3.09e-16
1.47596	0.0175668
1.48075	4.22e-26
1.48103	2.77e-29
1.48193	2.24e-23
1.48259	4.81e-11
1.48867	9.46e-06
1.49422	1.96e-06
1.49681	0.000279575
1.49687	0.0258785
1.49742	5.64e-05
1.49846	0.000310197
1.49891	1.09e-19
1.50209	2.14e-27
1.50293	7.47e-15
1.50447	4e-27
1.5055	7.28e-12
1.50628	1.04e-13
1.50666	8.71e-10
1.50901	7.15e-25
1.51081	7.47e-12
1.51291	1.25e-05
1.51574	3.77e-14
1.51812	7.14e-05
1.52034	1.37e-16
1.5212	1.63e-15
1.52503	4.69e-25
1.52582	0.0445294
1.5265	2.48e-22
1.52752	4.11e-07
1.52934	2.92e-05
1.53023	0.0148598
1.531	2.75e-31
1.5347	1.5e-09
1.53648	5.69e-05
1.53669	4.94e-06
1.5374	6.39e-20
1.53919	9.46e-05
1.53941	0.00112482
1.54051	2.37e-13
1.54162	1.05e-20
1.54269	5.21e-18
1.5439	2.45e-30
1.54769	1.84e-12
1.5505	1.95e-36
1.55195	0.00545775
1.55494	0.000391074
1.55495	8.37e-11
1.55581	1.43e-11
1.56017	8.74e-39
1.56201	1.76e-10
1.56235	1.68e-25
1.56281	2.01e-05
1.56641	2.86e-33
1.56702	8.23e-20
1.57261	2.12e-17
1.57266	0.000572965
1.57476	1.23e-15
1.5754	6.77e-26
1.57652	0.00223667
1.57729	7.07e-06
1.57825	2.57e-14
1.58117	5.68e-08
1.58139	5.58e-18
1.58325	1.26e-17
1.58377	9.21e-29
1.5851	0.000176342
1.58641	1.24e-18
1.58838	1.06e-24
1.59167	9.27e-06
1.59551	5.3e-24
1.59572	6.29e-05
1.59653	0.00439488
1.59767	1.09e-08
1.59773	0.00271406
1.59789	1.38e-24
1.59852	3.74e-24
1.59897	1.63e-26
1.59944	6.03e-10
1.59978	6.98e-24
1.59982	8.06e-15
1.59983	1.14e-54
1.60114	1.36e-20
1.60259	4.28e-19
1.60278	5.37e-08
1.6031	1.22e-15
1.60332	1.28e-07
1.60455	5.84e-08
1.60641	9.61e-25
1.60798	3.81e-23
1.60895	9.97e-39
1.61143	1.69e-24
1.61403	7.42e-13
1.61533	2.6e-08
1.61711	0.00374084
1.61801	4.78e-19
1.61809	1.32e-12
1.62216	4.34e-17
1.62957	4.68e-10
1.63298	6e-72
1.63355	0.0228182
1.63564	3.03e-18
1.63743	7.52e-14
1.63763	1.18e-23
1.64552	7.68e-12
1.64839	1.92e-17
1.64876	5.71e-12
1.64966	1.04e-38
1.65156	1.17e-17
1.65319	0.00292186
1.65321	0.0160995
1.65357	2.71e-14
1.65533	1.62e-15
1.65716	9.06e-25
1.65746	3.33e-11
1.66468	5.1e-34
1.66503	7.48e-21
1.66598	1.97e-18
1.66862	0.000354598
1.66952	2.26e-10
1.67061	4.52e-28
1.67091	8.36e-08
1.6717	1.09e-26
1.67434	8.99e-09
1.67739	0.037155
1.67764	1.72e-06
1.68078	5.76e-18
1.68106	5.69e-27
1.68313	7.36e-09
1.68523	1.03e-11
1.68622	9.72e-21
1.68819	2.13e-13
1.68836	1.38e-44
1.68916	0.000476794
1.68999	9e-23
1.69051	1.91e-15
1.69069	4.53e-13
1.69361	6.64e-41
1.69405	6.79e-37
1.69565	2.48e-11
1.69612	2.29e-34
1.69631	0.0239916
1.69719	2.81e-19
1.7033	3e-18
1.70447	1.48e-59
1.70466	8.57e-36
1.70497	1.1e-08
1.706	1.45e-11
1.70628	4.32e-26
1.7088	1.95e-46
1.71236	0.00546188
1.71244	4.03e-25
1.71309	6.92e-26
1.7146	0.000206686
1.71684	3.65e-21
1.71709	2.3e-20
1.71794	9.39e-49
1.71863	1.5e-09
1.71906	3e-14
1.71937	2.68e-11
1.72095	1.61e-27
1.72201	7.29e-65
1.72371	1.61e-09
1.72395	3.98e-37
1.72864	4.47e-17
1.73025	2.04e-09
1.73089	0.0463698
1.73297	3.64e-16
1.73621	3.72e-22
1.73625	3.12e-21
1.73974	1.42e-19
1.74036	8.59e-13
1.74062	7.42e-21
1.74112	8.36e-14
1.7422	1.86e-23
1.7443	8e-40
1.74512	5.95e-19
1.74643	2.26e-15
1.74803	6.77e-05
1.75442	0.0317117
1.75572	1.43e-13
1.76023	2.32e-32
1.76048	1.11e-30
1.76159	0.0114893
1.76392	0.000122096
1.76669	7.06e-21
1.76679	3.02e-13
1.76842	7.8e-23
1.76981	6.12e-10
1.77213	0.0117341
1.77999	4.75e-25
1.7813	4.4e-34
1.78202	8.52e-05
1.78442	3.72e-14
1.7853	3.2e-21
1.79046	3.05e-38
1.7939	2.82e-72
1.79945	0.0168397
1.79992	1.17e-23
1.80109	2.64e-72
1.80233	2.26e-09
1.80465	1.12e-23
1.80582	0.00478226
1.80609	2.27e-05
1.80812	6.28e-05
1.80854	0.0226051
1.81282	2.44e-33
1.81325	1.74e-12
1.81562	1.7e-10
1.82102	1.04e-11
1.82111	1.05e-17
1.82268	4.37e-26
1.82344	1.68e-13
1.82461	3.73e-37
1.82463	1.99e-25
1.82574	0.000108565
1.83129	7.84e-57
1.83221	0.0100223
1.83353	1.82e-37
1.83735	1.34e-27
1.8391	2.39e-09
1.84091	0.0001036
1.8414	5.01e-26
1.84143	5.03e-20
1.84213	1.46e-15
1.84377	0.0309618
1.84529	2.35e-35
1.84894	8.29e-30
1.85058	4.02e-43
1.85404	1.22e-14
1.86422	2.79e-25
1.86433	4.01e-21
1.86557	6.03e-32
1.86946	2.27e-24
1.86981	2.02e-37
1.87032	1.09e-28
1.87384	0.000668116
1.87988	1.14e-31
1.88144	0.00162346
1.88445	1.19e-33
1.88582	4.32e-22
1.89008	0.000892807
1.89836	4.94e-28
1.90529	9.57e-36
1.90771	6.66e-34
1.90912	7.95e-32
1.90952	5.65e-35
1.90964	0.00920489
1.91282	9.18e-07
1.9229	2.32e-33
1.92399	1.24e-17
1.92943	3.8e-22
1.93067	4.31e-28
1.93339	0.014392
1.93375	3.1e-20
1.94009	4.77e-18
1.94344	3.17e-22
1.94722	1.32e-06
1.94726	3.7e-29
1.94794	0.000156299
1.94959	1.01e-27
1.9529	1.27e-12
1.95845	3.01e-40
1.96133	2.64e-63
1.96284	5.92e-13
1.96317	6.23e-28
1.9667	0.0125594
1.96909	3.44e-33
1.97151	8.19e-52
1.97362	0.000140039
1.97478	4.44e-16
1.97642	2.97e-33
1.98151	0.0119798
1.99314	4.58e-35
1.9955	0.00178592
2.00047	7.26e-100
2.0012	4.29e-07
2.00195	5.13e-22
2.00289	1.67e-42
2.00671	3.02e-08
2.00856	4.16e-32
2.0088	0.000187285
2.00901	2.77e-08
2.01252	0.00832253
2.0134	1.15e-22
2.01571	2.38e-27
2.01786	2.44e-15
2.02075	3.75e-53
2.02667	4.08e-54
2.02786	0.00266459
2.02874	0.00114892
2.03048	7.74e-50
2.03114	2.89e-43
2.03603	7.04e-24
2.0386	9.57e-21
2.04272	1.07e-111
2.04952	3.9e-30
2.05447	1.46e-15
2.05667	1.49e-41
2.05701	4.65e-31
2.05949	3.24e-32
2.05997	3.88e-05
2.06183	0.0108865
2.06243	0.0403211
2.06765	0.00532484
2.06909	5.57e-08
2.06969	1.33e-05
2.07055	0.00066507
2.07109	7.11e-23
2.07536	9.69e-56
2.07952	0.00317909
2.08223	6.93e-129
2.08668	1.99e-31
2.08687	7.77e-32
2.08692	1.29e-05
2.08757	9.22e-38
2.09877	2.35e-08
2.10194	3.46e-49
2.10766	0.00194012
2.10984	0.0119383
2.11247	8.87e-47
2.11475	4.01e-11
2.11761	2.45e-37
2.12426	0.00260725
2.12456	1.14e-22
2.12573	1.15e-34
2.12675	0.000547513
2.12916	1.08e-06
2.13318	1.05e-77
2.13391	4.15e-19
2.13614	0.00557678
2.13809	1.34e-89
2.1386	2.19e-20
2.14093	7.57e-59
2.14737	0.000295134
2.15046	1.7e-37
2.15606	1.42e-93
2.15952	1.03e-21
2.16198	8.87e-14
2.16626	1.61e-34
2.1676	2.27e-10
2.17245	0.0371705
2.17465	8.37e-29
2.17584	4.92e-75
2.17995	2.67e-29
2.18217	1.5e-39
2.18513	2.92e-08
2.18579	2.47e-56
2.19118	1.1e-12
2.19278	0.047313
2.19381	3.76e-40
2.1959	1.25e-26
2.19877	0.00969055
2.2017	8.86e-28
2.20772	6.82e-38
2.21154	1.41e-30
2.21234	4.2e-66
2.21422	2.28e-58
2.21523	1.28e-38
2.21914	0.0443484
2.22034	7.46e-62
2.2213	8.31e-32
2.22848	1.42e-109
2.2307	9.33e-13
2.23226	0.0286956
2.23694	0.0423614
2.24429	0.00133786
2.24718	1.74e-35
2.24936	0.000466355
2.24957	0.0039666
2.24984	1.15e-54
2.25115	4.95e-28
2.25302	1.88e-11
2.255	6.57e-55
2.25684	0.0403276
2.2601	0.0195209
2.26034	2.87e-06
2.2641	3.66e-43
2.26425	3.23e-27
2.26537	1.18e-09
2.26648	9.18e-47
2.26893	5.15e-88
2.27743	3.8e-79
2.27868	1.38e-06
2.28065	0.0106089
2.29134	3.46e-65
2.30573	9.49e-35
2.30845	0.0165578
2.30946	6.41e-18
2.3106	1.77e-91
2.31066	1.04e-36
2.3119	0.0230663
2.31708	9.44e-24
2.31753	2.52e-29
2.32128	1.28e-41
2.33041	0.0333019
2.33051	5.73e-85
2.33131	0.0111204
2.33151	2.11e-80
2.33164	3.65e-23
2.3337	2.89e-60
2.33834	2.8e-122
2.33904	0.0325449
2.33904	0.0325449
2.34274	2.34e-60
2.34738	9.06e-31
2.35042	5.36e-44
2.35124	0.0115177
2.35247	5.72e-07
2.35314	4.96e-15
2.35344	2.33e-17
2.35355	4.93e-63
2.35408	0.00173807
2.36443	1.27e-27
2.3646	0.0303764
2.3646	0.0303764
2.37296	3.89e-06
2.38433	6.14e-32
2.38536	0.0286178
2.38961	6.75e-24
2.3906	2.04e-27
2.39216	2.06e-11
2.39477	0.0248226
2.39551	4.36e-52
2.40111	0.00227085
2.40858	0.0182345
2.41466	4.45e-97
2.41531	1.53e-14
2.41756	0.0260563
2.41811	7.2e-12
2.41935	7.3e-58
2.42135	4.3e-43
2.4237	1.7e-21
2.42685	3.19e-09
2.43087	1.91e-76
2.43093	1.97e-10
2.44328	5.58e-16
2.4439	0.0244383
2.44633	4.71e-71
2.44877	1.24e-83
2.45083	3.75e-49
2.45327	4.84e-164
2.45389	1.87e-08
2.45566	0.023637
2.4666	0.00780609
2.48084	1.45e-52
2.48238	5.05e-16
2.48445	8.97e-30
2.48915	5.88e-49
2.48956	4.27e-65
2.48991	4.88e-16
2.50092	0.00131401
2.50118	6.43e-112
2.51421	0.00447208
2.52318	2.5e-49
2.52659	7.48e-81
2.52762	2.69e-19
2.52865	7.89e-67
2.52963	4.6e-59
2.53502	0.00312246
2.54066	6.83e-75
2.54175	8.24e-27
2.54526	2.69e-63
2.54545	0.000783587
2.5463	4.45e-28
2.55034	8.32e-05
2.55209	0.000190532
2.5546	0.000405174
2.55855	2.55e-49
2.56088	2.23e-16
2.56129	0.013126
2.5631	5.96e-12
2.56569	6.31e-104
2.57282	2.78e-34
2.57985	4.78e-117
2.58144	2.8e-46
2.58213	3.34e-09
2.58308	2.32e-06
2.58734	6.92e-13
2.58817	1.39e-39
2.59798	7.25e-21
2.59898	4.72e-27
2.6033	4.66e-33
2.60552	1.16e-10
2.61266	0.00408558
2.61549	7.76e-18
2.61929	0.0146742
2.61973	9.36e-59
2.62228	1.29e-74
2.62482	7.12e-07
2.62899	3.08e-83
2.63129	1.41e-12
2.64696	3.44e-41
2.64792	1.83e-59
2.65048	7.53e-14
2.65767	2.61e-12
2.66071	1.25e-06
2.6634	1.99e-67
2.66414	0.0125347
2.67412	0.00624833
2.67439	4.23e-05
2.67945	5.61e-41
2.68791	5.18e-73
2.69543	1.13e-84
2.696	9.32e-54
2.69634	0.00822375
2.69864	2.34e-49
2.70176	0.0110564
2.70696	4.23e-13
2.70996	3.85e-34
2.71622	8.81e-10
2.7183	0.000687684
2.71971	5.87e-75
2.72211	3.32e-71
2.72398	1.63e-40
2.73277	1.63e-48
2.73296	4.78e-38
2.73623	3.69e-144
2.74007	2.45e-21
2.74308	4.08e-63
2.75638	1.34e-88
2.76232	3.3e-17
2.76568	4.8e-25
2.76618	0.00341094
2.7675	1.35e-30
2.76793	0.00895651
2.76984	3.53e-31
2.77128	0.00596465
2.77399	7.33e-34
2.78143	0.00853173
2.78417	1.64e-177
2.78505	4.6e-43
2.78625	0.00131835
2.78847	7.69e-39
2.79582	6.98e-24
2.798	2.27e-18
2.80727	0.00814107
2.80903	7.46e-07
2.81711	5.86e-85
2.82318	4.48e-31
2.82404	1.85e-05
2.82742	0.00745012
2.83184	1.29e-51
2.83723	1.77e-100
2.84029	5.07e-17
2.8421	5.67e-124
2.84306	2.77e-07
2.8433	1.18e-36
2.84344	1.55e-77
2.84424	0.000191292
2.84528	6.71e-129
2.85437	6.44e-177
2.85946	1.36e-90
2.86001	5.53e-15
2.86476	2.9e-73
2.87281	9.16e-21
2.87493	0.00625231
2.87994	7.22e-27
2.88808	2.5e-21
2.89395	4.34e-08
2.90076	7.58e-07
2.90082	3.95e-05
2.90571	0.00559163
2.90736	0.00202031
2.90906	0.000299687
2.92508	2.63e-69
2.92655	0.00506887
2.92819	0.00136432
2.93766	1.89e-76
2.94009	1.25e-31
2.94014	0.00480292
2.94211	8.66e-48
2.9468	5.19e-05
2.96118	0.00441816
2.96154	1.15e-55
2.97389	2.04e-24
2.97687	6.28e-06
2.97952	0.00108994
2.992	1.02e-18
2.99534	4.36e-28
2.99799	2.9e-31
3.00012	3.91e-46
3.00021	5.95e-86
3.00125	0.00396658
3.00305	2.08e-17
3.0088	1.14e-06
3.00927	2.26e-12
3.01063	2.44e-11
3.01087	0.000199032
3.01484	1.14e-24
3.015	1.27e-128
3.02382	2.36e-20
3.02854	2.37e-05
3.03056	8.98e-34
3.04744	1.19e-07
3.04923	7.05e-28
3.0505	3.09e-83
3.05162	1.54e-13
3.05278	1.14e-20
3.05599	5.84e-16
3.05946	2.65e-59
3.06792	1.58e-15
3.0742	3.53e-89
3.08375	3.06e-06
3.08437	3.22e-07
3.08438	0.00146813
3.09115	1.16e-82
3.0931	0.00279898
3.10762	6.29e-183
3.12362	6.1e-26
3.12431	5.13e-111
3.1271	0.00120899
3.12821	2.51e-12
3.13136	2.36e-40
3.13373	8.79e-36
3.13701	2.27e-185
3.1414	1.57e-18
3.14475	2.94e-09
3.14941	2.24e-53
3.15087	0.00212264
3.15299	0.000191799
3.15316	7.23e-11
3.16713	0.00195897
3.17867	1.3e-11
3.17991	1.08e-65
3.18114	2.73e-05
3.18516	4.41e-07
3.18601	1.18e-151
3.18613	3.42e-87
3.18899	5.49e-76
3.21023	2.99e-83
3.21348	3.19e-71
3.21856	2.44e-104
3.22447	9.94e-11
3.22624	4.21e-24
3.2314	1.18e-08
3.24712	2.62e-22
3.24901	4.64e-21
3.25921	0.00133786
3.26043	1.41e-145
3.26139	0.00130828
3.2615	7.12e-38
3.26261	5.06e-20
3.26276	2.37e-86
3.27624	4.56e-11
3.28292	2.61e-81
3.29715	1.99e-37
3.30084	0.000161244
3.30632	1.11e-82
3.30786	0.000136866
3.31001	1.99e-85
3.3174	9.64e-252
3.31809	2.64e-29
3.31823	6.44e-08
3.3194	0.000151598
3.3223	0.000120637
3.32516	6.83e-216
3.33169	7.35e-72
3.3414	1.42e-05
3.34192	1.31e-06
3.35405	3.91e-05
3.35482	1.1e-29
3.35688	8.59e-18
3.36535	0.000132074
3.36682	9.77e-11
3.36799	7.07e-25
3.36907	3.86e-119
3.37076	1.44e-07
3.37385	8.65e-10
3.3837	6.58e-15
3.38687	1.89e-22
3.38967	1.28e-49
3.39352	3.71e-190
3.41004	1.86e-34
3.4111	1.5e-78
3.41715	9.08e-14
3.42134	1.31e-84
3.44651	1.07e-17
3.45886	4.63e-05
3.4676	3.01e-78
3.47798	1.73e-101
3.47869	4.78e-10
3.48036	1.73e-155
3.48516	1.31e-84
3.48741	1.46e-58
3.49408	2.46e-05
3.50947	2.47e-55
3.51442	1.63e-73
3.52333	3.11e-38
3.53403	3.04e-13
3.54243	0.000123294
3.54689	2.48e-05
3.55011	1.28e-12
3.55248	4.48e-78
3.55294	1.3e-37
3.56099	3.88e-43
3.56742	1.61e-34
3.56812	5.8e-16
3.57034	9.55e-05
3.57776	1.44e-89
3.58099	9.85e-14
3.5843	2.4e-42
3.59428	5.65e-31
3.6095	0.000280456
3.61241	2.86e-06
3.62033	1.58e-20
3.63558	4.67e-10
3.63708	4.08e-127
3.64555	8.91e-68
3.6733	6.02e-100
3.67642	2.57e-121
3.68007	1.06e-144
3.69366	4.25e-49
3.70203	4.48e-31
3.70304	2.11e-139
3.71714	1.69e-06
3.71806	1.47e-42
3.72279	1.22e-10
3.72317	0.000142189
3.72587	6.85e-239
3.72977	3.54e-43
3.74254	1.34e-53
3.75018	6.81e-58
3.76321	9.08e-79
3.76537	1.12e-39
3.78165	6.65e-09
3.78802	1.24e-07
3.79423	3.9e-16
3.80155	5.89e-13
3.80181	8.98e-05
3.80774	1.5e-12
3.81961	2.21e-55
3.82417	9.39e-95
3.8297	1.88e-37
3.84189	2.02e-108
3.84665	9.06e-11
3.85053	1.18e-232
3.85157	1.2e-10
3.86987	1.57e-42
3.88549	1.01e-05
3.88798	5.73e-13
3.88969	2.33e-07
3.89401	4.46e-23
3.89669	9.39e-47
3.89853	4.42e-07
3.91068	2.13e-130
3.91272	5.18e-12
3.91357	3.12e-09
3.91897	7.6e-08
3.92082	2.05e-77
3.93028	7.73e-75
3.94329	2.26e-36
3.95277	2.66e-34
3.95487	1.79e-44
3.95683	7.65e-11
3.96851	3.81e-19
3.97388	6.22e-11
3.97539	9.37e-121
3.99789	3.92e-206
4.01438	6.88e-88
4.01652	3.56e-05
4.0248	2.74e-05
4.02883	5.48e-16
4.05501	1.94e-32
4.05565	4.96e-48
4.05616	6.33e-28
4.05961	4.73e-17
4.06404	1.96e-17
4.09076	3.79e-14
4.11407	5.35e-09
4.12632	6.16e-140
4.12738	1.45e-15
4.13016	2.56e-238
4.13144	1.47e-12
4.13661	4.06e-105
4.13665	7.63e-24
4.13895	2.39e-113
4.13937	8.87e-17
4.14284	1.69e-24
4.1438	1.05e-05
4.15136	1.03e-115
4.15549	1.33e-33
4.17079	1.99e-169
4.18718	1.85e-17
4.19364	1.43e-28
4.19433	9.66e-09
4.23546	5.59e-06
4.26807	1.14e-126
4.27717	1.53e-40
4.28612	2.14e-143
4.29115	3.14e-07
4.29326	3.24e-116
4.32683	1.61e-35
4.33345	3.57e-06
4.33883	1.38e-94
4.36403	3.37e-112
4.4034	1.8e-83
4.42569	1.41e-09
4.42811	1.15e-07
4.44068	3.86e-40
4.44516	1.54e-06
4.44517	7.79e-41
4.45264	3.47e-10
4.46992	1.37e-11
4.48765	4.87e-76
4.50171	1.98e-11
4.53164	1.02e-35
4.53411	1.1e-20
4.53582	1.93e-97
4.55585	1.3e-36
4.56405	1.03e-104
4.56719	9.59e-22
4.56828	6.03e-19
4.58063	1.53e-09
4.60392	2.66e-77
4.60978	2.24e-76
4.6125	7.24e-99
4.62494	6.99e-08
4.6288	7.81e-214
4.64892	2.97e-34
4.65302	2.34e-07
4.68383	1.39e-147
4.70749	4.23e-86
4.74567	1.63e-42
4.77213	7.96e-17
4.78091	2.22e-09
4.78925	6.5e-45
4.78995	2.57e-64
4.80121	1.02e-109
4.81682	8.32e-136
4.82667	0
4.86798	1.61e-34
4.87554	0
4.87687	8.4e-10
4.89147	2.96e-66
4.92636	7.79e-17
4.94591	6.87e-60
4.95341	6.26e-10
4.96225	3.03e-15
4.96729	6.15e-32
4.99949	1e-107
5.01412	1.55e-10
5.02353	4.73e-17
5.06176	3.86e-131
5.065	4.97e-09
5.07846	1.08e-16
5.08321	1.2e-25
5.09259	3.18e-114
5.09519	8.06e-106
5.10667	1.4e-45
5.12118	6.9e-130
5.12344	2.35e-63
5.12651	2.21e-12
5.12878	2.64e-53
5.17	1.4e-25
5.18622	2.1e-101
5.24211	1.02e-13
5.27375	5.99e-14
5.28496	1.22e-132
5.28767	2.42e-42
5.3073	4.83e-69
5.32775	1.69e-227
5.33815	1.12e-36
5.35777	0
5.36232	6.7e-45
5.36334	2.56e-10
5.37086	2.81e-69
5.38326	5.71e-29
5.40161	1.17e-12
5.41568	7.27e-38
5.42017	7.54e-167
5.43795	0
5.51905	4.51e-11
5.56887	5.04e-144
5.57237	7.68e-132
5.57266	1.57e-90
5.60371	1.45e-11
5.67302	3.96e-63
5.68523	7.68e-37
5.74995	2.97e-19
5.76657	4.45e-113
5.78792	2.77e-12
5.94466	4.38e-13
5.95286	1.42e-13
5.95657	3.35e-122
5.97506	0
6.02356	9.6e-37
6.10653	9.33e-191
6.10924	4.64e-17
6.12833	0
6.14952	2.4e-20
6.1511	9.82e-20
6.25769	1.34e-172
6.29184	0
6.29776	1.21e-290
6.32452	1.51e-15
6.33637	2.16e-73
6.401	3.09e-83
6.4183	1.3e-267
6.49091	6.28e-54
6.49888	1.2e-146
6.64092	1.34e-196
6.70761	2.38e-18
6.74231	8.71e-54
6.88433	2.1e-33
6.89221	3.77e-24
6.95448	6.9e-158
6.99667	1.87e-85
7.03088	2.72e-35
7.05644	1.72e-20
7.118	6.8e-21
7.18368	8.45e-156
7.21627	1.95e-242
7.24592	1e-63
7.52088	4.06e-56
7.77222	1.23e-173
7.81414	2.73e-50
7.99341	1.28e-72
8.01768	4.67e-159
8.02119	8.3e-272
8.19894	1.71e-200
8.24584	0
8.36043	1.37e-32
8.41769	0
8.44115	0
8.46533	1.95e-60
8.47297	5.22e-85
8.52094	2.57e-47
8.61595	1.59e-49
8.64173	0
8.78194	5.4e-87
8.78598	0
8.85785	0
9.03878	4.76e-132
9.05248	0
9.13033	1.6e-200
9.26107	3.25e-63
9.62188	9.99e-101
9.74043	0
9.96736	1.81e-288
10.5355	6.01e-126
10.5738	9.52e-52
10.6943	0
11.0288	2.03e-188
-7.39514		1.31e-38
-6.67196		1.36e-18
-6.26383		4.32e-43
-5.9759		5.52e-213
-5.86078		1.13e-18
-5.84319		2.1e-99
-5.73181		1.14e-37
-5.58184		3.12e-114
-5.27892		1.42e-12
-5.22072		6.34e-90
-5.21763		1.98e-26
-5.21614		5.29e-55
-5.21365		8.2e-286
-5.17148		5.25e-81
-5.16678		1.19e-52
-5.1391		5.05e-12
-5.10162		6.65e-29
-5.05339		2.45e-19
-5.03954		3.89e-13
-5.02563		1.44e-116
-5.00607		4.76e-23
-4.98408		2.46e-127
-4.96949		2.37e-64
-4.93162		1.43e-63
-4.91311		2.3e-21
-4.9117		2.03e-28
-4.88055		2.83e-41
-4.82801		4.17e-35
-4.81112		2.03e-82
-4.80494		8.49e-19
-4.79088		1.29e-75
-4.78086		6.28e-12
-4.73714		4.77e-15
-4.68565		5.3e-87
-4.68216		1.79e-14
-4.67263		1.82e-09
-4.65299		1.98e-96
-4.62785		7.53e-13
-4.6211		3.1e-218
-4.57155		1.7e-140
-4.53081		3.42e-07
-4.51513		3.04e-15
-4.50203		3.29e-07
-4.49838		4.26e-73
-4.49101		3.01e-10
-4.4908		3.85e-07
-4.48674		3.65e-07
-4.41903		3.44e-63
-4.3674		1.07e-264
-4.35816		1.17e-09
-4.32315		3.27e-14
-4.31549		7.51e-49
-4.30013		1.59e-13
-4.26846		2.45e-06
-4.25223		3.23e-88
-4.23861		8.62e-40
-4.21994		8.84e-20
-4.21713		2.19e-18
-4.19418		3.6e-43
-4.1858		1.21e-148
-4.17615		1.15e-08
-4.16159		4.3e-37
-4.11541		2.22e-29
-4.08267		6.83e-07
-4.07578		3.97e-125
-4.04831		2.61e-81
-4.04456		5.2e-129
-4.02167		1.25e-06
-3.99249		1.47e-15
-3.97414		7.07e-86
-3.95873		3.43e-06
-3.94598		6.29e-10
-3.93108		1.36e-07
-3.85508		4.44e-06
-3.85147		1.82e-22
-3.83789		2.04e-113
-3.83705		9.32e-38
-3.83349		2.65e-118
-3.82326		1.01e-58
-3.80603		6.05e-07
-3.80118		1.11e-41
-3.78741		3.81e-51
-3.78713		1.67e-07
-3.78464		1.19e-73
-3.78055		1.58e-93
-3.77333		1.14e-06
-3.76843		6.75e-49
-3.7605		7.1e-15
-3.74759		3.26e-39
-3.74453		5.71e-81
-3.68789		4.45e-07
-3.6667		9.88e-09
-3.63713		1.53e-19
-3.63387		5.45e-52
-3.63226		5.38e-17
-3.62115		6.14e-35
-3.60528		3.16e-92
-3.60127		0.000174547
-3.59836		0.000188555
-3.59216		1.38e-21
-3.59178		1.84e-39
-3.55512		3.76e-12
-3.55259		0.000232085
-3.53469		6.8e-76
-3.52728		4.92e-71
-3.52601		1.04e-84
-3.51493		8.6e-22
-3.51486		1e-28
-3.45657		2.16e-41
-3.45005		4.46e-37
-3.43775		1.65e-07
-3.43205		5.27e-62
-3.4314		4.76e-84
-3.43138		4.49e-52
-3.43103		0.000437439
-3.42328		3.94e-14
-3.41358		2.26e-07
-3.41354		0.000114006
-3.39338		2.58e-172
-3.38811		0.000525261
-3.38512		2.9e-07
-3.35959		0.000136823
-3.35931		3.23e-08
-3.35658		3.04e-05
-3.34661		5.52e-77
-3.3257		1.81e-11
-3.32224		0.000749185
-3.31881		4.47e-18
-3.30909		0.000209095
-3.30482		2.97e-09
-3.30362		1.08e-19
-3.2929		8.01e-06
-3.26423		4.25e-15
-3.26331		1.01e-05
-3.23482		4.75e-16
-3.22412		1.1e-16
-3.22231		0.000314399
-3.22193		1.04e-53
-3.20192		9.33e-104
-3.1969		5.11e-43
-3.1962		3.7e-10
-3.19124		2.3e-32
-3.18389		1.28e-09
-3.18312		5.17e-87
-3.17982		8.9e-28
-3.17284		1.95e-06
-3.1706		0.000404891
-3.16575		2.54e-40
-3.16477		5.25e-11
-3.16176		0.00168015
-3.16069		1.31e-06
-3.1479		1.01e-119
-3.14075		3.46e-34
-3.13904		6.63e-59
-3.13672		9.95e-135
-3.13524		6.28e-13
-3.13076		0.000156514
-3.12995		0.000553359
-3.12568		0.000645665
-3.11751		8.31e-28
-3.11223		5.64e-59
-3.10998		1.05e-41
-3.10022		1.87e-27
-3.09322		1.82e-10
-3.08913		1.14e-44
-3.08774		1.47e-17
-3.08671		4.14e-10
-3.06951		7.35e-37
-3.06903		6.54e-06
-3.06605		3.27e-06
-3.06281		2.6e-05
-3.06027		8.89e-09
-3.05687		0.00010278
-3.05653		7.98e-65
-3.05448		7.63e-10
-3.04562		2.82e-51
-3.0408		1.72e-26
-3.03699		9.57e-07
-3.03631		6.45e-71
-3.02861		1.05e-145
-3.00533		0.00101167
-2.99905		1.13e-18
-2.99898		9.82e-75
-2.99482		6.97e-25
-2.99254		5.27e-169
-2.98915		2.77e-11
-2.98757		3.92e-19
-2.98549		0.00112895
-2.9764		1.63e-19
-2.97585		7.52e-169
-2.9757		0.000390125
-2.96759		1.12e-42
-2.95451		7.49e-07
-2.95343		3.85e-101
-2.94293		0.000423897
-2.93449		0.00417798
-2.93203		1.03e-27
-2.92935		2.28e-10
-2.92403		2.08e-06
-2.91864		2.41e-26
-2.91823		0.00452852
-2.91597		1.49e-09
-2.91592		4.12e-17
-2.909		0.0047417
-2.9055		6.16e-25
-2.88719		1.28e-56
-2.88321		1.05e-24
-2.88184		3.05e-23
-2.8746		3.2e-91
-2.86419		0.00602585
-2.85909		0.0060907
-2.85407		7.97e-05
-2.8488		9.49e-08
-2.84708		0.00250537
-2.84501		0.00579194
-2.8408		3.25e-11
-2.83951		8.27e-63
-2.82931		9.55e-52
-2.82709		3.62e-06
-2.81927		0.00290921
-2.81849		0.00662077
-2.81302		3.9e-48
-2.81193		6.1e-05
-2.81042		1.05e-07
-2.80199		0.000585661
-2.79758		2.26e-27
-2.79512		7.09e-09
-2.78998		1.01e-81
-2.78858		6.08e-12
-2.78729		0.000459163
-2.76724		0.00802026
-2.7668		3e-39
-2.76558		3.33e-12
-2.76448		0.0034978
-2.76414		1.13e-16
-2.76127		6.08e-33
-2.75921		0.000554757
-2.75902		6.28e-18
-2.7506		1.03e-07
-2.73422		2.92e-17
-2.72938		9.03e-29
-2.72748		6.56e-45
-2.7202		1.69e-37
-2.70996		2.43e-19
-2.70914		0.00427631
-2.7086		7.77e-40
-2.70516		2.28e-15
-2.70464		0.00063064
-2.70452		1.47e-16
-2.7022		0.000160832
-2.69946		1.72e-07
-2.69722		4.1e-08
-2.69408		6.69e-10
-2.69251		3.24e-21
-2.69038		1.16e-21
-2.68367		4.64e-06
-2.68287		4.4e-39
-2.68164		2.7e-10
-2.6815		0.000108094
-2.67825		4.04e-08
-2.67783		0.00194339
-2.67644		1.87e-15
-2.67179		4.02e-19
-2.67105		1.73e-16
-2.66679		3.44e-54
-2.66638		4.9e-11
-2.66267		0.0114246
-2.66083		1.31e-18
-2.65506		0.000334312
-2.65353		7.96e-13
-2.65269		0.00562259
-2.64955		2.99e-120
-2.6482		3.72e-76
-2.63837		0.0120641
-2.63371		4.03e-30
-2.63244		3.34e-17
-2.63126		1.47e-10
-2.62957		1.21e-23
-2.62594		2.19e-87
-2.62426		1.04e-10
-2.62089		3.72e-08
-2.6149		1.51e-27
-2.61317		4.28e-11
-2.61144		4.39e-07
-2.60891		1.01e-07
-2.60871		2.4e-16
-2.60545		0.00140744
-2.60488		0.00751567
-2.60111		1.06e-06
-2.59788		2.58e-84
-2.59268		0.0015253
-2.59028		4.66e-25
-2.5901		6.18e-18
-2.58844		2.13e-43
-2.58828		1.81e-55
-2.58819		0.00182714
-2.58063		0.0147169
-2.57874		2.51e-45
-2.57835		8.41e-19
-2.57757		8.4e-13
-2.57323		2.86e-112
-2.57193		5.49e-07
-2.56879		5.54e-23
-2.56825		4.91e-12
-2.56799		1.63e-52
-2.56745		4.59e-06
-2.56628		0.00218087
-2.56516		2.79e-10
-2.56512		7.07e-108
-2.56388		0.000104875
-2.55663		2.64e-26
-2.55504		3.44e-30
-2.551		1.43e-05
-2.55053		0.000217773
-2.54995		2.18e-11
-2.5483		1.02e-35
-2.54641		4.03e-11
-2.54417		4.86e-26
-2.54251		9.16e-38
-2.54178		1.34e-05
-2.5397		0.00932617
-2.53766		4.22e-10
-2.53672		7e-05
-2.53641		0.00691927
-2.53401		0.000493613
-2.53339		0.00123167
-2.53226		1.1e-05
-2.53063		7.81e-163
-2.52689		2.96e-05
-2.52595		9.69e-16
-2.52488		1.89e-14
-2.52415		0.0100855
-2.52299		1.47e-06
-2.51546		2.28e-06
-2.51211		3.14e-12
-2.50872		0.0182862
-2.50743		3.29e-07
-2.50679		6.94e-70
-2.50648		0.000164408
-2.50344		3.24e-33
-2.49962		4.66e-07
-2.49924		1.85e-19
-2.49727		2.7e-15
-2.49723		8.54e-06
-2.49595		9.04e-05
-2.49444		1.58e-37
-2.49309		1.68e-20
-2.49251		3.72e-09
-2.49014		5.38e-09
-2.48805		0.0118564
-2.4871		3.79e-24
-2.48685		1.4e-06
-2.48647		4.9e-13
-2.48322		0.000335704
-2.48127		3.66e-07
-2.4801		6.35e-06
-2.47875		2.18e-65
-2.47701		5.94e-40
-2.47494		0.00289665
-2.47087		7.23e-53
-2.47054		5.69e-05
-2.46189		5.86e-09
-2.46109		0.0211349
-2.45499		4.37e-28
-2.45491		0.000473605
-2.44927		3.72e-103
-2.44785		0.0222084
-2.44297		0.022921
-2.44229		1.25e-41
-2.43672		5.99e-08
-2.43584		7.77e-36
-2.43551		2.27e-09
-2.43546		1.99e-15
-2.43508		8.62e-42
-2.43188		1.1e-08
-2.4302		0.0233985
-2.42233		6.77e-27
-2.41289		6.61e-14
-2.41244		5.38e-05
-2.41144		1.32e-95
-2.40925		3.75e-16
-2.40921		2.6e-40
-2.40435		0.00021571
-2.40105		1.62e-35
-2.39988		1.54e-10
-2.39966		1.72e-36
-2.39714		5.69e-05
-2.39612		2.79e-15
-2.39511		1.12e-59
-2.3946		4.62e-48
-2.39444		0.0107908
-2.39166		2.38e-21
-2.39101		2.43e-07
-2.3869		0.000652118
-2.38556		3.6e-06
-2.38476		8.57e-07
-2.38344		1.3e-16
-2.37898		3.43e-32
-2.37737		3.78e-09
-2.37528		1.9e-41
-2.37397		5.39e-48
-2.37358		2.79e-29
-2.37237		3.13e-12
-2.37157		3.65e-18
-2.3713		7.27e-38
-2.36734		7.46e-09
-2.36647		6.81e-06
-2.36424		0.000369945
-2.36392		0.000368017
-2.36332		0.00994176
-2.35898		8.94e-49
-2.35815		6.61e-07
-2.35605		6.47e-08
-2.35533		1.27e-06
-2.3531		0.00103887
-2.3509		1.05e-08
-2.34731		0.0132144
-2.34626		0.000729037
-2.34578		1.83e-22
-2.3456		3.17e-06
-2.34529		4.95e-10
-2.34387		1.6e-47
-2.33832		6.57e-14
-2.3382		1.41e-23
-2.33538		2.82e-19
-2.33535		1.33e-21
-2.33422		7.64e-06
-2.33396		0.0055789
-2.33136		2.47e-33
-2.32645		8.69e-36
-2.32591		1.62e-14
-2.32582		0.000314816
-2.32453		2.08e-11
-2.32214		0.0202897
-2.32124		6.14e-09
-2.31915		0.000199371
-2.31665		0.00942723
-2.31187		0.00529457
-2.31064		8.04e-46
-2.3092		0.00212637
-2.30886		0.000109025
-2.30858		1.46e-17
-2.30762		7.14e-13
-2.30256		2.23e-50
-2.3024		4.28e-11
-2.30215		3.05e-17
-2.30147		0.0335542
-2.30138		0.00649695
-2.30101		0.00113575
-2.30004		0.00313175
-2.29988		0.0342938
-2.29877		4.7e-06
-2.29809		5.33e-05
-2.2979		0.000185469
-2.29575		0.0341415
-2.29196		3.41e-07
-2.29165		0.000106804
-2.28998		1.23e-43
-2.28969		0.00627577
-2.28961		1.36e-14
-2.28947		0.0349197
-2.28874		0.000532299
-2.28848		8.75e-15
-2.28806		4.17e-33
-2.28735		2.98e-05
-2.28558		0.000120244
-2.27968		1.77e-40
-2.27654		9.49e-06
-2.27531		0.0361687
-2.27019		1.35e-30
-2.26783		1.59e-22
-2.26478		3.89e-12
-2.26168		0.000317041
-2.26013		4.52e-21
-2.25639		1.28e-20
-2.25636		1.28e-05
-2.25612		1.06e-10
-2.2536		6.73e-31
-2.24974		0.0396951
-2.24948		0.0393351
-2.24831		0.00602585
-2.24754		6.66e-17
-2.24562		7.09e-08
-2.244		1.17e-09
-2.24284		0.0191632
-2.24135		9.19e-08
-2.24103		9.39e-18
-2.24101		0.0279582
-2.23996		5.69e-15
-2.23939		9.9e-10
-2.23801		2.08e-07
-2.23756		2.31e-09
-2.2365		2.78e-06
-2.2362		0.000510916
-2.23516		0.0313297
-2.23321		1.27e-06
-2.23148		2.09e-58
-2.23052		3.94e-14
-2.22963		1.26e-49
-2.22836		4.3e-14
-2.22811		0.00387327
-2.22715		0.0420355
-2.22396		0.0414911
-2.22337		1.49e-41
-2.22288		3.34e-13
-2.22184		0.00012598
-2.22177		2.12e-10
-2.21741		8.01e-25
-2.21413		0.0438418
-2.21333		5.34e-24
-2.21314		4.12e-37
-2.21199		2.22e-09
-2.21129		0.0111549
-2.21019		0.0432601
-2.20947		0.0102176
-2.20896		3.03e-05
-2.20638		0.0235388
-2.20616		1.01e-11
-2.20585		0.0192937
-2.20334		0.0102245
-2.19928		7.95e-32
-2.19482		9.23e-30
-2.19355		2.77e-32
-2.19335		1.58e-50
-2.19261		0.04629
-2.19217		1.43e-07
-2.18904		3.64e-09
-2.18642		0.033452
-2.18532		2.38e-08
-2.18329		1.15e-07
-2.18276		0.00143635
-2.18261		0.00669496
-2.18235		5.64e-10
-2.18229		0.0347008
-2.18003		0.000311622
-2.17893		0.0478234
-2.17868		3.77e-33
-2.17733		0.0477344
-2.17575		2.74e-05
-2.17483		2.78e-19
-2.16969		0.048288
-2.16638		0.00211492
-2.16195		4.56e-26
-2.16093		1.77e-31
-2.16047		8.95e-14
-2.15981		4.28e-32
-2.15929		6.5e-06
-2.15354		0.00398108
-2.15234		3.15e-18
-2.1495		0.0221235
-2.14871		0.0303174
-2.14681		7.95e-13
-2.14631		5.07e-07
-2.14614		0.040161
[truncated: 14,784 more rows]

## Sheet: C-Memory vs Unst.
log2FoldChange	log10(Padj)
0.999423	8.95e-10			Data deposited on GEO GSE125503
0.999532	0.000171276
0.999535	3.04e-08
1.00003	1.21e-08
1.00021	1.32e-21
1.00254	0.000365047
1.00288	1.38e-06
1.00303	0.0211347
1.00498	2.25e-10
1.0051	9e-09
1.00552	0.019001
1.00568	6.13e-13
1.00641	3.29e-05
1.0066	1.98e-20
1.00723	4.32e-13
1.00726	0.00265555
1.00846	0.0114873
1.0101	1.21e-06
1.01019	2.8e-06
1.01092	1.08e-06
1.01236	3.99e-07
1.01271	0.00146513
1.01484	2.97e-19
1.0169	1.06e-07
1.01705	0.00210829
1.01737	2.43e-13
1.01764	9.83e-14
1.01864	4.81e-39
1.01881	0.00093151
1.01961	3.38e-05
1.02131	1.81e-11
1.02132	0.0084475
1.02337	1.2e-08
1.02366	2.32e-12
1.02497	2.49e-09
1.02544	1.57e-19
1.02553	5.39e-16
1.02596	1.7e-08
1.02658	4.78e-19
1.02793	1.49e-08
1.02881	1.06e-26
1.03086	1.18e-10
1.0309	3.6e-09
1.03122	4.76e-10
1.03172	1.69e-14
1.03285	0.00133419
1.03304	2.51e-16
1.0335	1.4e-22
1.03462	5.29e-06
1.03582	0.00560367
1.03583	6.3e-09
1.03606	0.000117201
1.03752	5.21e-15
1.03769	2e-25
1.0379	0.00233449
1.03839	1.93e-15
1.03907	0.0385466
1.03919	4.06e-12
1.03936	1.12e-26
1.03946	6.86e-06
1.04044	3.62e-20
1.04092	1.52e-11
1.04203	2.44e-09
1.04233	7.61e-31
1.04251	1.45e-06
1.04281	7.44e-10
1.04304	1.02e-08
1.04374	1.14e-06
1.04569	1.8e-17
1.04575	7.41e-05
1.0458	4.64e-28
1.04586	1.8e-16
1.04672	0.000471058
1.04752	9.14e-11
1.04781	2.14e-11
1.04916	0.0113309
1.04944	1.63e-39
1.05041	0.00261486
1.05045	0.000234382
1.05063	3.42e-12
1.05161	3.42e-21
1.05195	7.64e-14
1.05354	6.21e-06
1.05695	0.00252235
1.0603	1.04e-15
1.06093	4.27e-10
1.06314	9.9e-17
1.0633	2.48e-13
1.06428	6.06e-07
1.06446	0.00878098
1.06548	2.04e-17
1.06553	1.18e-34
1.06751	4.93e-09
1.06829	8.79e-09
1.06949	0.000104229
1.07042	2.66e-08
1.07085	7.78e-22
1.071	3.65e-11
1.07112	3.16e-12
1.07115	3.38e-05
1.07137	0.0009855
1.07233	7.48e-09
1.07249	1.41e-08
1.07566	3.67e-09
1.07921	8.18e-16
1.07974	2.98e-06
1.08186	0.00155412
1.08467	1.03e-08
1.08524	0.00102866
1.08583	1.19e-17
1.08595	8.57e-10
1.0884	0.000962986
1.0887	4.47e-21
1.08911	7.93e-10
1.0894	2.3e-18
1.08999	0.00374913
1.09121	1.66e-14
1.09376	4.35e-19
1.09394	2.07e-13
1.09438	1.91e-11
1.09444	7.85e-09
1.09461	7.31e-05
1.09472	1.83e-08
1.09722	2.44e-09
1.09764	0.0399241
1.09825	4.84e-10
1.09829	2.12e-30
1.09895	3.66e-24
1.09918	4.01e-10
1.10172	2.4e-06
1.10201	1.14e-21
1.1028	4.96e-13
1.10281	2.83e-10
1.10301	6.4e-13
1.10459	1.24e-14
1.10465	3.08e-23
1.10654	3.92e-29
1.10814	4.1e-08
1.10932	6.48e-11
1.11081	2.4e-05
1.11212	1.01e-29
1.11303	2.54e-09
1.11311	7.56e-19
1.11351	0.022052
1.11434	0.0216606
1.11491	1.15e-15
1.11527	4.2e-12
1.11671	5.88e-10
1.11716	3.86e-42
1.11812	7.38e-10
1.11813	2.56e-09
1.11822	0.000230882
1.1185	3.7e-40
1.11911	1.84e-08
1.11946	2.44e-15
1.12375	3.06e-13
1.12394	8.76e-10
1.12453	1.07e-11
1.12568	0.0135833
1.12589	3.65e-16
1.13143	1.84e-13
1.13323	3.68e-06
1.13416	1.19e-16
1.1348	4.12e-30
1.13491	6.95e-10
1.13653	3.18e-14
1.13785	9.97e-18
1.13819	2.05e-07
1.14143	2.89e-11
1.14527	7.01e-11
1.14573	1.82e-16
1.14592	5.93e-19
1.14639	5.06e-21
1.15004	0.034864
1.15327	4.17e-05
1.15386	1.4e-05
1.15426	1.6e-23
1.15443	1.33e-25
1.15443	5.84e-05
1.15461	5.47e-09
1.15481	4.1e-12
1.15538	7.11e-19
1.15722	2.4e-34
1.15981	6.46e-20
1.16292	2.45e-10
1.1634	1.39e-31
1.16396	2.73e-11
1.16631	1.38e-09
1.16784	1.37e-23
1.16837	1.56e-27
1.16931	1.03e-08
1.16973	1e-08
1.17049	6.08e-05
1.17156	4.67e-17
1.17325	0.0065989
1.17421	4.86e-08
1.17457	2.27e-09
1.17551	1.14e-16
1.17621	1.63e-11
1.17707	1.47e-10
1.17866	1.23e-08
1.17873	5.67e-46
1.17889	7.3e-39
1.1791	0.028702
1.18153	1.36e-09
1.18252	2.56e-06
1.18465	1.68e-12
1.18571	0.000156715
1.18888	1.14e-35
1.1895	4.53e-06
1.18971	8.55e-38
1.19042	3.43e-31
1.19203	0.00488102
1.19272	1.64e-10
1.19309	0.00372748
1.19339	2.13e-10
1.19618	3.7e-20
1.19687	9.68e-07
1.19727	1.15e-13
1.19946	3.46e-13
1.19956	0.000720268
1.20136	6.18e-07
1.20273	9.56e-10
1.20359	0.000577873
1.20385	2.02e-07
1.20543	1.7e-12
1.20975	4.34e-17
1.21025	5.49e-12
1.21121	1.12e-11
1.21227	1.27e-05
1.21239	5.19e-28
1.21409	5.93e-12
1.21419	1.34e-08
1.21424	1.97e-26
1.21533	7.14e-11
1.21591	2.46e-15
1.21919	6.79e-08
1.22033	0.0481658
1.22067	0.0110919
1.22122	0.00625555
1.22146	0.0345952
1.2221	4.91e-40
1.22254	2.8e-09
1.22254	6.63e-05
1.22546	2.91e-15
1.22593	3.07e-07
1.22614	1.63e-06
1.22656	1.75e-13
1.22879	4.05e-21
1.22923	0.00350731
1.23021	2.43e-29
1.23172	1.16e-09
1.23253	5.26e-12
1.23329	0.00131265
1.23355	5.78e-16
1.23763	1.41e-16
1.23851	9.39e-56
1.23895	0.0497123
1.23996	5.27e-20
1.24007	0.000181763
1.24016	2.25e-07
1.24123	1.32e-20
1.2416	1.84e-10
1.24449	0.00139664
1.24528	2.06e-20
1.24636	1.05e-18
1.24927	8.62e-16
1.24968	1.63e-16
1.25364	5.03e-26
1.2537	3.55e-16
1.25376	8.1e-17
1.25388	0.0406438
1.25448	8.62e-16
1.25537	2.99e-09
1.25828	6.81e-41
1.26139	1.36e-45
1.26342	3.11e-23
1.26383	3.54e-11
1.26458	3.5e-28
1.26519	7.93e-16
1.26621	9.18e-10
1.2684	5.62e-05
1.27013	5.75e-18
1.27166	3.82e-11
1.2739	2.22e-24
1.27409	6.76e-10
1.27555	4.32e-07
1.2762	7.28e-38
1.28008	1.44e-15
1.28093	0.012149
1.28221	0.000102537
1.28295	5.16e-14
1.28565	6.06e-07
1.28713	4.34e-07
1.28768	7.39e-20
1.28801	2.63e-37
1.28803	2.02e-28
1.289	9.56e-11
1.28972	3.24e-64
1.28977	4.17e-23
1.28979	3.61e-25
1.29288	5.82e-22
1.29343	7.1e-11
1.29371	3.34e-16
1.29378	9.18e-39
1.29904	0.0137821
1.29945	2.56e-12
1.30062	2.3e-26
1.30147	0.0279324
1.30294	0.0158586
1.30375	1.32e-19
1.30458	3.12e-30
1.30654	0.00557002
1.3097	3.36e-36
1.31018	0.0104199
1.31159	5.7e-15
1.31334	1.51e-23
1.31362	3.34e-13
1.31559	6.53e-32
1.31655	6.06e-10
1.31976	2.6e-37
1.32389	5.74e-13
1.32845	0.0401344
1.3322	2.47e-06
1.33264	1.74e-32
1.33292	1.46e-14
1.33451	5.39e-08
1.33561	0.00304846
1.33678	1.09e-23
1.33681	8.6e-16
1.33711	0.0378354
1.33725	1.01e-05
1.33794	8.89e-07
1.33809	1.33e-12
1.33847	5.78e-21
1.3399	1.91e-11
1.34113	1.49e-18
1.3436	3.25e-08
1.34382	8.08e-37
1.34392	2.55e-05
1.34563	6.26e-05
1.34568	3.43e-17
1.34587	5.63e-08
1.3463	1.66e-20
1.34833	4.89e-05
1.35209	2.7e-29
1.35223	0.000155166
1.35355	0.0166266
1.35744	2.68e-28
1.35838	0.000117478
1.35876	3.93e-06
1.35935	4.56e-08
1.35946	4.19e-26
1.35968	4.4e-09
1.36015	0.0223399
1.36233	2.04e-23
1.36392	0.0343186
1.36592	1.84e-58
1.36622	6.34e-12
1.36625	3.94e-17
1.3684	5.53e-19
1.36894	1.31e-17
1.3699	1.48e-06
1.37033	5.79e-75
1.37074	1.77e-20
1.37131	1.35e-17
1.37453	1.12e-07
1.37667	3.1e-15
1.37721	0.0349671
1.38181	5.76e-07
1.38217	2.24e-13
1.38293	0.0104386
1.38354	0.0270231
1.38373	0.0149161
1.38381	3.09e-11
1.38474	0.00460583
1.38476	6.54e-45
1.38677	0.0261764
1.38715	3.66e-30
1.39053	0.0172147
1.39271	9.71e-20
1.39397	2.34e-07
1.39542	3.36e-09
1.39859	1.56e-28
1.40012	0.00441249
1.40129	0.0458274
1.40176	9.24e-06
1.41272	6.45e-06
1.41308	1.9e-27
1.41375	7.98e-07
1.415	2.01e-06
1.41737	1.96e-25
1.41793	2.28e-37
1.4182	8.23e-52
1.42119	9.99e-14
1.42166	0.0167839
1.4254	1.23e-11
1.42722	1.08e-11
1.4287	0.0449597
1.43063	1.59e-48
1.43094	0.00847297
1.43174	6.87e-35
1.43268	2.8e-41
1.43398	6.59e-29
1.43475	0.00322218
1.43509	4.99e-08
1.43596	7.06e-10
1.43718	4.19e-40
1.44048	1.33e-05
1.44109	7.69e-33
1.44421	0.0086192
1.44428	1.46e-44
1.44618	3.93e-20
1.44694	7.33e-19
1.44709	1.38e-29
1.44874	1.97e-43
1.45221	2.66e-08
1.45252	2.91e-29
1.45379	8.61e-06
1.45434	2.49e-14
1.45596	1.96e-07
1.45891	2.18e-19
1.45903	4.88e-15
1.45946	1.9e-33
1.46293	3.78e-10
1.4649	1.13e-15
1.47007	7.2e-46
1.47081	1.21e-06
1.47118	0.0234363
1.47403	6.02e-06
1.47437	2.27e-12
1.47492	1.96e-05
1.47857	5.01e-10
1.48119	5.45e-37
1.48199	1e-18
1.4822	1.8e-41
1.48405	0.00358638
1.48474	0.00226792
1.48531	4e-19
1.48642	8.92e-12
1.48761	1.19e-13
1.49045	1.66e-20
1.49212	2.46e-25
1.49232	0.0123975
1.49271	1.18e-30
1.49322	0.0267946
1.49347	0.000399607
1.49396	2.39e-12
1.49502	0.00481122
1.49545	2.75e-24
1.49617	0.00148713
1.49672	8.82e-11
1.49886	5.19e-06
1.49962	4.5e-11
1.50079	3.83e-27
1.50236	6.23e-07
1.50292	3.64e-16
1.50307	1.46e-05
1.50353	1.03e-17
1.50577	3.25e-42
1.50862	1.32e-74
1.51377	7.53e-25
1.52455	4.01e-29
1.52533	1.22e-06
1.52589	1.24e-11
1.52782	2.38e-21
1.52806	2.81e-24
1.52941	1.17e-26
1.53055	3.13e-10
1.53158	2.68e-14
1.53215	2.1e-06
1.53263	0.044778
1.53571	0.00165004
1.54727	1.63e-47
1.54873	1.06e-06
1.55133	2.03e-19
1.55435	0.0204654
1.5554	3.7e-40
1.55575	6.4e-08
1.55635	6.5e-36
1.55649	0.00961207
1.56094	0.00220617
1.56203	2.78e-12
1.56266	1.08e-18
1.56358	3.39e-28
1.56656	3.82e-37
1.57102	0.019729
1.57134	9.24e-12
1.57212	1.51e-33
1.57217	8.81e-31
1.57876	6.35e-21
1.57967	9.55e-05
1.58351	1.39e-06
1.58402	8.88e-10
1.58672	0.000106714
1.58679	1.46e-08
1.58748	1.18e-16
1.59309	8.9e-09
1.59337	2.89e-28
1.59347	1.96e-05
1.59457	1.24e-23
1.59475	2.05e-40
1.59559	0.0481807
1.59663	1.73e-11
1.59851	1.87e-13
1.60159	0.0411282
1.60308	1.74e-22
1.60839	2.31e-10
1.60871	2.33e-24
1.61081	5.43e-19
1.61128	0.0241177
1.6132	1.41e-32
1.6151	5.76e-17
1.61621	0.000459982
1.61694	1.86e-08
1.62214	8.03e-06
1.62215	0.00334111
1.62521	8.92e-12
1.62805	1.33e-21
1.632	2.61e-29
1.63292	3.08e-45
1.63462	2.14e-40
1.63608	2.21e-36
1.6385	3.64e-13
1.6442	0.00208495
1.64437	3.18e-25
1.64687	3.64e-21
1.64798	7.33e-14
1.65023	9.07e-14
1.65093	1.08e-21
1.65163	9.17e-37
1.65228	1.52e-24
1.65333	1.81e-17
1.65588	1.68e-14
1.65626	8.41e-18
1.65902	4.19e-05
1.66227	1.16e-18
1.66256	2.69e-24
1.66791	2.15e-18
1.66824	5.1e-23
1.66842	5.62e-28
1.67027	0.0360076
1.67535	7.87e-36
1.67611	4.68e-37
1.67612	4.16e-22
1.68119	1.13e-32
1.68363	6.28e-13
1.68545	7.92e-39
1.68557	1.72e-30
1.68658	3.28e-11
1.68886	8.27e-08
1.6923	9.45e-18
1.69258	9.94e-07
1.69267	2.23e-38
1.69461	1.36e-06
1.69707	5.04e-25
1.69952	0.0485978
1.70161	2.21e-81
1.70168	2.93e-61
1.70183	2e-55
1.70276	1.88e-38
1.70397	0.00255723
1.7065	6.91e-06
1.70669	9.14e-06
1.70682	2.11e-16
1.70991	6.64e-18
1.71087	0.03957
1.71168	5.71e-29
1.71791	3.78e-39
1.72059	1.92e-27
1.72073	5.32e-33
1.72135	9.94e-14
1.72223	3.28e-75
1.72634	7.19e-06
1.72687	2.21e-33
1.72774	5.5e-17
1.72947	4.26e-05
1.73137	4.84e-06
1.73238	2.91e-52
1.73721	8.17e-36
1.73958	3.71e-15
1.73992	1.91e-48
1.74036	3.43e-05
1.74361	7.3e-20
1.74682	7.3e-31
1.74803	4.67e-34
1.74874	1.07e-08
1.75135	3.03e-21
1.75245	0.0114504
1.75269	3.06e-28
1.75313	6.14e-54
1.75702	5.06e-17
1.75827	9.96e-75
1.75835	0.00608394
1.76309	1.34e-34
1.76398	8.72e-07
1.76404	9.45e-07
1.76895	6.47e-14
1.77457	6.12e-16
1.77539	0.0199921
1.77847	0.0052022
1.78268	1.35e-36
1.78399	0.0415467
1.78686	1.55e-05
1.78761	2.85e-21
1.78932	2.95e-10
1.7908	2.52e-20
1.79191	1.72e-40
1.79474	4.95e-40
1.79487	0.000350027
1.79735	6.32e-29
1.8002	1.88e-32
1.80445	3.96e-41
1.8045	8.11e-42
1.80464	0.0197764
1.80529	1.31e-43
1.8104	1.56e-30
1.81478	0.0421675
1.81588	2.29e-08
1.81684	0.0062532
1.81761	0.0267302
1.81845	6.79e-28
1.81923	0.00107288
1.81927	6.73e-26
1.82268	4.82e-32
1.82271	5.4e-49
1.82291	3.11e-11
1.82588	0.000195766
1.82678	1.44e-07
1.82679	5.12e-11
1.8336	2.01e-21
1.83786	5.04e-10
1.83805	1.05e-09
1.83875	0.000543009
1.83933	0.00708547
1.84016	9.37e-18
1.8424	2.53e-16
1.84259	0.0211413
1.8445	1.04e-10
1.85317	2.13e-44
1.85381	1.34e-80
1.8545	0.026038
1.85579	0.0485612
1.85667	4.15e-24
1.8574	0.00840056
1.85749	3.08e-25
1.8586	0.0203927
1.861	1.37e-09
1.86338	1.13e-36
1.86454	0.0134922
1.86512	0.0273872
1.86898	0.000653638
1.87207	8.33e-26
1.8766	6.93e-24
1.88099	4.83e-15
1.88243	0.0019166
1.88348	7.93e-21
1.88565	4.25e-21
1.89229	8.31e-39
1.89325	5.92e-27
1.89396	4.98e-27
1.89538	1.3e-31
1.90154	0.00058997
1.90901	0.00103273
1.91053	3.01e-102
1.9112	0.0458007
1.91122	1.22e-05
1.91167	3.2e-12
1.9119	2.88e-59
1.92069	5.07e-34
1.92124	3.33e-12
1.9238	2.75e-40
1.92454	0.000258871
1.92591	9.78e-15
1.92623	0.0181657
1.92888	0.000141826
1.92986	7.14e-114
1.93272	5.53e-39
1.9335	8.39e-12
1.93552	2.99e-26
1.93828	1.46e-24
1.94244	1.73e-17
1.94256	6.35e-28
1.94292	5.48e-06
1.94564	2.36e-68
1.94735	0.00506712
1.94758	6e-20
1.94993	0.0494646
1.95453	0.00185586
1.95871	3.05e-109
1.95881	1.56e-117
1.95936	0.00475381
1.95964	0.00359311
1.96105	1.53e-24
1.96237	1.4e-31
1.96241	1.99e-23
1.96273	2.48e-16
1.96351	7.81e-34
1.96824	0.0499818
1.97264	5.28e-13
1.97332	2.79e-27
1.97382	7.09e-38
1.97708	4.2e-24
1.97923	1.04e-23
1.98554	4.57e-30
1.98957	6.65e-12
1.99142	3.74e-11
1.99293	0.0157047
1.99318	4.77e-76
1.9948	4.28e-32
1.99599	0.0439466
1.99646	1.36e-41
1.99946	3.57e-29
2.00779	7.58e-05
2.01023	7.55e-39
2.01121	0.0328024
2.01627	5.24e-09
2.01635	0.00150615
2.01959	4.7e-68
2.0205	2.09e-56
2.02155	2.54e-110
2.02543	2.26e-29
2.02644	2.26e-54
2.02646	1.67e-06
2.02805	1.98e-16
2.03789	0.0379272
2.03921	0.00488464
2.04141	0.0473782
2.0423	0.0472858
2.04595	0.0476216
2.05032	0.0455094
2.05104	0.00146546
2.05332	2.69e-36
2.05522	1.67e-35
2.06123	1.03e-18
2.06342	1.82e-27
2.06461	0.0274318
2.06567	1.51e-68
2.0675	3.34e-14
2.06927	0.000318217
2.07162	7.73e-07
2.07488	4.2e-31
2.07578	7.6e-86
2.07664	1.45e-06
2.07727	2.81e-09
2.07855	9.52e-37
2.08042	1.42e-06
2.08618	7.25e-39
2.08681	9.59e-08
2.08737	1.91e-14
2.08883	0.000852495
2.09251	1.91e-38
2.09298	0.0438298
2.09387	2.72e-58
2.09457	0.000835225
2.09668	7.15e-69
2.0991	3.82e-38
2.09944	1.29e-33
2.09992	2.29e-86
2.10015	1.6e-27
2.10042	2.97e-20
2.10083	0.00344975
2.10159	1.63e-39
2.10543	1.12e-26
2.10622	1.41e-100
2.10802	1.05e-41
2.11194	1.02e-34
2.12048	1.38e-107
2.12052	0.0316369
2.12168	0.0376231
2.12358	7.93e-72
2.12672	7.56e-89
2.12702	0.00446981
2.12766	7.05e-33
2.1282	1.1e-75
2.13024	1.43e-63
2.13259	0.0198622
2.13322	0.0231647
2.13348	2.42e-06
2.13376	7.04e-45
2.13585	0.0391377
2.13666	8.95e-07
2.14265	9.36e-86
2.14529	0.000458621
2.1498	9.16e-22
2.15535	3.8e-58
2.15743	4.21e-07
2.15831	0.034182
2.15909	3.97e-23
2.16058	1.13e-54
2.16085	2.71e-29
2.16647	2.54e-74
2.1675	5e-39
2.17308	8.44e-81
2.17329	7.82e-44
2.17486	2.77e-25
2.17739	2.65e-28
2.17834	1.98e-35
2.1813	7.17e-52
2.18736	1.87e-12
2.1896	4.23e-06
2.19033	0.0339469
2.1905	3.34e-56
2.19058	1.15e-05
2.19059	4.66e-05
2.19129	0.0303556
2.19344	2.46e-39
2.19518	0.00537446
2.20154	0.031876
2.20179	5.44e-30
2.20207	2.25e-23
2.20306	2.38e-75
2.20307	5.57e-68
2.20838	9.1e-55
2.21005	5.18e-67
2.2138	8.38e-69
2.21507	0.0253884
2.2159	0.0316303
2.2159	0.0316303
2.2175	0.0314392
2.2175	0.0314392
2.21763	5.08e-30
2.21985	0.0141176
2.22013	0.0312894
2.22325	2.06e-58
2.22345	5.62e-12
2.2288	2.31e-38
2.22918	0.00397389
2.22935	0.000803269
2.23084	5.82e-128
2.23296	0.0301935
2.23345	4.16e-119
2.24121	0.0193722
2.24217	3.28e-36
2.24302	2.38e-16
2.25027	1.62e-12
2.25251	0.0249361
2.25384	2.44e-172
2.25386	6.29e-42
2.2546	0.00046319
2.25595	2.68e-16
2.25934	4.37e-10
2.26308	2.86e-72
2.26409	9.3e-12
2.26561	8.83e-13
2.26606	2.77e-74
2.269	0.0272474
2.26922	3.11e-43
2.27346	2.91e-46
2.27541	2.06e-15
2.27882	2.16e-111
2.28018	1.55e-104
2.28757	2.72e-64
2.28765	0.00105035
2.29254	9.4e-07
2.29784	1.61e-56
2.29788	4.57e-36
2.30295	8.2e-48
2.30392	0.00183532
2.31207	2.92e-13
2.315	0.0238501
2.315	0.0238501
2.31763	2.6e-24
2.31842	0.0236231
2.3188	1.13e-90
2.32673	0.0199045
2.33151	1.29e-35
2.34395	9.48e-17
2.34897	3.82e-08
2.34987	0.00109153
2.35034	4.2e-83
2.35328	0.0212589
2.35556	3.17e-64
2.35583	3.57e-40
2.35699	0.00747766
2.36289	2.93e-51
2.36298	0.0207577
2.36351	2.98e-50
2.37064	0.0169683
2.37169	0.0201334
2.37708	0.000857399
2.37886	6.73e-05
2.38054	1.56e-05
2.38377	3.02e-13
2.38432	0.00424465
2.38643	6.94e-10
2.39083	0.00719943
2.39109	3.71e-11
2.39255	2.32e-49
2.39527	0.0102956
2.39762	1.05e-08
2.40103	4.73e-30
2.40174	1.35e-19
2.40301	2.15e-14
2.40394	5.46e-06
2.40461	6.19e-18
2.40511	5.84e-42
2.40887	4.36e-16
2.4127	8.93e-87
2.41369	3.22e-61
2.41488	1.55e-58
2.41731	0.000101252
2.41958	4.94e-25
2.42332	0.00111396
2.42576	0.00515434
2.42633	2.34e-13
2.42737	1.63e-102
2.42919	0.0135544
2.42992	2.02e-28
2.43114	1.32e-25
2.44159	0.0126054
2.4416	5.32e-20
2.44409	3.36e-05
2.44768	4.56e-73
2.45078	6.7e-50
2.45499	4.89e-06
2.45708	3.67e-40
2.45836	6.69e-40
2.45923	0.0154591
2.46436	0.000529906
2.46761	8.28e-10
2.47107	0.00266078
2.47883	7.2e-130
2.47955	1.51e-48
2.48272	1.22e-71
2.48442	0.0143374
2.48482	5.74e-31
2.48497	4.7e-57
2.48702	2.39e-59
2.48819	0.0111308
2.49005	1.62e-10
2.49491	0.00072249
2.49618	1.25e-53
2.49733	1.79e-05
2.50101	4.09e-47
2.50564	0.0113211
2.50946	5.93e-105
2.51653	2e-74
2.52089	0.0127054
2.52717	0.0124055
2.52741	0.00218495
2.53983	2.19e-24
2.54722	8.71e-17
2.54955	0.00532775
2.55688	4.65e-16
2.55891	0.000454372
2.55962	2.62e-42
2.57294	1.28e-70
2.5734	4.12e-05
2.58011	0.0103392
2.58243	1.6e-20
2.5869	0.0100753
2.58965	6.84e-85
2.60003	7.41e-07
2.60482	1.49e-27
2.60787	2.45e-150
2.60793	4.98e-42
2.61307	3.34e-35
2.614	0.000627714
2.61718	0.000100874
2.62299	0.00900632
2.63162	5.58e-06
2.63165	1.51e-20
2.63277	7.01e-33
2.63523	2.17e-109
2.63618	0.00459072
2.64067	9.09e-11
2.6419	4.48e-06
2.64295	1.82e-41
2.64617	8.41e-51
2.64878	4.78e-103
2.64995	0.000270907
2.65256	2e-06
2.65513	1.26e-70
2.65539	1.27e-68
2.65702	0.003153
2.65909	2.05e-87
2.66324	9.61e-14
2.66359	0.00123758
2.67108	1.05e-13
2.67893	6.83e-35
2.68827	0.00482493
2.68939	0.00474169
2.69145	9.03e-21
2.69167	3.59e-12
2.69565	7.73e-16
2.69709	0.00141852
2.69752	3.26e-16
2.70018	0.000169128
2.70128	8.27e-18
2.70186	4.54e-05
2.70325	6.83e-06
2.70327	0.000592439
2.70616	0.00661857
2.70942	3.14e-58
2.71334	2.82e-18
2.71875	4.32e-100
2.72904	2.92e-17
2.73294	1.38e-33
2.73429	1.24e-35
2.73548	5.49e-20
2.73666	2.04e-108
2.73756	2.75e-05
2.74396	5.64e-31
2.74868	7.24e-06
2.75235	0.00101126
2.75611	3.6e-74
2.75835	0.00073742
2.76811	6.38e-25
2.76914	4.73e-69
2.77166	0.00199466
2.77383	0.0051469
2.77624	0.000222185
2.77674	9.5e-16
2.78124	2.23e-112
2.78146	1.44e-15
2.78208	9.4e-18
2.79021	1.71e-59
2.7937	0.00144328
2.80775	0.00450039
2.80969	3.9e-63
2.81532	1.3e-07
2.81645	3.54e-122
2.81805	0.00434792
2.82323	1.21e-06
2.82474	9.4e-11
2.82556	3.32e-07
2.82623	6.46e-30
2.82976	0.00252763
2.83998	6.32e-57
2.8401	2.75e-49
2.84054	3.53e-54
2.856	7.16e-35
2.8634	1.02e-125
2.87762	4.17e-80
2.88161	6.31e-12
2.88375	2.52e-34
2.88575	5.48e-31
2.8904	0.00325177
2.89205	8.15e-17
2.89488	0.000289493
2.8964	0.00315589
2.89834	0.000103301
2.90274	7.72e-158
2.90687	6.12e-80
2.91181	6.73e-68
2.91489	3.12e-22
2.92351	5.13e-59
2.92372	0.00057024
2.92478	1.68e-38
2.92518	0.000930597
2.93192	2.8e-109
2.93246	0.00287059
2.93385	0.00280696
2.94606	0.000259714
2.94628	3.89e-10
2.94907	4.85e-13
2.957	1.07e-15
2.95887	2.58e-103
2.96405	3.29e-35
2.9663	2.7e-07
2.96783	0.00239363
2.96791	6.28e-147
2.97019	6.52e-106
2.98859	6.69e-104
2.9945	2.05e-32
2.99669	2.56e-10
2.99783	0.000213853
3.00419	3.87e-69
3.011	1.23e-62
3.01107	0.00102888
3.01424	0.000150345
3.01559	4.75e-105
3.0248	0.000226638
3.02513	0.000179261
3.03058	1.33e-84
3.03433	1.18e-39
3.03608	2.14e-05
3.04226	0.000323272
3.04305	6.86e-09
3.04388	2.56e-25
3.04655	3.26e-40
3.04956	2.82e-18
3.0563	0.000309528
3.06789	8.08e-52
3.07194	3.4e-16
3.07764	4.07e-11
3.07847	7.01e-46
3.08112	1.41e-86
3.0824	3.03e-06
3.08428	5.46e-05
3.08769	0.000352346
3.09483	1.61e-21
3.1	1.2e-57
3.10023	2.83e-92
3.11024	1.54e-65
3.12128	3.74e-06
3.12394	1.43e-08
3.12565	1.37e-50
3.12818	2.46e-135
3.13996	1.4e-86
3.1461	2.22e-30
3.1481	1.07e-22
3.1575	1.6e-210
3.15914	7.05e-145
3.15921	1.27e-68
3.15923	2.78e-06
3.16126	1.77e-69
3.16406	0.00101016
3.16469	1.55e-11
3.16679	7.64e-06
3.1698	5.36e-44
3.18533	7.82e-59
3.18636	3.63e-45
3.1895	1.35e-83
3.21002	2.73e-88
3.21655	0.000129126
3.22352	1.15e-10
3.22375	1.99e-18
3.22745	3.25e-11
3.22826	3.57e-46
3.23101	1.02e-33
3.2397	6.38e-14
3.24645	2.56e-86
3.24773	1.17e-09
3.24802	4.34e-33
3.25512	4.44e-91
3.25646	2.72e-05
3.26216	3.16e-124
3.26373	7.38e-05
3.26928	1.23e-29
3.2775	2.62e-52
3.28275	7.19e-49
3.2879	1.42e-08
3.29512	2.88e-172
3.30375	0.000502251
3.32887	7.48e-24
3.33218	7.67e-20
3.34296	0.000414198
3.34691	2.4e-100
3.34991	0.000407438
3.35647	4.09e-05
3.36436	0.000147683
3.36451	5.24e-103
3.36658	1.2e-46
3.36931	6.86e-37
3.37739	0
3.38108	1.16e-10
3.39005	1.98e-110
3.39823	0.000323696
3.39873	0.000315635
3.42033	6.21e-71
3.42298	5.24e-65
3.44384	3.83e-240
3.45544	1.21e-26
3.46236	1.67e-06
3.46584	7.62e-31
3.46922	1.88e-77
3.47445	4.78e-24
3.47847	4.15e-43
3.48287	1.03e-69
3.49348	0.000194632
3.49701	3.11e-11
3.5059	0.000181152
3.50734	2.02e-32
3.51042	5.77e-05
3.51322	0.000175282
3.5171	4.07e-14
3.5249	0.000157262
3.5261	1.27e-14
3.53701	2.06e-14
3.55672	3.79e-08
3.5744	3.44e-05
3.57458	3.83e-96
3.57477	2.96e-94
3.59049	5.79e-26
3.59372	3.15e-58
3.60258	1.29e-16
3.63591	7.25e-54
3.6431	5.58e-18
3.64786	7.49e-41
3.66283	2.8e-15
3.6697	1.71e-99
3.67105	6.57e-05
3.69561	8.07e-10
3.712	5.14e-05
3.71604	5.27e-09
3.71893	4.85e-07
3.72207	1.05e-68
3.7233	1.33e-05
3.72815	2.66e-11
3.72897	5.46e-05
3.72942	4.95e-16
3.73008	2.96e-38
3.7354	3.71e-166
3.7493	6.44e-101
3.75654	1.31e-27
3.76098	2.95e-45
3.76488	1.19e-35
3.77381	1.16e-31
3.77743	3.45e-22
3.78227	9.31e-23
3.78866	3.24e-05
3.79021	6.81e-52
3.79097	1.87e-10
3.80423	9.53e-11
3.81247	3.18e-16
3.81466	7.09e-55
3.82862	1.69e-25
3.82877	1.54e-45
3.84748	2.21e-05
3.84857	8.89e-173
3.85831	1.14e-117
3.85876	1.95e-62
3.85893	3.6e-33
3.85939	1.22e-174
3.86221	1.95e-05
3.88011	5.01e-13
3.89427	1.24e-12
3.89718	1.55e-05
3.90264	1.81e-05
3.90932	6.86e-08
3.9094	4.51e-35
3.92086	2.21e-275
3.92485	0
3.92929	1.74e-09
3.93183	2.02e-14
3.93241	9.67e-19
3.93384	6.02e-10
3.95217	8.69e-23
3.96989	3.62e-66
3.98412	1.08e-31
3.99034	0
3.99147	1.51e-19
3.99384	1.8e-05
3.99614	1.21e-07
4.00368	2.59e-83
4.00699	1.22e-12
4.02003	1.27e-20
4.02354	1.82e-15
4.03806	5.76e-06
4.04182	3.31e-14
4.04676	2.04e-12
4.05628	5.15e-06
4.09889	3.77e-06
4.10028	4.16e-07
4.10839	3.55e-06
4.10933	2.41e-33
4.12794	1.45e-65
4.13193	7.69e-07
4.14797	7.85e-10
4.15253	3.87e-11
4.15403	2.54e-85
4.16617	2.21e-78
4.16641	4.12e-63
4.17069	9.69e-41
4.17484	7.45e-32
4.17603	1.64e-20
4.19107	4.13e-70
4.19797	2.58e-18
4.20394	1.93e-12
4.20472	4.88e-42
4.20498	1.71e-64
4.22293	3.57e-47
4.2348	3.41e-64
4.2409	1.27e-08
4.2426	1.74e-15
4.24321	4.71e-82
4.25136	1.4e-07
4.25721	2.87e-32
4.27571	9.33e-09
4.27971	6.95e-20
4.28111	3.3e-70
4.30664	4.85e-09
4.32761	2.84e-56
4.33125	3.43e-09
4.33194	8.27e-71
4.34944	1.52e-85
4.36026	3.87e-08
4.38192	1.58e-15
4.38753	4.35e-07
4.3982	1.57e-190
4.44728	2.2e-07
4.45999	3.98e-18
4.46395	4.63e-264
4.46566	7.37e-33
4.46606	0
4.4894	1.85e-07
4.51073	0
4.52326	1.36e-22
4.52879	6.8e-67
4.53012	4.05e-126
4.53454	2.79e-33
4.54961	5.37e-20
4.55496	5.08e-21
4.56556	7.97e-25
4.57806	6.62e-12
4.58595	1.08e-145
4.58823	4.32e-27
4.58896	6.79e-08
4.59317	4.47e-127
4.5948	3.65e-198
4.59701	4.91e-49
4.60621	1.91e-54
4.62088	3.24e-20
4.62876	3.26e-232
4.6316	6e-63
4.65211	3.21e-230
4.67296	3.71e-49
4.6746	5.42e-50
4.68648	2.91e-08
4.6959	9.63e-29
4.72044	1.17e-09
4.72496	2.11e-192
4.72536	4.8e-30
4.72802	1.05e-232
4.73329	9.5e-13
4.7336	9.75e-13
4.77848	5.44e-67
4.77987	3.38e-47
4.81215	2.84e-155
4.82614	4.77e-45
4.83946	6.55e-115
4.84647	1.23e-10
4.8483	2.1e-131
4.87205	7.35e-219
4.87574	9.87e-59
4.88868	3.56e-74
4.91089	5.05e-11
4.92745	2.4e-80
4.93771	2.48e-60
4.95949	2.27e-45
4.96444	5.47e-38
4.98009	0
4.99335	1.67e-158
5.01638	3.85e-13
5.01963	6.65e-277
5.03091	7.96e-10
5.05078	2.8e-59
5.05231	1.19e-122
5.07395	1.96e-17
5.07668	4.01e-10
5.09241	4.17e-10
5.096	9.74e-86
5.11153	6.19e-12
5.11317	6.63e-61
5.11518	1.71e-21
5.12727	1.94e-43
5.18746	3.24e-63
5.23336	6.95e-11
5.23506	7.53e-165
5.2604	8.23e-11
5.26969	1.24e-170
5.31909	9.9e-18
5.39502	1.93e-19
5.41009	7.53e-21
5.41118	1.47e-69
5.41934	3.79e-102
5.43676	1.27e-16
5.4609	5.93e-199
5.47873	1.95e-127
5.50995	8.57e-15
5.51519	9.78e-15
5.55649	1.71e-12
5.5739	3.65e-15
5.61914	1.94e-55
5.62583	7.96e-23
5.63004	3.32e-36
5.6471	2.96e-25
5.65767	1.37e-165
5.66953	1.79e-68
5.67086	2.46e-13
5.68443	2.09e-23
5.70743	1.89e-13
5.70908	1.16e-35
5.71392	4.56e-69
5.72092	2.39e-13
5.7526	6.48e-29
5.78115	1.19e-13
5.80579	2.56e-97
5.80697	5.86e-40
5.87404	8.53e-109
5.92206	3.75e-257
5.92814	4.95e-40
6.02153	3.05e-27
6.03682	3.8e-36
6.22351	7.2e-208
6.2262	2.38e-69
6.25189	1.65e-22
6.25265	2.72e-17
6.25486	3.63e-137
6.2559	5.58e-17
6.25802	6.1e-55
6.28997	2.62e-17
6.29019	2.14e-202
6.29401	6.69e-90
6.29815	3.21e-230
6.32808	1.24e-30
6.37212	2.71e-20
6.38362	2.21e-81
6.40249	2.29e-214
6.43245	0
6.55771	0
6.63367	0
6.7638	2.59e-25
6.80934	2.46e-25
6.83797	4.24e-30
6.84237	4.4e-265
6.86459	1.2e-137
6.89625	1.24e-30
7.0564	1.26e-59
7.17329	8.95e-25
7.23203	4.74e-135
7.29633	7.95e-43
7.30537	2.78e-66
7.32546	1.82e-240
7.34547	4.14e-57
7.47689	0
7.48778	9.9e-62
7.62354	1.75e-63
7.86504	1.92e-168
7.87724	5.71e-41
7.88722	3.55e-206
7.90381	2.52e-88
8.014	0
8.06799	4.63e-89
8.14048	2.16e-243
8.37833	0
8.41296	7.09e-214
8.70667	9.29e-207
8.80748	2.88e-275
8.93468	1.44e-37
8.98048	0
9.02321	0
9.14807	6.22e-92
9.49021	1.44e-43
9.65828	1.2e-240
9.81716	8.66e-268
10.0915	1.25e-120
10.3089	1.62e-254
10.8483	1.91e-262
11.4129	4.35e-190
11.5998	1.69e-129
12.8013	0
-7.09068		4.55e-100
-7.07154		2.09e-36
-6.74434		2.69e-21
-6.10661		1.13e-57
-5.97196		1.45e-159
-5.71625		1.34e-55
-5.67399		1.22e-16
-5.64481		1.02e-13
-5.42924		4.08e-30
-5.32559		1.12e-98
-5.28516		4.84e-25
-5.19489		3.67e-219
-5.16725		1.94e-21
-5.14821		1.06e-92
-5.12491		1.19e-95
-5.08052		2.17e-14
-5.06435		1.37e-27
-4.92789		1.22e-13
-4.8833		1.88e-16
-4.85671		0
-4.71835		2.24e-17
-4.68952		1.39e-15
-4.61075		2.49e-08
-4.60852		1.25e-66
-4.59531		2.51e-14
-4.54628		4.37e-08
-4.53783		1.37e-12
-4.4678		2.32e-32
-4.41282		4.54e-90
-4.37985		8.71e-52
-4.37706		3.97e-272
-4.37105		1.22e-109
-4.34971		4.57e-10
-4.30308		1.31e-28
-4.29785		8.87e-21
-4.28581		4.37e-07
-4.27334		1.29e-32
-4.25812		7.15e-108
-4.1535		7.23e-21
-4.13991		3.46e-119
-4.13497		1.28e-12
-4.13027		1.52e-07
-4.11936		1.59e-28
-4.11332		4.57e-68
-4.10364		1.98e-17
-4.05477		3.27e-158
-4.0534		6.62e-23
-4.05234		4.87e-24
-4.05221		3.03e-06
-3.97038		2.53e-56
-3.96178		1.23e-81
-3.95037		7.1e-67
-3.91548		4.17e-11
-3.90159		8.55e-06
-3.89476		5.49e-65
-3.89361		3.68e-190
-3.89064		1.45e-06
-3.86815		2.67e-240
-3.8412		4.29e-218
-3.83552		1.19e-25
-3.82721		2.53e-13
-3.8042		4.96e-42
-3.78625		1.05e-82
-3.7641		2.3e-09
-3.76032		3.14e-28
-3.75225		6.11e-11
-3.74849		2.54e-56
-3.74274		5.31e-10
-3.73764		3.4e-34
-3.7174		4.06e-06
-3.70272		5.38e-104
-3.69169		1.31e-37
-3.63775		2.4e-07
-3.63055		5.61e-31
-3.61771		3.74e-09
-3.60649		1.79e-12
-3.60458		1e-13
-3.596		2.03e-06
-3.58229		3.05e-08
-3.57995		1e-49
-3.57847		8.03e-05
-3.57364		7.54e-05
-3.56628		4.42e-31
-3.55133		4.99e-08
-3.54345		1.06e-34
-3.53416		1.86e-10
-3.53121		4.25e-85
-3.52514		5.39e-78
-3.5177		1.39e-17
-3.50715		9.63e-104
-3.49526		2.93e-09
-3.47348		1.02e-14
-3.46848		0.0001495
-3.44769		3.67e-11
-3.43431		2.03e-09
-3.43201		0.00017645
-3.42656		2.59e-10
-3.42081		3.42e-54
-3.4195		2.2e-20
-3.41743		2.55e-67
-3.41685		1.03e-09
-3.41567		4.18e-73
-3.41561		1.55e-10
-3.41081		1.02e-12
-3.407		5.13e-58
-3.39352		4.94e-13
-3.38941		1.33e-30
-3.38239		5.55e-40
-3.36821		0.00026457
-3.34097		9.49e-15
-3.33716		8.63e-07
-3.33034		1.29e-85
-3.32821		1.05e-65
-3.32233		5.39e-06
-3.31081		1.8e-37
-3.29719		1.36e-16
-3.27871		1.79e-07
-3.2711		1.56e-06
-3.26875		0.000109399
-3.26611		7.65e-18
-3.26178		5.71e-06
-3.251		1.27e-59
-3.25094		2.3e-26
-3.25073		7.32e-09
-3.23804		1.23e-154
-3.23446		1.28e-11
-3.22352		1.35e-13
-3.22257		6.98e-31
-3.21964		4.42e-11
-3.21844		4.52e-25
-3.21693		4.67e-07
-3.2127		1.74e-19
-3.19947		2.55e-05
-3.19291		2.45e-82
-3.18777		5.03e-19
-3.18737		9.32e-56
-3.18578		1.23e-05
-3.18114		2.25e-06
-3.17867		0.000762288
-3.1722		8.29e-18
-3.17052		1.57e-09
-3.15711		4.26e-19
-3.13714		1.52e-49
-3.13379		0.000911432
-3.12867		9.72e-16
-3.12634		3.24e-73
-3.11678		2.14e-06
-3.1159		1.83e-141
-3.11545		1.48e-06
-3.11525		3.6e-20
-3.11485		8.87e-22
-3.10722		0.00103022
-3.10074		5.82e-22
-3.10064		1.05e-05
-3.09467		1.37e-40
-3.08728		1.74e-105
-3.08617		0.00114782
-3.07901		0.00115307
-3.07837		4.44e-290
-3.0764		2.9e-07
-3.07079		7.24e-05
-3.07037		9.9e-07
-3.05525		1.77e-57
-3.05509		7.8e-15
-3.05464		4.83e-79
-3.05309		3.72e-110
-3.04055		1.42e-05
-3.03302		1.91e-07
-3.03091		0.000482636
-3.03015		1.23e-69
-3.02659		0.00150644
-3.02615		1.69e-16
-3.01903		1.17e-43
-3.00834		3.65e-16
-2.99235		1.23e-06
-2.98784		2.01e-15
-2.98571		4.35e-66
-2.98554		1.13e-25
-2.98415		3.83e-28
-2.9814		0.00034335
-2.98086		5.72e-11
-2.96625		1.4e-14
-2.95386		2.79e-60
-2.95319		1.79e-46
-2.95262		3.07e-63
-2.94666		0.00082139
-2.94446		2.19e-87
-2.93968		1.25e-06
-2.92866		9.87e-108
-2.92151		0.00107125
-2.91978		2.89e-08
-2.91731		0.000347974
-2.9096		1.3e-07
-2.9053		5.12e-06
-2.89776		1.08e-05
-2.88963		1.32e-05
-2.88635		4.88e-07
-2.8821		1.12e-22
-2.88154		0.000223702
-2.8801		3.23e-14
-2.87953		8.38e-25
-2.87159		9.49e-51
-2.8703		2.67e-06
-2.87005		0.000475547
-2.86644		1.52e-232
-2.86509		0.00130496
-2.86373		0.00136682
-2.8592		7.02e-130
-2.85765		2.93e-65
-2.85716		3.7e-08
-2.84556		2.15e-47
-2.84462		3.83e-157
-2.84375		1.43e-10
-2.83132		1.02e-05
-2.82974		0.000734614
-2.82952		7.27e-15
-2.82869		3.15e-09
-2.82465		0.000612066
-2.81436		3.96e-50
-2.81123		0.000303609
-2.8109		8.95e-96
-2.81022		3.26e-05
-2.8003		4.85e-11
-2.79532		1.6e-07
-2.79479		1.79e-05
-2.79055		1.87e-79
-2.79052		1.25e-15
-2.78109		0.00032919
-2.77967		5.62e-13
-2.77696		0.00452289
-2.75429		0.00224803
-2.75294		2.42e-05
-2.75089		3.9e-12
-2.74826		1.03e-64
-2.74563		7.11e-15
-2.74383		2.25e-06
-2.74228		6.92e-05
-2.7378		1.44e-08
-2.7339		0.00110411
-2.73298		7.16e-11
-2.72547		5.38e-11
-2.72534		0.0055506
-2.72358		0.00115034
-2.721		5.5e-18
-2.71821		2.27e-06
-2.71697		2.49e-11
-2.70495		3.7e-13
-2.70322		2.5e-05
-2.69799		8.29e-84
-2.69669		0.00130496
-2.69636		8.66e-83
-2.69324		2.93e-25
-2.68746		3.48e-10
-2.68588		0.000465567
-2.68503		4.21e-07
-2.68433		0.00314284
-2.6835		0.00659412
-2.6817		0.000333057
-2.6814		1.76e-08
-2.67499		0.00663072
-2.67388		7.61e-20
-2.67004		2.38e-23
-2.66999		0.00702593
-2.66668		3.88e-63
-2.66649		0.00401896
-2.66543		4.77e-74
-2.66316		6.1e-40
-2.6551		1.27e-11
-2.65179		2.89e-46
-2.64862		8.3e-33
-2.64563		0.00401896
-2.6414		1.73e-06
-2.62856		0.000454462
-2.62315		2.44e-42
-2.62264		2.17e-13
-2.61963		0.000374671
-2.61059		3.48e-41
-2.6076		2.51e-06
-2.60002		1.87e-16
-2.59304		2.41e-05
-2.58431		2.29e-09
-2.58162		0.000168257
-2.58028		0.00945618
-2.57925		3.58e-38
-2.57678		5.36e-06
-2.57664		2.48e-35
-2.57637		2.44e-26
-2.56226		7.98e-11
-2.56156		0.00125006
-2.5566		8.76e-07
-2.55478		5.25e-06
-2.55436		7e-15
-2.55134		1.65e-09
-2.55064		3.03e-28
-2.54781		1e-49
-2.54668		6.76e-19
-2.53707		0.000229513
-2.53661		3.62e-41
-2.53598		1.31e-09
-2.53232		0.000112966
-2.52525		1.08e-26
-2.52014		0.00462521
-2.5195		0.000384927
-2.51694		1.76e-06
-2.5133		0.000790378
-2.5074		7.81e-55
-2.50349		0.00186371
-2.50308		1.73e-07
-2.49988		2.97e-63
-2.49974		0.0126237
-2.49726		0.0078251
-2.49059		1.18e-39
-2.48921		2.99e-67
-2.48891		3.34e-11
-2.4887		2.88e-15
-2.4866		1.18e-06
-2.48621		7.33e-11
-2.48377		8.68e-19
-2.48226		3.88e-135
-2.48181		5.5e-11
-2.48129		1.62e-28
-2.47937		0.00100265
-2.47714		1.15e-42
-2.47518		9.35e-08
-2.47432		7.16e-34
-2.47242		0.00806947
-2.47206		6.76e-16
-2.46824		6.12e-60
-2.46768		2.12e-27
-2.46711		2.37e-05
-2.46667		2.66e-09
-2.46644		6.96e-19
-2.46011		7e-52
-2.45833		3.02e-07
-2.45139		0.00450444
-2.44792		1.44e-52
-2.44443		0.0155218
-2.44426		0.00381555
-2.44143		9e-13
-2.43341		0.0161251
-2.43283		0.00277997
-2.43278		1.59e-50
-2.42846		1.51e-14
-2.42657		3.89e-18
-2.42629		3.16e-11
-2.42114		2.29e-139
-2.41714		6.4e-11
-2.4129		0.00230829
-2.41155		7.7e-24
-2.4095		0.0173735
-2.40944		9.63e-29
-2.40269		9.17e-17
-2.40127		3.75e-56
-2.40064		5.89e-40
-2.39444		0.0124257
-2.39027		1.64e-98
-2.38937		2.11e-07
-2.3883		0.00178825
-2.38741		1.12e-11
-2.38658		1.69e-06
-2.38278		1.95e-08
-2.38227		2.16e-30
-2.3815		1.9e-05
-2.38106		0.00849531
-2.37907		1.23e-25
-2.37731		1.96e-05
-2.37143		6.82e-25
-2.37024		2.2e-28
-2.36943		7.59e-06
-2.36784		8.55e-11
-2.36663		7.72e-05
-2.36219		2.27e-125
-2.35294		0.00691406
-2.35075		0.000268441
-2.34829		0.00478961
-2.34699		0.00920518
-2.34433		9.32e-07
-2.34121		7.1e-48
-2.33922		1.17e-07
-2.33878		0.008806
-2.33869		4.21e-05
-2.3372		0.00196543
-2.3371		0.00441525
-2.33646		2.97e-42
-2.33593		1.91e-05
-2.33584		1.34e-34
-2.33414		0.0219247
-2.33212		8.41e-42
-2.33106		0.000368665
-2.33012		9.36e-69
-2.32979		0.0220164
-2.3291		1.47e-28
-2.32801		1.17e-36
-2.32699		1.62e-08
-2.32546		0.0222867
-2.32279		2.36e-48
-2.3215		1.61e-05
-2.32071		3.37e-07
-2.32017		1.5e-49
-2.31585		0.00509868
-2.31054		2.74e-24
-2.30653		1.35e-07
-2.2966		6.56e-05
-2.29623		1.54e-14
-2.29495		0.00266844
-2.2907		5.78e-06
-2.2831		2.15e-08
-2.27679		1.68e-13
-2.27674		0.0261766
-2.27671		0.00402293
-2.27634		3.58e-11
-2.27544		5.35e-14
-2.27522		6.22e-65
-2.2681		0.0197689
-2.2679		3.62e-42
-2.26634		1.91e-37
-2.26429		0.019913
-2.26136		7.75e-11
-2.25593		8.12e-27
-2.25546		6.8e-13
-2.25413		0.0120907
-2.25283		4.72e-16
-2.25201		0.00014288
-2.25129		1.29e-86
-2.24827		3.3e-79
-2.24784		1.02e-13
-2.24687		7.51e-67
-2.24496		0.000253794
-2.24197		1.41e-14
-2.24009		0.00981244
-2.23973		8.86e-130
-2.23916		0.000274649
-2.23734		0.0210312
-2.23685		0.0221086
-2.23552		3.92e-31
-2.23234		0.00479637
-2.22823		0.00790272
-2.22714		3.72e-06
-2.22529		2.48e-31
-2.22274		2.19e-36
-2.22116		6.59e-43
-2.21596		0.0310649
-2.21333		0.0314264
-2.20261		0.00176205
-2.20256		6.02e-32
-2.20098		2.05e-08
-2.19958		0.0170939
-2.19915		4.06e-15
-2.19857		0.00248828
-2.19807		0.0104344
-2.19799		0.00474475
-2.19693		1.29e-45
-2.19519		4.05e-15
-2.19408		0.000103267
-2.19391		2.49e-28
-2.19346		0.00951786
-2.19077		6.19e-06
-2.19045		0.000452502
-2.1861		2.85e-09
-2.18591		5.81e-37
-2.18206		3.89e-05
-2.18084		5.45e-42
-2.17282		1.94e-05
-2.17272		9.06e-64
-2.16838		0.0161703
-2.16505		0.0165524
-2.16273		0.000238339
-2.16224		5.85e-58
-2.16138		6.38e-07
-2.15683		0.0285262
-2.15632		0.0369045
-2.15354		0.0372315
-2.15156		0.0106943
-2.15066		3.45e-12
-2.14887		0.0375263
-2.14405		5.23e-20
-2.14209		5.01e-73
-2.13674		1.89e-07
-2.13497		4.48e-13
-2.13459		1.12e-12
-2.134		6.22e-05
-2.13161		3.97e-14
-2.13139		4.98e-50
-2.1302		0.0394874
-2.12929		0.030791
-2.12581		2.48e-15
-2.12393		0.0345707
-2.12379		1.02e-06
-2.12333		0.0193885
-2.1214		0.0129399
-2.12093		0.0167521
-2.11823		4.35e-06
-2.11599		2.81e-85
-2.11419		7.21e-05
-2.11386		1.42e-37
-2.11343		0.0225332
-2.11219		8.4e-72
-2.11068		9.33e-30
-2.10858		2.03e-31
-2.10399		0.0338452
-2.10327		0.0130333
-2.10294		1.01e-16
-2.10069		6.86e-37
-2.09871		3.1e-06
-2.09717		3.34e-05
-2.09631		2.51e-07
-2.09397		0.0331844
-2.0925		0.000577024
-2.08735		4.8e-06
-2.08546		0.0445716
-2.08494		7.91e-34
-2.08388		0.000207805
-2.08302		0.0449229
-2.0812		2.72e-44
-2.0788		5.31e-11
-2.07727		2.91e-52
-2.07577		2.93e-05
-2.07185		0.0161251
-2.07184		1.34e-20
-2.07179		9.13e-11
-2.07111		1.46e-08
-2.07037		0.0284137
-2.07007		4.16e-05
-2.06961		5.52e-09
-2.06937		2.67e-28
-2.06891		0.00913963
-2.06762		1.92e-17
-2.0666		0.000199758
-2.06343		9.67e-05
-2.06052		5.98e-25
-2.05901		1.65e-26
-2.05703		2.83e-15
-2.05568		0.0105792
-2.05219		3.07e-07
-2.0516		2.28e-28
-2.04948		0.000123738
-2.04591		3.64e-08
-2.0428		5.11e-58
-2.04199		0.000121069
-2.04182		1.61e-11
-2.04158		0.00827058
-2.04049		0.00597803
-2.03777		9.4e-20
-2.03561		2.27e-20
-2.03364		4.82e-05
-2.03194		8.08e-38
-2.029		2.41e-50
-2.02891		1.4e-14
-2.02701		0.018128
-2.02615		4.85e-09
-2.02298		4.94e-32
-2.01883		1.85e-09
-2.0179		1.31e-07
-2.01274		5.95e-55
-2.01155		0.0300977
[truncated: 4,233 more rows]

## Sheet: E
Tnf	Unst.	Acute	Act. and rested	Memory
	89.18	7473.35	344.442	2503.45		Data deposited on GEO GSE125503
	93.6906	7671.1	364.585	2419.92
	81.2483	6493.13	265.237	2518.12
	119.353		205.707
Il6	Unst.	Acute	Act. and rested	Memory
	1.10714	553.758	22.8901	240.413
	0.897106	712.195	25.9575	291.652
	0	617.646	14.4271	398.819
	1.94928		23.4257
Il1b	Unst.	Acute	Act. and rested	Memory
	40.131	20397.2	523.203	13948.5
	58.8912	27184.6	880.196	18378
	38.6897	31904.4	933.323	21419.3
	58.7141		463.389
Il12b	Unst.	Acute	Act. and rested	Memory
	0	98	3	3
	0	94	1	5
	0	59	1	6
	2		0
Il10	Unst.	Acute	Act. and rested	Memory
	11	97	150	669
	9	84	124	587
	19	114	77	795
	15		89

## Sheet: F
	log2FoldChange	padj
Ly6c2	3.88543		3.8e-46		Data deposited on GEO GSE125503
Nos2	3.6365		2.72e-44
Arg1	3.51151		1.03e-18
Hspa1b	3.3238		4.4e-19
Fcrls	3.31575		7.18e-76
Ifitm6	3.2989		2.29e-19
Cx3cr1	3.29208		6.79e-34
Plbd1	3.21052		2.86e-18
Hp	3.16464		1.98e-56
Il23r	3.15409		1.07e-22
Cd55	3.13644		2.01e-28
Gatm	3.08771		4.68e-40
Hsd11b1	3.0477		1.39e-17
Slc13a3	3.03052		4.51e-72
U90926	3.02469		1.77e-17
Saa2	3.01884		2.87e-15
Rnase4	2.9077		1.21e-36
Gja1	2.89802		9e-36
Tlr9	2.86899		1.22e-23
Nfatc2	2.84188		2.67e-23
Plagl1	2.7985		1.06e-13
Il19	2.79001		6.47e-14
Spint1	2.69953		5.25e-21
Map2k6	2.69446		1.34e-11
Prickle1	2.6936		7e-12
Raver2	2.6672		1.3e-13
2010005H15Rik	2.66354		7.64e-11
Tmem176a	2.63165		7.45e-31
Il10	2.55003		8.49e-44
Ccl7	2.54002		2.5e-20
Gm15987	2.53873		5.16e-11
Ptprm	2.53664		1.18e-19
F13a1	2.53394		1.97e-11
Hbegf	2.51573		1.04e-17
Aif1	2.51042		4.51e-25
Mmp8	2.49751		1.5e-58
Upp1	2.49097		7.75e-21
Ctla2b	2.42966		4.4e-31
Stat4	2.42731		3.49e-10
Zfp36l1	2.39593		8.34e-22
Hspa1a	2.39128		9.3e-10
Cd86	2.3894		1.21e-36
Il16	2.38261		1.32e-19
Cd244	2.38242		2.64e-19
Gpr35	2.3788		3.66e-15
Cfp	2.37456		6.79e-29
Lcn2	2.37419		9.94e-32
Arc	2.36371		4.57e-09
P2ry12	2.34967		3.7e-08
Scd1	2.34468		4.94e-29
Gcnt1	2.33964		1.74e-30
Vegfc	2.3359		8.02e-30
Tmem176b	2.33285		7.42e-34
Cacna1d	2.33122		5.01e-30
Trem1	2.31282		2.51e-12
Ccl2	2.3065		6.38e-20
Gm5483	2.29948		1.11e-07
Rgs2	2.29615		7.16e-22
Dab2	2.25791		9.29e-33
Cd55b	2.22566		6.34e-08
Scd2	2.22279		2.05e-61
C1qa	2.21901		1.22e-34
Il1r1	2.20072		4.44e-30
Adam8	2.18416		2.7e-36
Fcrl5	2.18061		2.84e-07
Ifi202b	2.17398		4.56e-07
Lbh	2.16318		1.77e-22
Prune2	2.16011		3.05e-15
Nxpe5	2.1187		2.16e-22
Fgd2	2.09232		9.2e-10
Apoc2	2.07303		2.29e-15
Htra4	2.05671		4.94e-07
Cd72	2.05237		3.11e-24
Ly6a	2.0313		6.63e-09
Tiam1	2.02737		3.92e-19
Adam19	2.01938		6.79e-14
Carmil1	2.01449		9.16e-32
Ly6i	2.00579		2.39e-13
Eps8	1.98627		3.04e-09
Prss46	1.98225		3.2e-15
E2f2	1.98032		5.16e-06
Lum	1.97808		8.47e-06
Il21r	1.97588		1.8e-23
Tnfsf13b	1.97345		4.67e-07
Atp2b4	1.96899		2.39e-13
Spsb1	1.96321		1.36e-09
Ttc21a	1.95543		7.49e-06
C3ar1	1.9524		1.29e-19
Rnf150	1.94572		1.63e-16
Ly6c1	1.93886		1.35e-05
Spred3	1.92878		4.24e-12
Havcr2	1.92703		3.47e-24
Prrg4	1.92108		5.77e-07
Saa3	1.91405		6.73e-22
Itgam	1.90256		1.29e-21
Fgl2	1.90059		4e-21
Kcnn3	1.89436		1.99e-05
Rab3il1	1.89117		1.8e-14
Glis3	1.8795		1.96e-14
Slco4a1	1.87668		2.13e-13
Vegfa	1.87326		4.11e-12
Trpm2	1.8707		4.06e-10
Fam43a	1.86701		3.16e-06
Cyp4f18	1.86107		5.46e-07
Mgst2	1.8545		2.69e-11
Phlda3	1.84835		1.96e-06
Lyz1	1.84618		4.28e-32
Inpp4b	1.84596		4.09e-05
Dner	1.84585		1.79e-11
Mxi1	1.84476		4.24e-23
Pald1	1.82767		2.95e-05
Ralgps2	1.8259		1.94e-06
Lyz2	1.82339		6.03e-32
Wfdc21	1.8188		6.51e-07
Slpi	1.81508		2.55e-42
Slc9a9	1.80611		1.36e-07
Cxcr3	1.80164		3.65e-06
Diras2	1.79498		4.84e-06
Il4ra	1.79422		2.02e-39
4930486L24Rik	1.79083		3.98e-07
Pld4	1.77476		5.54e-55
Tnfrsf23	1.7735		1.22e-23
Sgsh	1.77327		2.12e-15
Tm4sf1	1.75461		2.22e-11
LOC100038947	1.7473		0.00011672
Igsf11	1.74525		1.43e-06
Pecam1	1.73325		5.05e-05
Ctla2a	1.7257		1.18e-24
Cela1	1.72309		1.82e-05
1700003M07Rik	1.71785		3.74e-05
Penk	1.71574		2.28e-06
Nrg1	1.68851		6.24e-13
Tnfrsf26	1.67299		3.14e-34
Pdk1	1.67237		3.96e-21
Ang	1.67212		0.000215434
Lox	1.66469		2.54e-35
Kctd12	1.65616		1.16e-15
Fxyd2	1.65216		4.99e-05
Tnfsf14	1.65138		0.00030648
Sirpb1a	1.64473		0.000353489
Thbs1	1.64416		1.68e-18
Pde3b	1.64259		8.11e-07
Siglec1	1.64143		2.33e-11
Rhobtb1	1.63837		1.09e-06
Sirpb1b	1.6323		0.000396716
Siglece	1.62842		3.22e-15
Zdhhc14	1.62551		2.71e-06
Bdh1	1.62049		0.00013836
Draxin	1.61576		0.000109604
Fcgr1	1.61568		0.000293461
Egr1	1.61565		3.74e-05
Acsbg1	1.60944		0.000309736
Nhs	1.60356		7.85e-09
F730043M19Rik	1.60269		2.03e-08
Slc6a19	1.59965		0.000481612
Glrx	1.58785		1.43e-13
Ccnd3	1.58561		6.31e-14
Myo1b	1.58089		6.39e-16
Gm5150	1.58032		0.000643907
Clec4a4	1.57581		4.13e-09
Mmp27	1.57248		2.95e-09
Cd52	1.56918		1.5e-45
S100a8	1.56907		7.74e-13
F11r	1.54676		5.84e-06
Stfa3	1.54491		0.000692486
Bzrap1	1.54121		0.000643907
Kcna3	1.53503		1.27e-08
Saa1	1.53499		0.000267596
Ccl12	1.53365		0.000873209
Dusp2	1.53273		6.27e-07
Dmwd	1.52802		0.00109005
Clec4a2	1.52422		1.55e-11
Tob1	1.51796		3.14e-09
Tesk1	1.51554		1.29e-24
Wnt6	1.51467		0.00122346
Card14	1.50997		2.09e-05
Vsir	1.49096		6.97e-41
Fos	1.48907		2.2e-11
Rassf2	1.48869		9.6e-12
Cxcr4	1.48668		2.53e-21
Sema4c	1.48528		1.36e-07
Tmem117	1.48402		0.00114589
Trem3	1.48201		9.19e-06
Gprc5a	1.48094		0.00159359
Abca9	1.47066		0.000130852
Gm14085	1.46559		3.37e-07
Srgap3	1.46047		6.65e-09
Sesn1	1.45911		2.49e-11
Adora3	1.45543		0.00014413
Ccser1	1.45475		4.1e-06
Gm5615	1.45458		0.00019741
Marco	1.45331		5.19e-05
Sema3c	1.44939		3.65e-15
Slamf9	1.44726		0.000607685
Nlrp1b	1.43759		1.09e-05
Runx3	1.43367		8.76e-05
Dgat2	1.43176		0.00118459
Nim1k	1.42628		0.0013338
Ankrd37	1.41941		5.95e-05
Rnase2b	1.41768		0.00247792
Fosb	1.41613		0.00193253
Aldoc	1.41552		7.09e-10
Ddit4	1.41189		1.36e-06
Zcchc24	1.40896		5.62e-07
Psrc1	1.40637		0.00307402
Cib2	1.40528		0.00113394
Plekhg3	1.40515		4.16e-09
Chdh	1.39929		0.00205116
Olfml3	1.39437		0.000169617
Klf4	1.3943		9.59e-10
Ly6e	1.39119		2.93e-08
Lrrc4	1.39017		0.00329313
Serpini1	1.38481		4.09e-10
Ppfia4	1.38271		0.000218703
AI504432	1.38126		2.62e-07
Slc28a2	1.38028		0.000509651
Dpy19l3	1.37175		0.00377984
Etv5	1.37144		9.04e-13
Crim1	1.36982		2.52e-09
Susd3	1.36855		0.000486067
Upk3b	1.36014		0.00454861
Hip1	1.35801		1.19e-20
Fam212b	1.35214		0.00502065
Mxd1	1.3508		1.13e-12
Phyh	1.3494		2.02e-09
Tmem8	1.34728		6.96e-14
Maf	1.34683		0.000932831
Gipr	1.3427		0.00418563
Fpr1	1.34249		2.3e-10
Gapt	1.33245		0.00582855
Ssh2	1.33057		2.43e-09
Thbd	1.32938		2.93e-06
Pde7b	1.32848		1.34e-09
Nr1d1	1.32673		2.48e-06
Gpr31b	1.3215		3.45e-06
Sh2d2a	1.31342		0.000310035
Mgarp	1.31211		0.00553123
Tnfrsf11a	1.31081		1.96e-17
Clec4b1	1.30993		7.17e-06
Rims3	1.30951		0.000396716
Rab4a	1.30942		0.00442632
Gnat3	1.30235		0.000597718
Sepw1	1.30189		6.1e-07
Fgr	1.30092		1.73e-05
Dgka	1.29927		0.000138397
Glipr2	1.29815		6.98e-05
Itga9	1.29684		1.43e-06
Gbgt1	1.29425		3.96e-10
Itga6	1.2935		1.58e-10
Nt5e	1.29306		0.00789437
Ak4	1.29093		9.33e-08
Slc19a2	1.28283		7.5e-11
Gpr18	1.27824		1.96e-05
Agpat9	1.27576		0.00818489
Gm9733	1.27464		0.00704076
Tmem171	1.27276		8.09e-09
Arhgap4	1.27258		1.41e-08
Mansc1	1.27253		0.00558176
Cd207	1.27242		0.00873316
Ophn1	1.26905		9.33e-08
Sipa1l1	1.26785		1.7e-11
S1pr1	1.26646		9.2e-09
Abca8b	1.26637		6.49e-06
Dock8	1.2658		1.97e-13
A730020E08Rik	1.26385		0.00087017
Dock2	1.26308		6.11e-14
Tm7sf2	1.2618		0.00029594
C3	1.26066		2.89e-23
Slc16a3	1.26059		7.83e-10
Slc35g1	1.26013		2.36e-08
Tspyl4	1.25354		0.00101458
Atp10d	1.24822		3.97e-05
Rnf183	1.24568		0.00998435
Hdac9	1.24115		3.19e-05
Tnfrsf22	1.23095		2.8e-07
Fhad1	1.23071		0.0106919
Tifab	1.23068		3.48e-10
Tpcn1	1.23061		6.89e-12
Fcgr4	1.23027		0.00613361
Mpzl1	1.22292		1.19e-07
Odc1	1.22287		2.53e-21
Dyrk3	1.22094		0.00831045
Clec4a1	1.2207		2.18e-07
Itpkb	1.21933		1.34e-16
Zc3h12d	1.21757		1.17e-09
Hfe	1.21732		5.14e-12
Olfm1	1.21674		1.32e-08
Gna15	1.21667		4.33e-06
Mir17hg	1.21615		1.12e-06
Arhgef6	1.21546		3.1e-20
Bnip3	1.21441		3.54e-11
Gm11541	1.20949		0.0128661
Mertk	1.2036		2.44e-08
Iqgap2	1.20171		5.47e-05
Mtus1	1.19739		4.48e-05
Pnkp	1.19417		1.06e-08
Plod1	1.19386		9.09e-14
Scn1b	1.19023		0.0001262
Hist1h2ac	1.18997		0.0155663
Klra2	1.18607		0.016341
Rapgef5	1.1813		8.03e-09
Myo1e	1.18025		1.54e-13
Ccr7	1.17706		0.0186537
Egln3	1.1753		1.98e-06
Rph3a	1.17517		0.00896772
Dmxl2	1.17373		2.76e-14
Cp	1.17295		3.56e-08
Cep83	1.17223		6.6e-09
Ankrd66	1.17172		0.000353359
Gal	1.17043		0.0176545
Tlr8	1.16648		0.00464521
Lfng	1.16566		0.00323738
Lpar6	1.16461		1.72e-11
Arhgap27	1.16164		1.11e-07
Iqsec3	1.16158		0.0147197
Mmp2	1.1578		2.86e-05
Ndrg1	1.1573		2.32e-18
Sall2	1.15216		0.00443684
Gatsl2	1.15068		2.73e-07
Slc6a12	1.14743		3.55e-14
Lgmn	1.14593		1.32e-19
Ctsl	1.14434		5.59e-33
Gm9992	1.14424		0.0199073
Rasgrp4	1.14409		0.00014606
Neurl2	1.14303		0.0221458
Gm19705	1.14235		0.0238756
Slc37a2	1.14037		9.19e-16
Themis2	1.13765		8.89e-09
Btg2	1.13608		1.73e-07
Lilra5	1.13282		0.0207164
Selenbp2	1.13192		0.00704976
Gm5431	1.13119		0.000343752
Gm1720	1.13096		0.00220921
Pitpnc1	1.13037		5.34e-08
Basp1	1.13003		7.74e-26
Sbk1	1.12711		0.00887593
Igsf9	1.12692		0.0261941
Rcbtb2	1.12241		2.43e-13
Pdzd2	1.12181		0.0114093
D330045A20Rik	1.1214		4.32e-05
Lmnb1	1.1205		0.00466692
Pfkfb3	1.11969		3.36e-06
Ero1l	1.11896		1.7e-14
Cd83	1.11721		1.72e-07
Sptssb	1.11455		0.0251349
Hist1h1c	1.11171		0.000353359
Fam189b	1.11029		0.0138702
Ccnd1	1.10874		0.000205753
Alox5	1.10724		0.02679
Ambp	1.10675		0.0211376
Ppef2	1.10267		0.0273102
Adrb2	1.09571		0.00370778
Dpysl2	1.09541		2.88e-09
Gpr65	1.09362		1.2e-05
Kmo	1.09325		0.0175829
C1s1	1.0928		7.76e-06
Stmn1	1.09256		5.97e-05
Ldhb	1.09235		0.0023262
Selenbp1	1.09233		0.00111193
Mknk2	1.09219		5.14e-06
Rab19	1.09087		0.00984362
Trim30b	1.08652		0.0161165
Pram1	1.08338		0.0303802
Itpr1	1.08173		6.75e-06
Pim2	1.08168		0.000380977
Mdm1	1.07844		0.00667865
Dusp6	1.07768		6.52e-07
Shroom4	1.07726		0.0104315
Epha7	1.07638		0.0340551
Enc1	1.0762		2.01e-06
Pgm2l1	1.07539		2.43e-07
Kif5a	1.07477		0.0105056
Ripk3	1.07469		3.18e-07
Cxcl14	1.07288		0.0376998
Azin2	1.07208		0.0368009
Plp2	1.07119		1.38e-24
6430531B16Rik	1.07092		0.0338466
Parp3	1.07058		3.64e-08
Naaa	1.06744		1.11e-07
Bbs12	1.06032		0.00948558
A930003A15Rik	1.05976		0.0394874
Flt3l	1.05821		0.00320502
Gm20594	1.05726		1.4e-10
Sipa1l2	1.05383		3.57e-08
Pgf	1.05243		0.042628
Cd300lf	1.05012		9.94e-07
Smad1	1.04485		6.47e-11
Snta1	1.04427		0.0118194
Irf4	1.04402		0.0321865
Tpi1	1.04329		2.74e-17
Nlrp1c-ps	1.04217		0.0315429
Olfml2b	1.03866		0.0243424
Fhod1	1.0364		0.000102467
Il1f6	1.03586		0.0202886
Slc35g2	1.03517		0.0455338
Tmeff1	1.03498		2.23e-09
Trp53inp1	1.03277		7.96e-10
A530032D15Rik	1.03248		0.00168514
Gfi1b	1.03193		0.0332705
B3galt2	1.03119		0.0335177
Lca5	1.02886		0.000431177
Ifi214	1.02359		0.00533071
Hhex	1.02211		4.71e-06
Cd80	1.02004		0.00353192
BC147527	1.01941		0.0355912
B4galt1	1.019		2e-19
Dusp5	1.01742		0.0359643
Gramd1a	1.01707		5.85e-07
Slc5a3	1.01526		8.94e-06
Spata13	1.01488		2.63e-08
Pdgfa	1.01357		0.0129633
Marcksl1	1.01183		2.8e-07
Abca1	1.0106		8.93e-12
Mr1	1.01019		1.45e-06
Dennd2c	1.00898		0.00481565
Igfbp4	1.0086		1.43e-06
Arhgap28	1.00723		0.00270267
Fam129a	1.00619		5.19e-08
Pxk	1.00538		7.05e-09
Hist1h4i	1.00308		0.0402769
9930111J21Rik2	1.00299		0.000601419
Cd38	1.00227		1.73e-06
Slc2a3	0.998163	0.00276079
Picalm	0.998021	2.43e-07
Cytip	0.997966	0.00271963
Hilpda	0.997098	1.46e-07
Bmf	0.995278	0.00498946
Trib1	0.994737	4.48e-07
Zdhhc2	0.992904	0.00721428
Slc39a13	0.9924	5.18e-05
Rapgef2	0.991926	2.16e-08
Ldha	0.991495	2.15e-18
C130026I21Rik	0.9912	0.00138487
Whsc1	0.990553	5.05e-11
Plekhg2	0.990079	0.00109934
Lpcat1	0.989669	9.15e-08
Vill	0.988991	0.000113396
Hoxa5	0.988396	0.0418385
Adam15	0.987081	3.36e-05
Dusp13	0.986673	0.0294171
Arhgap18	0.986373	5.34e-07
Arg2	0.985479	0.00050377
Cbx7	0.9853	0.0130396
Lpxn	0.982654	2.17e-15
Pygl	0.982144	3.69e-10
AI839979	0.981474	0.0177463
Prickle3	0.980648	2.14e-13
Fam46a	0.979622	3.58e-05
Ly86	0.979059	4.39e-06
Med23	0.975586	5.69e-15
Has1	0.975191	0.0236972
Prelid2	0.974789	0.0278876
Ttll1	0.973945	0.000153739
Itgb7	0.973297	0.00181415
Pold4	0.972654	0.000293326
Frmd4b	0.972382	0.00123605
Iqgap3	0.972077	0.0373329
Irf2bpl	0.971705	5.28e-08
Perp	0.97155	0.0464827
Nr4a2	0.971341	0.0324867
Slc12a7	0.970394	2.07e-09
Xylt2	0.969804	2.72e-05
Gcnt2	0.969461	5.17e-05
Casp3	0.964779	4.36e-07
Cd163	0.964705	0.00361208
Shb	0.963151	0.0351732
Gys1	0.960101	4.82e-10
Hcar2	0.957884	6.83e-05
Edil3	0.95472	0.0101392
Ifi27l2a	0.953907	0.00644888
C1qb	0.953783	2.99e-10
Ypel3	0.953496	0.000328089
Fam162a	0.953103	6.51e-07
M1ap	0.952819	0.0108902
Foxp1	0.951536	5.78e-05
Cdk20	0.95064	0.000338508
Lsm11	0.950351	0.000606646
C5ar1	0.950099	9.96e-07
Lmln	0.948567	0.0196303
Gm10336	0.945331	0.000110229
Cep19	0.939823	0.00470234
Fmnl1	0.939299	2.58e-09
Kifc3	0.938003	0.0432984
Man2a2	0.937811	7.57e-08
P2ry6	0.937468	1.73e-07
Cd69	0.932997	0.00351368
Zfp811	0.931994	1.89e-06
Urah	0.929302	0.0448452
Ptger2	0.928431	0.00025613
Fbrsl1	0.928365	0.00154763
Hspa4l	0.927325	1.3e-09
Ethe1	0.926705	0.00353192
Mmp9	0.923939	0.000343147
Glg1	0.923768	2.99e-13
Slc6a13	0.921	0.0362531
Dusp10	0.916909	0.0284068
Ticam2	0.916082	0.000200477
Zfp467	0.915055	0.0399552
Celf2	0.91479	3.16e-06
Fads2	0.914015	0.000980176
Emilin2	0.912647	1.72e-07
Mras	0.911837	0.000287479
Tinf2	0.908072	0.000256972
Smad3	0.907164	0.00327731
Mxd4	0.90639	0.0318272
A930007I19Rik	0.902984	0.00443674
Sh3bp1	0.902291	0.000146723
Adssl1	0.901001	0.000187494
Gsn	0.900578	3.8e-05
Pdpn	0.897857	1.72e-06
Ubash3b	0.897328	1.03e-13
Coro1a	0.896225	1.64e-06
Notch1	0.895763	1.21e-05
Gpx1	0.8938	0.00205287
Rhobtb2	0.892305	0.00191469
Npy	0.892133	1.3e-11
Sdc3	0.89037	1.3e-07
Irf7	0.890081	0.000284519
Rgs14	0.889301	0.000685342
P2rx7	0.884758	3.11e-08
Cd93	0.882636	6.2e-09
Smim14	0.881508	1.1e-10
Wdr35	0.880396	0.00674494
Emp1	0.880048	4.09e-12
Ppp1r3b	0.879906	5.32e-05
Tbl1x	0.879021	4.28e-06
Atxn1	0.87678	8.95e-07
Fmnl2	0.876074	0.000130311
Clec4a3	0.874886	0.00282061
C1qc	0.874027	0.00114731
Tlcd2	0.873581	0.00292347
Lancl3	0.873153	9.73e-06
Txnip	0.870262	1.69e-09
Arl5c	0.867155	2.53e-06
Sat1	0.867078	6.01e-10
Hivep2	0.86657	0.000142873
Qsox1	0.865654	1.23e-05
Fcgrt	0.865548	0.00618783
Pfkl	0.862672	0.000380403
9930111J21Rik1	0.859729	0.00844679
Scd3	0.858647	0.0117848
Cd300ld4	0.858252	2.61e-07
Olr1	0.85493	2.08e-06
Itpr3	0.854652	0.00120605
Sfmbt2	0.853095	0.0294448
Hexim1	0.853072	1.2e-05
Ncaph	0.851626	0.027016
Utrn	0.851229	2.68e-07
Errfi1	0.850658	1.13e-05
NA	0.849048	0.0444045
Marveld1	0.843282	1.13e-05
P4ha2	0.843225	9.78e-06
Fxyd5	0.842982	2.18e-16
Tsc22d3	0.842073	4.32e-05
Mtr	0.841089	2.11e-05
Bin2	0.839905	3.79e-07
Gab1	0.838324	0.000474891
Pcyox1	0.836649	1.07e-10
Lrrfip1	0.835273	4.12e-12
Robo2	0.834329	0.0292142
Tmem173	0.834129	0.000156314
Tcn2	0.833843	2.24e-05
Dok3	0.832417	0.00807957
Arhgap26	0.832065	0.0102398
Cd300ld3	0.831606	9.49e-07
Rps6ka5	0.829612	0.00272422
Car5b	0.828805	0.00034104
1600014C10Rik	0.827491	3.15e-05
Cttnbp2nl	0.826198	7.75e-07
Ap1s2	0.825248	6.03e-05
Tlr3	0.820451	0.000396243
Zfp217	0.819593	2.08e-09
Ppif	0.818423	0.0118535
Pltp	0.815988	3.45e-06
Pdlim7	0.814159	0.0105474
Ptgs1	0.813168	0.046068
Sfxn5	0.812972	9.98e-05
Svbp	0.812702	0.000872644
Zfp292	0.811653	3.28e-07
Tspo	0.811632	0.00415803
Trerf1	0.809079	0.0097462
Stk17b	0.808855	7.04e-05
Cdkn1b	0.808598	2.59e-05
Slc46a3	0.808407	0.0382471
Nme4	0.804366	0.0321454
Syt11	0.804071	2.43e-09
Nectin2	0.801905	0.00293336
Furin	0.800629	0.0093103
Slc16a1	0.799748	1.83e-05
Arhgap19	0.797545	0.00069429
Mx2	0.796452	0.000812662
Fam49b	0.795015	0.000101787
Fam213b	0.792859	0.00726706
Gramd1b	0.790071	2.12e-08
Wfdc17	0.788915	0.000242965
Pilrb1	0.787943	0.000656869
Hist1h2bc	0.786905	6.35e-06
Gm15441	0.785053	1.17e-06
Evi2a	0.784415	1.02e-05
B4galt6	0.783985	7.52e-08
Itprip	0.783414	0.0040699
N4bp1	0.78183	2.66e-05
Tpbpa	0.781144	0.0483423
Rgs1	0.778047	4.1e-07
Tmem81	0.777049	0.0337135
Stat2	0.775955	9.5e-07
Rab27a	0.775753	0.0444045
Fam60a	0.770877	0.00451491
Stap1	0.7705	5.37e-05
Pla2g7	0.77046	2.57e-08
Plxdc1	0.768857	0.0178507
Slc2a9	0.767136	0.00197795
Cdk5r1	0.76705	0.037315
Nav2	0.765754	0.00856557
Utp14b	0.762791	0.00863105
Gnb5	0.758383	0.0418361
Rin2	0.75738	1.29e-09
Arrdc3	0.757008	0.000263129
Srgap1	0.756888	0.0271714
Cyth4	0.756407	2.46e-05
Nlgn2	0.756407	0.048734
Anp32a	0.753177	7.67e-08
Ust	0.753082	0.0172749
Unc93b1	0.752651	3.15e-06
Lst1	0.752361	0.000100672
Hmha1	0.751899	0.0100785
Slc36a1	0.751794	7.95e-10
Haus3	0.751461	0.00219756
Peli2	0.750419	0.000175731
Ski	0.750023	6.83e-07
Slc7a7	0.7492	0.00062354
Gvin1	0.747244	0.000786131
Pycard	0.744748	2.4e-05
Htr2b	0.744628	0.0121523
Mef2c	0.744471	0.000299611
Camk1d	0.742583	0.000517843
Mafb	0.740089	0.00318268
Car2	0.739779	0.0148121
Etv1	0.738407	0.000573701
1700066M21Rik	0.737607	0.00340384
5430427O19Rik	0.735993	0.0321454
Ikbip	0.735068	0.000811596
Eml2	0.732893	0.00559541
Fosl1	0.73246	0.0236193
Sp140	0.732317	0.000834256
Nemp1	0.73149	0.0131326
Sp110	0.731077	0.00783289
Tpgs2	0.730252	0.00351276
Chd7	0.728725	8.99e-05
Slc25a36	0.72706	0.000594955
Mov10	0.724767	0.00152578
Peak1	0.723831	1.04e-09
Pilrb2	0.722809	0.0034981
Ucp2	0.722451	0.00014786
Il2rg	0.721698	2.44e-12
Il1rn	0.721691	2.84e-06
Gm16712	0.720558	8.03e-05
Svil	0.720188	1.89e-05
Arntl	0.718506	0.0146388
Hmox1	0.717025	0.000149058
Lpin2	0.715515	4.72e-10
Nhsl2	0.715149	0.0338167
Retsat	0.715146	0.00672382
Il1rap	0.714627	0.00775639
Nfil3	0.714003	0.000481612
Serinc3	0.71388	2.13e-07
Bcl6	0.712333	5.24e-05
Egln1	0.711771	1.44e-05
Madd	0.711059	1.55e-06
Atp8b4	0.710742	6.98e-05
Tbl1xr1	0.710553	1.95e-06
Gpr84	0.709119	0.00221894
Card6	0.708026	0.00199646
Aes	0.707408	0.0192127
Arhgap12	0.707176	0.000640912
Cd300e	0.706846	0.0127529
Helb	0.706838	2.73e-05
Luzp1	0.706364	0.000118446
Itm2b	0.706228	2.9e-07
Bscl2	0.70605	0.000734964
Nqo2	0.702885	0.000144378
Rcsd1	0.70246	9.03e-05
Tgfbi	0.702055	0.000488615
Ugt1a6a	0.701652	0.000115645
Dhrs3	0.699784	0.000112783
Iffo2	0.699697	0.000176582
Rb1	0.699405	8.83e-05
Gk	0.697035	0.0019591
Tmem254a	0.69535	4.33e-05
Ccr1	0.694319	7.28e-06
Cdc42ep4	0.694133	0.023627
Il1rl2	0.69293	0.000753481
Tes	0.692914	2.9e-07
Thra	0.692366	0.0109647
Gm12185	0.690542	0.0442069
Sertad3	0.690146	0.0294448
Rab11fip5	0.690091	4.69e-08
Ppt1	0.689854	5.71e-06
Phf6	0.689064	0.00181715
Lrrk1	0.687412	0.000380352
Tgfbr2	0.685391	6.23e-07
Hif1a	0.684713	0.000332288
Polk	0.682268	0.00099925
Neurl3	0.681412	0.000313787
Bsg	0.680481	1.51e-11
Tdp2	0.680136	0.0167766
Ptger4	0.679747	0.00525696
Elk3	0.679613	5.02e-07
Tmem86a	0.679014	6.99e-05
Gng2	0.677724	3.86e-05
Ppp1r13b	0.677648	0.0055307
Tnfaip8l2	0.674714	0.0364671
Rgag4	0.674612	0.00104828
Pde5a	0.673175	3.15e-05
Hgf	0.672771	0.0348383
Gstp2	0.672464	0.00385156
Tpst1	0.672098	0.00149731
Cd33	0.671595	0.000274698
Smpdl3b	0.671545	0.00218976
Rubcnl	0.670141	0.0399554
Gstp1	0.669721	0.000945786
Ebi3	0.669462	7.79e-05
Reps2	0.669146	0.0323352
Pde10a	0.667985	0.0486912
Usp35	0.667943	0.00416324
Ldlrad3	0.667841	0.00758638
Bmp2k	0.667778	1.29e-05
Bmt2	0.667658	2.51e-05
Il6ra	0.667552	0.00016765
Narf	0.666668	8.44e-05
Nfxl1	0.666217	0.00016079
Higd1a	0.665719	9.34e-06
Socs3	0.665393	3.39e-06
Rev3l	0.66494	0.000630852
Csgalnact2	0.662557	0.000338542
BC037034	0.661582	7.11e-05
Ms4a6b	0.660939	0.0103173
Nol4l	0.659302	0.00276576
Tmem2	0.659085	0.00011623
Gm8979	0.658667	0.00602658
Pou6f1	0.658574	0.0125959
Rcan3	0.658078	1.13e-05
Anxa2	0.65662	7.57e-11
Serp1	0.655683	0.000448361
1190002N15Rik	0.655661	0.00156956
Zfp36	0.655526	2.71e-05
Itpripl1	0.654819	0.00144662
Chsy1	0.654322	0.000548009
Slamf6	0.653616	0.00786945
Agfg2	0.652012	0.0055307
Ccng1	0.651972	6.17e-06
Jade2	0.650704	0.000420797
Fli1	0.650464	1.83e-05
P4ha1	0.650179	6.97e-06
Ccdc85b	0.649447	0.0250558
Mettl7a1	0.64944	0.00108294
Zfp28	0.646937	0.00159885
Ubald1	0.646871	0.0277256
Hdac5	0.646832	0.0444813
Cnr2	0.64594	0.00781907
Dtx2	0.645708	0.00443684
Snx24	0.645235	0.0151501
Vps9d1	0.644457	0.0161826
0610007P14Rik	0.642879	0.00100524
4930503L19Rik	0.642324	0.0115644
Zfp52	0.641948	1.99e-05
Wdfy2	0.640818	1.32e-05
1700071M16Rik	0.640562	8.47e-09
Lrmp	0.639684	0.00693375
Fam117b	0.639369	0.000590666
Impdh1	0.636593	0.00441392
Gnpda2	0.636318	0.00189392
Qpctl	0.635941	0.0127437
Blm	0.635087	0.0279554
Cbx3	0.634651	0.00139781
Pid1	0.634457	0.00182664
Capn2	0.634051	3.14e-08
Adgrl2	0.632905	2.51e-05
Btg1	0.632702	6.56e-08
Pde7a	0.632689	0.0250749
Kdm2b	0.629447	0.0076835
Adk	0.628632	0.00356422
AB124611	0.625994	0.00344475
Vav2	0.625063	0.00256404
Tnrc18	0.625055	0.0269168
Ahnak	0.623803	1.46e-05
Uhrf2	0.623225	0.000293761
Ccng2	0.621723	0.00266361
Stat1	0.620754	0.00174606
Cdca7l	0.620709	0.0306435
Ets1	0.619621	0.0253952
Phyhd1	0.617631	0.0458709
4930529C04Rik	0.61728	0.0366693
Rab29	0.615909	0.0174569
Acpp	0.614079	0.000409223
Abcb1a	0.612799	0.0218744
Dst	0.612668	8.39e-10
Stard7	0.611603	0.000348597
Insl6	0.611069	0.0208063
Srgn	0.610406	2.55e-07
Fbxo4	0.609798	0.023627
Mospd1	0.609794	0.00584094
Extl3	0.608944	8.38e-05
Daglb	0.608087	0.0403173
Jmjd1c	0.607725	9.1e-06
Tbc1d8b	0.606049	0.0023262
Gm8989	0.605665	0.0136638
Tcp11l2	0.60354	0.0110741
Rnf24	0.60199	0.000197476
Tbxas1	0.601021	9.54e-05
Dgkh	0.599626	0.0204956
Mgat4a	0.599608	0.000402719
Fmnl3	0.598224	0.000347859
Tcf4	0.598214	0.000447308
Stambpl1	0.597063	0.00237819
Dera	0.596641	0.000133364
Casp8ap2	0.595928	0.00166217
Usf1	0.593717	0.0486957
Cfb	0.592549	0.000371834
Smim3	0.591332	0.000328089
Nudt19	0.590677	0.0270824
Pde2a	0.590606	0.00392775
Prkag2	0.587583	0.0314695
Dhrs1	0.587389	3.05e-05
Gna12	0.587065	0.0255654
Phf21a	0.586209	5.63e-05
Tm7sf3	0.58549	0.0014896
Jarid2	0.583281	0.00144399
Ptpn22	0.582988	0.0455338
Tesk2	0.581084	0.0134081
Itgav	0.580577	6.67e-07
Apobec3	0.580412	0.00250403
S100a6	0.579919	1.31e-06
Hk2	0.578279	2.22e-07
P4hb	0.577748	3.04e-09
Epm2aip1	0.577661	0.00426545
Sp100	0.575494	0.00747737
Eno1	0.575314	0.0166638
Cd14	0.571809	0.000510146
Chd9	0.571002	0.000809574
Ifitm1	0.569723	0.0334801
Rbpj	0.56964	1.13e-05
Adcy7	0.569296	1.14e-05
Tmsb10	0.568857	7.99e-05
Rhoq	0.568699	0.000554399
Gfpt1	0.568416	0.000104155
Cdk19	0.56634	0.00360618
Eno1b	0.565283	0.0117848
Fam105a	0.562576	0.00523363
Ctsh	0.56236	0.000578853
Lrrk2	0.561409	0.0179019
Jak2	0.559642	0.00573277
Actb	0.558387	0.000167379
Ankrd50	0.557822	1.81e-05
Cpne1	0.556692	5.95e-05
Trim8	0.556509	0.0231184
Itgb5	0.555312	0.00537161
Xdh	0.555216	2.13e-06
Rab3d	0.554294	0.0221265
Ermp1	0.553546	0.00583031
Samhd1	0.553484	0.00294406
Zfhx3	0.553321	0.0290194
Herc3	0.55137	0.000199983
Cotl1	0.549827	0.0324196
Eed	0.549032	0.00458558
Wnk1	0.548348	0.000178191
Snx30	0.54823	0.000152692
Rsbn1	0.548174	0.00558176
Cnn2	0.547311	0.0144099
Ifnar1	0.546372	0.000173778
Ube2e3	0.546248	0.00354731
Ifitm3	0.546215	0.00340949
Dhx58	0.545793	0.0116897
Tmem268	0.545687	0.000441474
Arhgap25	0.545226	0.000819784
Hgsnat	0.544516	8.17e-06
Cpeb2	0.544187	0.011139
Grk5	0.544009	0.0224171
Zfp952	0.543661	0.0240371
Fam133b	0.543128	0.0123356
4930402H24Rik	0.542924	0.00149731
Fam3c	0.542232	0.0247333
Vcan	0.540873	0.00368809
Dip2a	0.540075	0.00947812
Bysl	0.539303	0.0388558
Antxr2	0.538444	0.00118459
Ugdh	0.538424	2.84e-06
Ehd4	0.538242	0.00028737
C1galt1	0.537541	0.00491199
Eid1	0.536743	0.04666
Vps13c	0.53645	0.000131592
Secisbp2l	0.536407	0.00237819
Stab1	0.5362	0.00545749
Pon3	0.536132	0.000565657
Slc25a24	0.535145	0.000903204
2610507I01Rik	0.535061	0.0137926
Cinp	0.534403	0.0106663
Wbp5	0.533654	0.000582054
Tmem123	0.533019	0.00963067
Pxn	0.532976	0.00214254
Ptms	0.531682	0.00370154
Casp8	0.531446	0.00100441
Bcl2l1	0.530487	0.00666598
Ier3	0.528793	0.000152493
Crot	0.528641	0.0154956
Tnrc6b	0.5279	0.00487145
Aim1	0.526604	0.0036964
Nek6	0.526165	2.98e-06
Kcnn4	0.524091	0.0431345
Ggh	0.523135	0.0014362
Tecpr2	0.522517	0.00709972
Gm7609	0.522092	0.0478692
Mdp1	0.521959	0.0337135
Prkcb	0.521262	0.000220519
Adgre1	0.521049	0.00173151
Pbxip1	0.519933	0.00364157
Gm5523	0.5189	0.000785993
Atf7ip	0.518894	0.00491164
Tle3	0.517089	0.0136387
Dok2	0.516691	0.0466306
Ncoa1	0.516532	0.00211872
Ccni	0.516305	0.000851535
Arhgap24	0.515798	0.0419656
Sdc4	0.514911	1.41e-05
Spn	0.514823	0.00644888
Sepn1	0.514677	0.00673682
Pmaip1	0.513382	0.0482941
Plcxd2	0.512936	0.0341909
Itsn1	0.512846	0.010797
Tnfrsf21	0.512439	0.00487325
Gmfg	0.512056	0.045676
Inppl1	0.511023	0.000455296
Acvr1	0.510953	0.00207684
Gm5069	0.510529	0.000606646
Isca1	0.510349	0.00287712
Cd37	0.509384	0.0253952
Tnfrsf14	0.508423	0.00620695
Slc25a30	0.508354	0.00694657
S100a10	0.507184	0.000309633
Glb1	0.504404	0.000165659
Twf1	0.504241	7.2e-05
Ric1	0.503926	0.00131206
3000002C10Rik	0.502619	0.00789437
Map2k3	0.502197	0.0040335
Rbms2	0.502015	0.00411972
Paqr7	0.501759	0.0109102
Mfsd6	0.501356	0.00127193
Herc4	0.501275	0.00576597
Inpp5d	0.500848	3.36e-05
C1rl	0.500584	0.0181082
Slc37a3	0.500505	0.00642983
Tmem50b	0.497924	0.00639385
Ddx58	0.497912	0.0164059
Wipf1	0.49668	0.0019924
Cnp	0.496559	0.00760599
Rsad2	0.496387	0.0309872
Rasa2	0.496372	0.0146156
Dennd4a	0.495585	0.0122118
Mthfr	0.495129	0.0178922
Spred2	0.493722	0.0127516
Bri3bp	0.493549	0.0117219
Pgm2	0.493491	0.00390748
Sh3bgrl2	0.492464	0.00433171
Snapc1	0.488386	0.0317033
Elf1	0.487132	0.00497732
Etohd2	0.487122	0.0474903
Pigf	0.486905	0.00625134
Rlf	0.486637	0.0261231
Tmbim1	0.48419	0.000531407
Hpgds	0.484017	0.042354
Gm12070	0.484017	0.0167672
Rmnd5a	0.48297	0.00709972
Nucb2	0.482111	0.00399071
Taok3	0.480642	0.000107169
Ikzf1	0.479663	0.0424469
Prcp	0.479653	0.000240987
Manba	0.479271	0.00347035
Acsl4	0.479193	0.00147594
Stat3	0.479039	0.000113515
Clk1	0.478626	0.00309188
Mbnl1	0.477952	0.00909029
Ap1b1	0.477052	0.0167766
Idh1	0.476394	0.00054113
Man1a	0.475825	0.0322674
Kif13b	0.475643	0.0010747
Setd7	0.474802	0.00643356
Pip4k2a	0.474736	0.00309043
St6galnac6	0.472807	0.0430886
Lrch1	0.472076	0.0108506
Mpi	0.471794	0.0334086
Bbx	0.471741	0.00124385
Hexb	0.471157	0.000294296
Aoah	0.470631	0.0026152
Uvrag	0.470244	0.002222
Anks1	0.467791	0.0388439
Stom	0.467386	2.1e-05
Msh6	0.467095	0.0273718
Prex1	0.466838	0.0253851
Haus8	0.466806	0.0281507
Synj1	0.465115	0.0080839
Gapdh	0.464574	0.0378246
Smchd1	0.464527	0.0178489
Chd3	0.463818	0.000343147
Nav1	0.461483	0.000311774
Kdm5b	0.460743	0.0189553
Cox8a	0.4607	0.00808597
Tex10	0.45993	0.00743066
Rc3h1	0.459827	0.0132468
Dnajb9	0.459489	0.0100998
Ap2a2	0.457917	0.000361193
Inpp5f	0.456254	0.0309114
Hmox2	0.456069	0.00283748
Nckap1l	0.454668	0.000171536
Zswim6	0.453128	0.00697711
Lnpep	0.452508	0.0056609
Rbpms	0.451297	0.0370973
Fam126a	0.450995	0.0135167
Psd4	0.450879	0.000169511
Sash3	0.45042	0.00334395
Cep250	0.450416	0.0412628
Rfwd3	0.450304	0.00268559
Hipk2	0.450165	0.0107687
Gatad2b	0.449752	0.0168595
Zfp106	0.449501	0.000126921
Snx14	0.449243	0.0298937
Hdac1	0.449114	0.00193318
Pfkp	0.448074	0.0014795
Grn	0.446647	0.0118843
Gtf3c1	0.446051	0.00458558
Rinl	0.446045	0.0201149
Paf1	0.445875	0.00301259
Pde8a	0.445451	0.0061848
Csnk1g1	0.4444	0.00711485
Fgd6	0.443689	0.0192488
Ndst2	0.442354	0.00661103
Rras	0.44175	0.00982664
S100a13	0.441299	0.0225345
Antxr1	0.439351	0.0105182
Rab43	0.4383	0.0442242
Nlrc5	0.436954	0.00265781
Cyfip1	0.436821	0.00634892
Sin3a	0.436339	0.00268559
Prelid1	0.436031	0.00839522
Gtf2i	0.435527	0.00327946
Brwd3	0.435255	0.0495256
Ahrr	0.435065	0.00781907
Limd2	0.434574	0.0270824
Fnbp1	0.432874	0.000179795
Epb41l2	0.432478	0.000479114
Kat2a	0.432442	0.0455338
Rnf34	0.431474	0.0118194
Rps6ka3	0.430904	0.00996872
Appl2	0.430889	0.00863704
Pygb	0.430816	0.0136415
Fbxo38	0.430629	0.00584622
Cdk12	0.430332	0.00541071
Atp6v0a2	0.430231	0.00141926
Procr	0.430115	0.00203997
Hipk1	0.427796	0.00618783
Mapk8ip3	0.427628	0.0162943
Spata6	0.427334	0.0273102
Tspan14	0.426474	0.0285349
Dap3	0.423896	0.0169576
Itm2c	0.423241	0.0155548
Hmbox1	0.422816	0.0212486
Lrrc40	0.422491	0.0351755
Baz2a	0.422435	0.000832612
Arhgef3	0.421947	0.0438747
Hps5	0.421035	0.0204535
Clasp2	0.420066	0.0352599
Amd1	0.419404	0.0180514
Usp6nl	0.418731	0.0165969
Cbx5	0.418393	0.0332446
Srsf11	0.418109	0.00301849
Evi5	0.417841	0.00640359
Chchd2	0.41731	0.000527643
Commd10	0.41577	0.0181082
Cd47	0.414583	0.0348264
Fez2	0.414374	0.0103173
Phactr4	0.41337	0.034802
Lrrc58	0.412738	0.00048598
Plscr1	0.412695	0.0375889
Snx2	0.412428	0.0450455
Zbed5	0.410746	0.0272497
Ifi30	0.409275	0.0245206
Rcl1	0.408249	0.00972497
Mmp19	0.407477	0.0166108
Ripk2	0.407454	0.0227289
Tgoln1	0.406757	0.00704976
Pdia4	0.405856	0.0143049
Cdkn1a	0.40562	0.0163266
Hsph1	0.404738	0.0178205
Zbtb33	0.404687	0.0486084
Sepp1	0.404567	0.00266419
Setdb1	0.404495	0.0134863
Adar	0.404472	0.00361002
Fabp5	0.404401	7.69e-05
Arfgef1	0.40371	0.0257405
Abcg1	0.402433	0.0207769
Atp7a	0.401328	0.0127437
Dcun1d3	0.400949	0.0341909
Cyth1	0.400167	0.0456387
Acly	0.399557	0.00143374
Apba1	0.398586	0.0389466
Birc6	0.394951	0.00711485
Nin	0.394802	0.0056609
Atrn	0.394595	0.0322674
Wapl	0.39453	0.00909029
Stx11	0.392439	0.0466901
Prkag1	0.391841	0.0164849
Vav3	0.390121	0.0241521
Zw10	0.38987	0.0298481
Ubac2	0.3882	0.0471624
Rps20	0.387246	0.016341
Paip2	0.385828	0.0498614
Tbc1d14	0.384969	0.00909029
Tspan3	0.384618	0.00697785
Eef1b2	0.383667	0.00138487
Gla	0.383344	0.00273174
Mar-06	0.382963	0.00309188
Ago1	0.378915	0.00266583
Lima1	0.375477	0.0276672
Tubgcp5	0.374529	0.0498509
Dnajc13	0.373281	0.00520494
Atg2b	0.37159	0.0196643
Ppp1r21	0.371415	0.0221518
Brd2	0.371293	0.000396034
Rfc1	0.371274	0.0216791
Fam134b	0.37013	0.0420381
Tbc1d9	0.369613	0.0152123
Stxbp3	0.368845	0.0318165
Rnpep	0.368783	0.00530801
Got2	0.367743	0.0224779
Ifnar2	0.36751	0.00781907
Hk1	0.366537	0.0247392
Necap1	0.36195	0.0309904
Tns3	0.361483	0.00139716
Prr14l	0.36049	0.0363964
Zdhhc9	0.359644	0.0310468
Mpp6	0.358734	0.0213062
Nipa2	0.35515	0.0168624
Dock4	0.351154	0.0280893
Pip4k2b	0.350867	0.0204457
Pgk1	0.350296	0.000938017
Arl6ip1	0.348247	0.0160958
Fgd3	0.346156	0.0388554
Uqcrh	0.345963	0.0171876
Mtmr3	0.3457	0.0118706
Smpdl3a	0.345271	0.0493812
Wdfy3	0.345125	0.0202114
Erp29	0.344298	0.00856557
Specc1	0.344293	0.0176545
Ctdsp1	0.34276	0.0454801
Capns1	0.337186	0.00772986
Ppp2r5c	0.335852	0.0155402
Rad54l2	0.33473	0.0388196
Bst2	0.334202	0.0267436
Ncoa3	0.332069	0.0249529
Atp1b3	0.330829	0.00727098
Tceb3	0.327873	0.0146388
Slc30a7	0.32736	0.0361135
Mta2	0.327289	0.0127488
Emb	0.326227	0.0361135
Alox5ap	0.325946	0.0451788
Pon2	0.324924	0.0243041
Fam214b	0.323537	0.0487081
Sephs2	0.323268	0.0152238
Stau1	0.321753	0.036166
Tmsb4x	0.321739	0.0210433
Kif3c	0.321376	0.0289142
Tnks2	0.3189	0.034802
Tm2d2	0.314553	0.0399552
Klhl5	0.311037	0.0460763
Tbc1d2b	0.309943	0.0194768
Jag1	0.308321	0.0257255
Ssr3	0.306998	0.029295
Nup50	0.306144	0.0427605
Wasf2	0.305033	0.0166572
Rnf19b	0.303978	0.026136
Ppp1r18	0.303869	0.0406426
Shc1	0.300324	0.036793
Mon2	0.295027	0.0363558
Fcer1g	0.291593	0.0363119
Ppib	0.278099	0.0444045
Map2k1	0.268855	0.0384451
Cxcl16	-0.245588	0.0480687
Nono	-0.252097	0.0464148
Eif4a1	-0.252943	0.0241771
Tbk1	-0.257257	0.0460851
Tlr13	-0.263997	0.027016
Ipo5	-0.265576	0.0416167
Psmd14	-0.266056	0.0474633
Adam17	-0.272587	0.0261217
Ms4a7	-0.272675	0.0474588
Anxa1	-0.280032	0.0494656
Oxct1	-0.281055	0.0425278
Tm9sf4	-0.282894	0.0304357
Npc1	-0.283588	0.013653
Hnrnpab	-0.285352	0.0116897
Sf1	-0.285946	0.0407798
Vcp	-0.28648	0.0215501
Fubp1	-0.287932	0.0399836
Ssfa2	-0.288248	0.0396571
AI314180	-0.291656	0.0493221
Csf1r	-0.292936	0.00795276
Pitpna	-0.294578	0.0114124
Lcp1	-0.295138	0.0264971
Wdr1	-0.296058	0.00655456
Hnrnph1	-0.297281	0.0450193
Pa2g4	-0.299262	0.0142156
Emc4	-0.299626	0.0457643
Sestd1	-0.300447	0.0392524
Cct3	-0.301959	0.00926991
Mapk6	-0.304262	0.0165257
Tmem55b	-0.308803	0.0190036
Gusb	-0.309701	0.00758638
Krr1	-0.309762	0.0171204
Ptpn12	-0.310624	0.0271714
Rpl3	-0.312013	0.0454801
Sbf2	-0.313546	0.0258673
Nfe2l1	-0.315381	0.00721443
Ppp2cb	-0.316258	0.0258759
Cd63	-0.316607	0.0224779
Zc3h13	-0.316628	0.0435063
Tbc1d15	-0.317111	0.0345196
Flna	-0.317712	0.0457643
Odf2	-0.317985	0.0388528
Numb	-0.320215	0.0388439
Fam98b	-0.320741	0.0320843
Usp14	-0.323236	0.0254209
Dnajc2	-0.32326	0.020182
Exosc10	-0.324383	0.0316637
Prdx3	-0.324518	0.0364671
Eaf1	-0.32503	0.00590426
Hmgcr	-0.325485	0.0141102
Cd53	-0.326437	0.0401757
Ppp3ca	-0.328124	0.0263801
Stx8	-0.328266	0.0425146
Slc25a11	-0.329293	0.0173639
Exoc2	-0.330409	0.0178922
Dnm1l	-0.330694	0.0401327
Iars2	-0.330909	0.0110778
Pno1	-0.331033	0.0335805
Calm2	-0.331101	0.0421962
Etfa	-0.332834	0.0234598
Mbnl2	-0.33316	0.00535042
Txnl1	-0.333561	0.019613
Larp1	-0.333857	0.00524387
Hsd17b12	-0.334059	0.0278681
Prpf31	-0.334521	0.019017
Hsp90ab1	-0.334901	0.00767071
Ap1s1	-0.335267	0.0095627
Atp6v1g1	-0.337326	0.00510516
P2rx4	-0.337647	0.0048066
Ubl3	-0.338381	0.00619849
Dhdds	-0.338554	0.0368452
Tgfbr1	-0.339282	0.0402769
Rpl10a	-0.33945	0.0424434
Mdn1	-0.339598	0.0170471
Rab10	-0.340023	0.00883649
Snx9	-0.341026	0.0250929
Calm1	-0.341266	0.0249663
Pls3	-0.341864	0.0155534
Pag1	-0.341998	0.0209372
St13	-0.343197	0.0247923
Gyg	-0.34362	0.0194769
Trappc4	-0.34429	0.0449159
Tmem9b	-0.345946	0.0128685
Rufy3	-0.346831	0.0252402
Derl2	-0.347642	0.0179019
Arhgap10	-0.348006	0.0247464
Acot9	-0.348113	0.0227974
3110043O21Rik	-0.348325	0.0359845
Micu2	-0.349329	0.0107584
Ssu72	-0.349836	0.0111063
Cln8	-0.349873	0.0419656
Nub1	-0.350719	0.0204457
Abr	-0.35242	0.00733242
Ubxn8	-0.352748	0.0264971
Rpl24	-0.354838	0.010014
Srsf3	-0.354882	0.0123692
Pira2	-0.355195	0.00497732
Ensa	-0.355463	0.00885119
Smcr8	-0.356538	0.00327553
Tbc1d20	-0.357433	0.0284068
Itpr2	-0.357537	0.0457581
Eprs	-0.357991	0.00354948
Slc38a6	-0.358634	0.0200547
Crbn	-0.358935	0.0167929
Mina	-0.35989	0.0237282
Gdpd1	-0.360012	0.03387
Hspd1	-0.360287	0.0112494
Ptk2b	-0.36104	0.0211375
Raph1	-0.361419	0.0225156
Ap3d1	-0.361451	0.0465924
Cnpy2	-0.362415	0.0425146
Rnf13	-0.363405	0.0231184
Ypel5	-0.363888	0.00468952
Mllt6	-0.365058	0.0170716
Atrnl1	-0.366212	0.027625
Slc8a1	-0.366285	0.0342285
Ufd1l	-0.366525	0.00775673
Gtpbp4	-0.36677	0.0113267
Gm14295	-0.367487	0.0133077
Mapk14	-0.36848	0.00182667
Atxn10	-0.368847	0.0107289
Psma5	-0.369827	0.00264556
Tfpi	-0.369943	0.0369859
Fopnl	-0.370514	0.0471624
Parl	-0.370541	0.0227289
Vdac3	-0.372328	0.00655489
Tmem230	-0.372334	0.0418653
Idh3b	-0.372674	0.00557398
Skap2	-0.374249	0.00106626
Arid3a	-0.374486	0.0348978
Zfp970	-0.374976	0.0254399
Gm14305	-0.375169	0.0427856
Napg	-0.375536	0.00628183
Limd1	-0.377215	0.0187489
Lgals3	-0.377845	0.0358701
Galnt6	-0.378019	0.0486957
Kif16b	-0.378502	0.0205614
Gng12	-0.379356	0.0141267
Hnrnpd	-0.379685	0.0109157
Ergic1	-0.380674	0.0237035
Tlr1	-0.381673	0.0460365
Rwdd1	-0.382214	0.00518859
Tarm1	-0.382375	0.000639856
Mink1	-0.382497	0.0466306
Maz	-0.383232	0.0282862
Eif1ad	-0.38414	0.0216196
Fbxl17	-0.384273	0.0083076
Prkcd	-0.38477	0.00138487
Hck	-0.384924	0.00572096
Ift52	-0.385403	0.0118875
Trappc6b	-0.386421	0.0209372
Ctsz	-0.386536	0.018809
Rnf115	-0.386645	0.00463048
Slc30a6	-0.386898	0.03824
Tomm5	-0.387056	0.0422427
Ints6l	-0.38732	0.0150709
Zc3h12c	-0.387328	0.00445382
Snx10	-0.387699	0.0248444
Dnajb4	-0.387926	0.0128945
Gbe1	-0.38858	0.00767823
Il10rb	-0.389146	0.00147853
Naa50	-0.390089	0.00643225
Leng8	-0.390451	0.0417488
Tet2	-0.390453	0.0107415
Drosha	-0.391116	0.0375917
Sod2	-0.391937	0.0001854
Sh3pxd2b	-0.39227	0.00670377
Pigg	-0.393484	0.0401757
Htatip2	-0.393807	0.0157894
Vipas39	-0.393913	0.00871542
Ctsb	-0.393934	0.000496225
Rars2	-0.394064	0.0361016
Lamtor5	-0.394567	0.0051885
1810037I17Rik	-0.395181	0.0402769
Dctn6	-0.395372	0.0314758
Tbc1d9b	-0.39552	0.0274661
Ctss	-0.396334	0.00131881
Dld	-0.396646	0.00271963
Kpna3	-0.397527	0.0121067
Dnajc1	-0.397766	0.000877651
Zmynd11	-0.398468	0.0147431
Atp6v1a	-0.398948	0.000492504
Atf6	-0.399252	0.000817341
Atraid	-0.399362	0.0401327
Ube2d3	-0.399374	0.00539078
Ldlr	-0.399411	0.00391169
Aup1	-0.399602	0.0127324
Tbc1d23	-0.400217	0.00780188
Nfam1	-0.400256	0.00249959
Mfsd14b	-0.400942	0.0457225
Dscr3	-0.401283	0.00242428
Zfp275	-0.402195	0.0316637
Klhdc10	-0.402494	0.00515045
Imp4	-0.404477	0.0193762
Sh3bgrl	-0.40468	0.0483052
Ankrd12	-0.404804	0.0234598
Psmd1	-0.405267	0.0011752
Atic	-0.406244	0.0085531
Mrpl48	-0.407011	0.0399552
Id2	-0.407161	0.00685813
Glipr1	-0.407327	0.000658788
Bcl2l2	-0.407558	0.00359473
Dnase2a	-0.407573	0.0334919
Rnf11	-0.407781	0.00922458
Zfp971	-0.408484	0.0334084
Lpp	-0.408711	0.0138704
Tjp2	-0.408751	0.0358636
Sgk1	-0.408884	0.00281415
Prkar2b	-0.409395	0.00114396
Myef2	-0.410055	0.0294304
Soga1	-0.410472	0.00926177
Acod1	-0.411424	7.11e-05
NA	-0.411706	0.00846405
Abcc5	-0.413232	0.000122063
Atp6v1c1	-0.413462	0.00171438
Wdr12	-0.414087	0.0263393
Ppp6r1	-0.414111	0.0400703
Coro1b	-0.414183	0.0334801
Chmp7	-0.414707	0.00883649
Pld2	-0.415092	0.0229822
Mars	-0.415207	0.0054139
Pgam5	-0.415895	0.00644888
4930470H14Rik	-0.417442	0.0435382
Atp2b1	-0.417469	0.00242428
Dap	-0.417803	0.0118486
Vdac2	-0.41782	0.000410022
Yars	-0.418856	0.00611236
Apbb1ip	-0.41903	0.00216587
Cyb561a3	-0.419732	0.0458678
Pisd	-0.421892	0.00773796
Sord	-0.422263	0.0436751
Lactb	-0.422307	0.0293694
Anp32e	-0.42421	0.00293957
Utp20	-0.424252	0.00311072
Slc36a4	-0.424592	0.00463048
Akr1b8	-0.425287	0.0177728
Fas	-0.426123	0.0464234
Thumpd1	-0.426279	0.0127437
St3gal1	-0.426621	0.00157634
5730508B09Rik	-0.427975	0.029103
Gm15421	-0.428488	0.0436835
Ncoa7	-0.428646	0.0115807
Sowahc	-0.429067	0.048627
Gm14326	-0.429317	0.0284388
Tmem245	-0.429659	0.0292142
Atp6v1f	-0.430413	0.014442
Alg9	-0.431533	0.0171456
AW549877	-0.432457	0.029354
Nt5c2	-0.433098	0.00270636
Mrpl27	-0.433641	0.00271963
Tmem97	-0.435109	0.00973095
Smyd2	-0.435401	0.0401327
Exoc4	-0.435791	0.00304627
Ebna1bp2	-0.436103	0.00809052
Ttc7b	-0.436228	0.0136415
Atp13a3	-0.436282	0.001005
Sec22b	-0.436454	0.00359836
Clip1	-0.436497	0.000452444
Degs2	-0.436808	0.0216956
Phf14	-0.437088	0.00482277
Elp5	-0.438718	0.00336389
Cetn3	-0.438864	0.0373618
Esd	-0.439812	1.59e-05
Usp12	-0.440113	0.00368542
Anxa7	-0.443765	0.000299182
Cr1l	-0.44397	0.00523363
Nfkbia	-0.444737	0.00107722
Cd82	-0.445362	0.0128381
Syk	-0.445484	4.58e-05
Golt1b	-0.445825	0.00320502
Irak1	-0.44702	0.000311774
Mmadhc	-0.447211	0.00227376
Vcl	-0.448268	0.00135956
Hspe1	-0.448775	0.00135913
Rab9	-0.448844	0.0169926
Ctso	-0.449166	0.0348206
Ralgapa2	-0.449423	0.0133891
Apex1	-0.450043	0.0113267
Cul1	-0.450092	0.000567798
Cflar	-0.450595	0.00281883
Slirp	-0.451845	0.00443675
Arhgap35	-0.452397	0.001781
Alas1	-0.45244	0.0441037
Nfe2l2	-0.452824	8.43e-05
Fam63a	-0.453125	0.0345806
Rmdn3	-0.45427	0.026141
Ccdc53	-0.4543	0.0118843
Agtrap	-0.45441	0.000907079
Cdk7	-0.454506	0.00273128
Ccdc91	-0.454881	0.0131756
Slc11a2	-0.454948	0.00689762
Zfp931	-0.455351	0.048734
Dctn2	-0.455705	0.0139918
Zfp966	-0.455916	0.00212611
Znrf2	-0.455931	0.00193253
Slc9a8	-0.456202	0.0041453
Mapk9	-0.456555	0.00186867
Crlf3	-0.458323	0.00133037
Mtap	-0.458617	0.0040557
Tubb4b	-0.459201	0.00151309
Cables2	-0.460033	0.0124881
Mcur1	-0.460609	0.00045201
Hdgf	-0.461086	0.000393932
Gm12505	-0.461255	0.0306435
Tbrg1	-0.461282	0.00171523
N6amt1	-0.461514	0.0114705
Lhfpl2	-0.463005	0.000164841
Rdh13	-0.463898	0.00827668
Tmem199	-0.464167	0.00642423
Col4a3bp	-0.464312	0.0036638
Cd9	-0.464405	0.0224298
Rit1	-0.464959	0.000268354
Ngly1	-0.465437	0.0197304
Rabep1	-0.46769	0.00099925
Tpcn2	-0.468068	0.00434374
Fam104a	-0.468671	0.00919382
Trim35	-0.469305	0.000882953
Igf2bp2	-0.469454	0.0169579
Akr1c12	-0.470124	0.0125931
Dyrk2	-0.470185	0.0123356
Myo1f	-0.470332	0.00798278
Rnf14	-0.470788	0.000119674
Mgst1	-0.474547	5.02e-05
Myof	-0.47514	1.52e-05
Naa20	-0.477237	0.00550972
1110012L19Rik	-0.477314	0.0439224
Mapre2	-0.477335	0.00014413
Cd24a	-0.477447	0.0261231
Chchd4	-0.480715	0.0177689
Hprt	-0.481382	0.000134145
Pomp	-0.481731	3.18e-05
Iah1	-0.482037	0.00147122
Ift57	-0.482146	0.000731986
Asap1	-0.48258	0.00619729
Manbal	-0.482966	0.0345106
Anpep	-0.483616	0.000272289
Mctp1	-0.484459	0.0176545
Gsr	-0.486119	2.12e-06
Gsap	-0.486596	0.00341504
Ifi211	-0.487821	0.0448668
Abcb1b	-0.488374	0.00338791
Mafg	-0.488979	0.0293973
Ofd1	-0.488991	0.0138228
Nr1d2	-0.489462	0.00766348
Osbpl1a	-0.489513	0.00271963
Safb2	-0.489595	0.0359958
Dnmt3a	-0.49074	0.00419465
Plin3	-0.49094	0.010797
Zc3h7b	-0.491616	0.0294279
Ctnnb1	-0.492203	9.65e-05
Glce	-0.492566	0.00265019
Eme1	-0.492899	0.00166217
Plxnc1	-0.493076	0.00120605
Jade3	-0.49321	0.0421326
Gpn1	-0.494002	0.00490436
Tlr6	-0.494169	0.000579057
Il6st	-0.495485	0.00149731
Appl1	-0.49647	0.00114396
Abcd3	-0.498309	0.000574915
Rnaset2b	-0.499807	0.000105121
Mthfs	-0.500124	0.0113267
Aig1	-0.500449	0.0100555
Bri3	-0.503437	0.0109587
A630033H20Rik	-0.503679	0.0011562
Ppfibp2	-0.505651	0.000888861
Arhgap31	-0.505959	3.65e-05
Pot1b	-0.50677	0.0288552
Gm5088	-0.507479	0.027016
Lancl2	-0.507495	0.00365592
Vps28	-0.50761	0.0139156
Rnaseh2b	-0.509429	0.00841597
H2-D1	-0.509806	0.000229042
Mocos	-0.510892	0.0107415
Mfhas1	-0.511135	0.000652092
Gstm1	-0.512131	0.0361581
Plaur	-0.512463	0.0464234
Vps26a	-0.513362	1.36e-05
Fam149b	-0.513462	0.0165969
AI506816	-0.513848	0.0192269
Galc	-0.513879	0.000265391
Mtpn	-0.514796	1.46e-05
Xpo4	-0.514945	0.00456866
Rbm7	-0.514956	0.000492504
Lrrc59	-0.515027	9.49e-07
Hk3	-0.515133	0.0350127
Krcc1	-0.51554	0.00503451
Rnf217	-0.515546	0.0166767
Tef	-0.516162	0.00103414
Rad23a	-0.517949	0.00635013
Tbca	-0.518502	0.000337895
Filip1l	-0.518705	0.00320502
Pafah2	-0.518867	0.0141721
Ybx3	-0.519552	0.00562658
Ugcg	-0.520062	0.00644888
Rhob	-0.520071	0.0123816
Ddx39b	-0.520256	0.00783289
Hspa8	-0.520514	1.82e-06
Irf5	-0.521474	0.00559536
Tcirg1	-0.522153	0.0209297
Tapbp	-0.522307	0.00034104
Gga2	-0.522359	0.00835179
Plekha8	-0.523557	0.00415803
Itgb1	-0.524073	9.65e-05
Cd300a	-0.524692	3.09e-05
Gm14325	-0.524962	0.00426545
Apmap	-0.525638	0.00275384
Prmt7	-0.527355	0.0461971
Psmc2	-0.527989	7.72e-07
Gm14440	-0.528783	0.00138805
Tpm1	-0.530294	0.00110199
Cd68	-0.530348	0.0136477
Gspt1	-0.531911	2.55e-05
Nhlrc3	-0.532174	0.000647079
Hsf2	-0.532642	0.00116623
Rab12	-0.532699	1.1e-05
Snapc5	-0.532981	0.00159531
Acadl	-0.533213	0.00014413
Ghdc	-0.533972	0.00755787
Mndal	-0.534308	0.0247923
2610020C07Rik	-0.53464	0.0048066
Mthfsl	-0.53496	0.00374817
Ostf1	-0.535948	0.000786877
Daam1	-0.536469	0.000408556
Zfp967	-0.537654	0.000299926
Stxbp5	-0.538645	1.52e-05
Rufy1	-0.53937	0.000518006
Lyrm5	-0.53953	0.00101458
Nsf	-0.539558	2.45e-05
Farsb	-0.540624	4.41e-06
Nomo1	-0.540872	0.0474903
Man2a1	-0.540921	0.00062354
Ypel2	-0.542267	0.0392716
Tubgcp4	-0.543569	0.00133668
Zswim7	-0.544209	0.0455358
Nfkb1	-0.545027	3.53e-06
Sgpl1	-0.545827	3.03e-06
Mthfd2l	-0.547296	0.0375143
Rela	-0.54744	0.0411586
Ttbk2	-0.548081	0.00186089
Plpp3	-0.548755	0.000510659
Psmb6	-0.548759	0.0216196
Tvp23a	-0.54929	0.0133405
Pdcl3	-0.549442	0.000210741
Calcrl	-0.549559	0.00377467
Zdhhc24	-0.549579	0.0136415
Plekho2	-0.550049	0.00265031
Mocs1	-0.551011	0.000250652
Kif2a	-0.551347	0.000147371
Ppt2	-0.551511	0.0015894
Tmem14c	-0.552058	0.00552293
Tmem106c	-0.552577	0.00121204
9530082P21Rik	-0.552661	0.0333729
Bcor	-0.554269	0.00786176
Slc43a2	-0.554457	0.00154993
Mid1ip1	-0.557662	0.029295
Apbb2	-0.557799	0.00811546
Ptpn1	-0.558055	0.00305025
Ttc12	-0.558332	0.00143476
Qsox2	-0.559061	0.0233413
Gngt2	-0.559433	1.43e-05
Qdpr	-0.560129	0.000182817
Fam166a	-0.561001	0.00685813
Rpl22l1	-0.563192	0.0024339
Cpeb4	-0.563211	0.000656765
Calr3	-0.563956	0.0343566
Slc25a13	-0.565707	0.0146212
Sqrdl	-0.565847	2.9e-07
Cebpa	-0.566085	0.000763972
Slc3a2	-0.567132	0.000422491
Gpatch1	-0.568253	0.00923331
Plpp1	-0.568513	0.000438185
Abcc1	-0.568704	2.95e-05
Gpr132	-0.569483	0.0154819
Mitf	-0.570079	3.7e-06
C1ra	-0.570796	0.00606753
4930506C21Rik	-0.571521	0.000509651
Snx27	-0.572493	7.54e-06
Snrpa	-0.572551	0.0490132
Zkscan17	-0.573457	0.0349402
Oma1	-0.573865	0.00961226
Gm14322	-0.573889	0.00491164
Vamp8	-0.574438	7.73e-07
Mylip	-0.574758	0.000255154
Cat	-0.575543	7.05e-06
Vopp1	-0.576279	3.88e-05
Eng	-0.578142	0.0341281
Coq7	-0.578283	0.043349
Pam	-0.579075	0.000696635
Mlkl	-0.579472	1.68e-05
Zfp800	-0.579664	0.00254142
Cep63	-0.579938	0.0117379
Kif13a	-0.580103	0.00100101
Bre	-0.580452	0.000328582
Ado	-0.582907	0.000284855
Vps54	-0.583197	0.000263129
Hn1l	-0.583793	9.79e-06
Prr13	-0.583922	0.011716
Cav2	-0.58403	6.42e-07
Ppfia1	-0.584247	0.00116769
Ccrl2	-0.584809	0.00316596
Slfn2	-0.585913	1.78e-07
Man1a2	-0.585998	2.91e-06
Ltv1	-0.586002	1.13e-05
Slc29a1	-0.586216	0.0109678
Gas7	-0.589116	3.93e-07
Camk2d	-0.58928	2.78e-05
Spag7	-0.590354	0.00961266
Twsg1	-0.590485	0.000179938
Arl6ip5	-0.591503	1.92e-06
Cisd2	-0.59279	5.09e-07
Gps2	-0.592898	0.00320493
Gsta3	-0.594113	6.12e-05
Mecp2	-0.594294	1.62e-05
Bcap29	-0.5962	8.83e-05
Klf9	-0.596974	0.0307457
Cds1	-0.598008	0.0167672
Polr3e	-0.598178	0.000977194
Golim4	-0.598236	3.55e-06
Uap1l1	-0.599398	0.0113267
Plau	-0.599674	0.0408615
Gpd2	-0.602615	6.81e-06
Ece2	-0.603241	0.0332439
Phtf2	-0.604518	4.26e-05
Phlda1	-0.604555	0.0073281
Magohb	-0.605523	0.0324853
C1rb	-0.605799	0.00216307
Renbp	-0.608737	3.86e-06
Smc6	-0.609215	0.00199646
Nme6	-0.609308	0.00345468
Wdr11	-0.61188	9.48e-07
Cd200r1	-0.612076	1.36e-06
Ankrd33b	-0.612439	3.18e-06
Stk10	-0.614364	0.0104136
Akr1c13	-0.614637	1.4e-05
Psmd10	-0.614732	1.33e-05
Chpf2	-0.615484	0.0100998
Dpp7	-0.615594	0.00377048
Plek	-0.615648	1.51e-05
Cybb	-0.617475	3.17e-06
Dck	-0.618371	1.51e-05
Lilrb4a	-0.618651	6.28e-10
Ccdc71l	-0.621665	0.000197346
Tapt1	-0.621765	3.98e-05
Mad2l1	-0.621797	0.0171456
Clic4	-0.622195	1.28e-05
Dusp22	-0.624016	0.00291937
Rps6kc1	-0.625832	0.000255167
Atp6v0b	-0.627628	8.89e-07
C2cd2	-0.628415	0.000470918
Il1b	-0.62932	0.00402255
Pgd	-0.63174	0.00235292
Abhd4	-0.632203	0.000601419
Plekhg1	-0.632729	1.66e-05
Mcee	-0.633577	0.0164059
Clec4d	-0.633776	2.1e-07
Lrp4	-0.635007	0.0208604
Prdm1	-0.635984	3.65e-06
Ninj1	-0.636192	0.00537161
Chd1l	-0.636247	0.00448431
Arhgap6	-0.637204	0.00669067
Ttc39c	-0.63967	1.36e-06
Serpinb9	-0.641272	1.19e-05
Ctns	-0.641521	0.000662947
Psme1	-0.642123	9.58e-05
Gpnmb	-0.642659	7.43e-05
Flywch1	-0.64287	0.00674494
Alg8	-0.643694	0.000218703
Rilpl2	-0.644011	0.00318268
Eif6	-0.644242	0.00346044
Fam49a	-0.644479	9.45e-05
Cyba	-0.644844	0.00930429
Dnase1l1	-0.647353	5.03e-07
Lrrfip2	-0.647422	4.88e-07
Relb	-0.648479	0.00487325
Ly75	-0.648627	8.79e-05
Arl8a	-0.649338	3.88e-05
Dnajb6	-0.649519	4.18e-08
Maoa	-0.65029	6.67e-07
Rtn4	-0.650911	5.41e-08
Psen2	-0.651547	0.0233413
Kctd21	-0.653869	0.00874511
Rps6ka2	-0.654464	0.00327385
Erap1	-0.654814	8.87e-05
Abracl	-0.654964	5.71e-06
Treml4	-0.656035	9.38e-05
Abcb6	-0.656361	0.000819017
1700047I17Rik2	-0.657438	2.07e-08
Mogs	-0.657573	0.00502978
Nr3c1	-0.661578	1.33e-05
Bcl9	-0.662928	0.0126934
Phip	-0.663199	6.96e-06
Cd200r4	-0.664901	0.000192938
Rasgrp1	-0.665111	0.00246112
Dpep2	-0.665174	5.13e-06
Cd84	-0.665492	3.33e-06
Igsf6	-0.6672	8.1e-05
Cdadc1	-0.668061	1.51e-05
Dapk1	-0.66862	1.29e-07
Clmp	-0.668822	1.44e-06
Ccdc86	-0.669544	8.04e-06
Mtf2	-0.671275	3.37e-05
Cxcl5	-0.672205	0.0090942
Mpc1	-0.672254	2.23e-07
Pla2g12a	-0.672435	0.00388539
Tuba4a	-0.672792	0.000959253
Gda	-0.673315	0.0135879
Egr2	-0.673981	0.0136638
Nagk	-0.674166	0.00515215
Ttyh3	-0.674782	0.021124
Lmbr1	-0.674799	0.0130636
Mb21d1	-0.675411	0.00356569
Slc44a1	-0.676024	1.26e-10
Lrp8	-0.677577	0.000478721
Nfkbie	-0.679475	2.92e-05
Ptgdr2	-0.680497	0.0444045
Ilvbl	-0.681025	0.000333347
Eef1e1	-0.681232	7.76e-06
Angptl2	-0.681388	0.028963
H2-Q4	-0.682802	1.46e-05
Smim19	-0.682945	0.00781907
Kcnj2	-0.683094	0.000152493
Akip1	-0.685521	0.000630125
Tma16	-0.686339	6.6e-11
Mon1b	-0.688975	0.000105549
Lnpk1	-0.690399	2.42e-05
Csf2ra	-0.691966	0.000154171
Fchsd2	-0.692044	2.61e-07
Mtfr2	-0.694641	0.00232406
Prdx1	-0.694719	8.56e-11
Flot1	-0.696043	0.00502793
Stk11ip	-0.697023	0.016231
Large1	-0.697924	2.86e-05
Il15ra	-0.701546	0.00487325
Pik3r1	-0.703361	2.23e-07
Ctu1	-0.704931	0.00124385
Olfr1033	-0.704947	2.48e-05
Stau2	-0.707049	8.17e-05
Chml	-0.707141	0.000551266
Fam198b	-0.708747	0.00138663
Slamf7	-0.710368	5.04e-07
Riok3	-0.71059	2.31e-12
Aph1c	-0.711142	1.06e-06
Dtnbp1	-0.713076	6.39e-05
Rmdn2	-0.715629	0.00986312
Med12l	-0.716327	0.00727613
Mrps28	-0.716866	0.0274054
Lrp12	-0.717132	1.86e-06
Tmcc1	-0.717728	3.44e-08
Npepl1	-0.717767	0.00819775
Galm	-0.718159	0.000379466
Ube2l6	-0.718348	9.05e-06
Ptgs2os2	-0.719131	0.026929
Rnd1	-0.721451	0.00174347
Casp4	-0.721869	2.36e-06
Axl	-0.722051	0.000551399
H2-Q5	-0.722951	0.00713964
Stx4a	-0.723416	5.53e-05
Gstm2	-0.728258	0.00192388
Rpp40	-0.730325	0.0230756
Brd9	-0.730829	8.85e-06
Ipo13	-0.731962	0.00396497
Mrc1	-0.733093	6.75e-06
Ppp1r12b	-0.734263	8.09e-10
Sfxn1	-0.736461	3.53e-06
Per2	-0.73667	0.00754923
Casp1	-0.737236	5.7e-08
Tmcc2	-0.738536	0.0363558
Ccdc93	-0.741054	2.38e-09
Lilr4b	-0.742009	1.26e-14
Atpif1	-0.742984	4.34e-05
Atp6v1e1	-0.743476	4.3e-14
Pusl1	-0.748341	0.017672
Ppp1r9a	-0.748418	0.0185939
Ppp4r1l-ps	-0.75041	0.000225371
Mfsd12	-0.753856	0.0326634
Nfkb2	-0.75407	0.00152465
Rbks	-0.757436	0.0179239
Blvrb	-0.760896	0.00425939
Foxp4	-0.762239	0.00887593
St3gal2	-0.765726	0.000662947
P3h1	-0.766595	0.000531989
Tnfaip3	-0.768458	2.77e-09
Eid3	-0.769706	0.00578469
B430306N03Rik	-0.770196	2.58e-08
Atp6v1h	-0.773345	5.22e-12
Serpine1	-0.774347	0.0201149
Colgalt1	-0.775765	1.29e-10
Plk2	-0.776858	2.03e-05
Rnasel	-0.777025	5.5e-07
AV051173	-0.777339	0.00512927
Sqstm1	-0.777366	0.000116419
Cdk18	-0.781639	0.00618783
Zdhhc18	-0.785434	0.000159515
Gpr137b-ps	-0.78564	3.16e-11
Rhoc	-0.789266	0.000633627
Met	-0.789569	1.97e-08
Tmem35b	-0.789767	0.000492826
Tcp11l1	-0.789897	4.27e-06
Sgcb	-0.791344	2.49e-05
Syt7	-0.791918	0.0476893
Etfb	-0.793666	0.0401373
Gclm	-0.795225	2.3e-12
Afg3l2	-0.795465	6.79e-06
4930404N11Rik	-0.795951	0.0347407
Wdtc1	-0.79605	0.00343357
Dcp1b	-0.79781	0.0399365
Psd3	-0.800808	0.00276719
Osbpl3	-0.801025	5.58e-16
Gpr137b	-0.805727	3.72e-11
Syngr1	-0.807159	0.00772736
Firre	-0.808839	0.000157493
Pstpip2	-0.810109	6.28e-13
Rnf180	-0.810678	0.000715428
Atr	-0.81139	2.9e-07
Gnaq	-0.81483	1.39e-12
Gdf3	-0.8151	0.000222314
Cacna1a	-0.817755	0.00548909
Acsl1	-0.819987	1.01e-13
Cpt1a	-0.825747	2.48e-11
Dennd2d	-0.827518	0.000193675
Slc6a9	-0.828173	0.00620381
Hmgn2	-0.828308	4.68e-12
Adhfe1	-0.830247	0.000839738
Prkca	-0.830525	0.0499005
Cxx1a	-0.832105	0.00772986
Ext1	-0.832168	5.03e-12
Tfb1m	-0.83344	0.00431632
Prkaa2	-0.834228	0.0168236
Il15	-0.837905	0.00218445
Pum3	-0.838527	9.87e-10
Tapbpl	-0.838871	1.85e-07
Cyp2j6	-0.841707	0.000140306
Irf1	-0.842194	1.51e-07
Ubl4a	-0.842808	0.000471192
Mki67	-0.844416	3.98e-08
Hmgn1	-0.845668	7.63e-07
Il1a	-0.846283	7.73e-07
Map2k5	-0.851416	8.88e-06
Cyp4v3	-0.851735	3.09e-12
Maged2	-0.852993	0.00013351
Cpeb1	-0.854451	0.00109005
Abcb4	-0.855527	6.35e-08
Lrrc75a	-0.855607	2.23e-07
Tnfaip2	-0.855633	5.37e-09
Stac2	-0.858319	0.0028939
Rrs1	-0.858456	3.35e-07
Slc20a2	-0.859914	0.0010546
Hsd3b7	-0.862294	6.09e-05
Camkmt	-0.863344	0.0138702
Kmt5a	-0.863356	1.12e-16
Tlr2	-0.863535	8.43e-10
Asb1	-0.863905	4.2e-07
Tagln2	-0.865794	6.48e-06
Actn1	-0.871266	5.02e-08
Eno2	-0.871798	0.00106666
Ltbp2	-0.874032	0.0326382
Cxx1b	-0.876258	0.00490436
S100a1	-0.876267	8.07e-08
Plcb4	-0.878389	2.04e-07
Tpm4	-0.879963	2.08e-16
Slc31a2	-0.881483	3.93e-16
Ccdc88a	-0.88217	4.21e-08
Prdx6	-0.883466	4.98e-07
Sorbs3	-0.886831	0.028963
Ifi203	-0.88708	5.12e-07
Cers6	-0.88957	7.73e-11
Aph1b	-0.88973	2.43e-09
Traf5	-0.890621	1.91e-06
Gm14023	-0.890852	1.54e-07
Ly9	-0.891111	6.61e-23
Bpifc	-0.893	0.0166767
Zbtb10	-0.894831	0.0231038
Hmgb3	-0.896653	0.000675948
Pgap1	-0.89768	5.36e-10
Anxa4	-0.900514	1.51e-15
Ctgf	-0.900879	0.0389977
Flnb	-0.903253	9.27e-13
C030034L19Rik	-0.906163	0.000357239
Traf1	-0.908593	1.34e-07
Fignl2	-0.909484	0.00109034
Arpin	-0.909704	1.17e-07
Sh3tc1	-0.910001	0.00443684
Plxna1	-0.910273	9.82e-05
Zfp874b	-0.910283	8.62e-08
Rab20	-0.913621	3.87e-07
Trem2	-0.917129	0.000134145
Gbp3	-0.917129	4.48e-06
Pim3	-0.918325	0.00559816
Sep-11	-0.919549	6.16e-08
Slc16a10	-0.919715	6.97e-19
Bgn	-0.922873	0.0169328
Rgsl1	-0.923833	0.027016
Cfh	-0.924977	0.000507623
Ptpn14	-0.925918	0.0107289
Tubb2b	-0.927171	0.00159805
Fam174a	-0.927539	2.77e-13
Hnrnph3	-0.928368	8.63e-08
Fam102a	-0.929103	0.00450957
Wdr92	-0.930517	2.7e-08
Aldh6a1	-0.932897	2.5e-11
St18	-0.935993	2.24e-10
Dcbld2	-0.936654	1.23e-11
Isoc2a	-0.937708	0.0131326
Pogk	-0.93832	5.39e-13
Wdr91	-0.938331	0.000182006
Tanc2	-0.940283	1.68e-09
Ifi27	-0.941675	2.77e-05
Mob3b	-0.944557	8.36e-09
Gm10639	-0.945649	0.0399365
1700010I02Rik	-0.946144	0.0125552
Il18bp	-0.950218	8.56e-08
Gdap10	-0.952113	0.000117344
Adora2a	-0.952277	0.000819784
Ampd3	-0.952642	1.38e-14
[truncated: 10,884 more rows]
