# Supplementary material for: Borrelia burgdorferi infection induces long-term memory-like responses in macrophages with tissue-wide consequences in the heart
Source: PLoS Biol. 2021 Jan 4;19(1):e3001062. doi: 10.1371/journal.pbio.3001062 (PMC7808612; doi:10.1371/journal.pbio.3001062)
Supplement: S3 Data — (XLSX) [file pbio.3001062.s011.xlsx]

## Sheet: A
Depth	Name	TUBE NAME	Statistic	#Cells
	132983.fcs	NO PHAGO		10933
>	132983.fcs/Lymphocytes		92.5	10118
> >	132983.fcs/Lymphocytes/GFP		1.9	192
> >	132983.fcs/Lymphocytes/gfp MFI		95.7	9681
> > >	Mean : FITC-A = 97.053886414		97.1
	132984.fcs	UB 4C1		10757
>	132984.fcs/Lymphocytes		90.6	9748
> >	132984.fcs/Lymphocytes/GFP		6.03	588
> >	132984.fcs/Lymphocytes/gfp MFI		98.5	9603
> > >	Mean : FITC-A = 128.04019165		128
	132984.fcs	UB 4C2		11665
>	132984.fcs/Lymphocytes		86.6	10105
> >	132984.fcs/Lymphocytes/GFP		9.18	928
> >	132984.fcs/Lymphocytes/gfp MFI		98.6	9964
> > >	Mean : FITC-A = 128.04019165		136
	132985.fcs	UB1		11388
>	132985.fcs/Lymphocytes		90.4	10295
> >	132985.fcs/Lymphocytes/GFP		18.7	1921
> >	132985.fcs/Lymphocytes/gfp MFI		98.7	10161
> > >	Mean : FITC-A = 232.635314941		233
	132987.fcs	UB2		11306
>	132987.fcs/Lymphocytes		90.4	10219
> >	132987.fcs/Lymphocytes/GFP		15.1	1544
> >	132987.fcs/Lymphocytes/gfp MFI		98.5	10067
> > >	Mean : FITC-A = 202.744003296		203
	132989.fcs	UB3		11380
>	132989.fcs/Lymphocytes		90	10244
> >	132989.fcs/Lymphocytes/GFP		13.6	1395
> >	132989.fcs/Lymphocytes/gfp MFI		98.1	10054
> > >	Mean : FITC-A = 187.535598755		188
	133068.fcs	BB 4C1		11397
>	133068.fcs/Lymphocytes		80.6	9183
> >	133068.fcs/Lymphocytes/GFP		19.7	1807
> >	133068.fcs/Lymphocytes/gfp MFI		99.7	9156
> > >	Mean : FITC-A = 241.631393433		242
	133068.fcs	BB 4C2		12616
>	133068.fcs/Lymphocytes		79.5	10026
> >	133068.fcs/Lymphocytes/GFP		16.3	1633
> >	133068.fcs/Lymphocytes/gfp MFI		99.5	9980
> > >	Mean : FITC-A = 241.631393433		216
	133069.fcs	BB1		11668
>	133069.fcs/Lymphocytes		75.4	8800
> >	133069.fcs/Lymphocytes/GFP		47.4	4174
> >	133069.fcs/Lymphocytes/gfp MFI		99.8	8786
> > >	Mean : FITC-A = 495.096862793		495
	133070.fcs	BB2		11393
>	133070.fcs/Lymphocytes		78.1	8895
> >	133070.fcs/Lymphocytes/GFP		35.3	3136
> >	133070.fcs/Lymphocytes/gfp MFI		99.8	8876
> > >	Mean : FITC-A = 348.182189941		348
	133071.fcs	BB3		11354
>	133071.fcs/Lymphocytes		76.7	8711
> >	133071.fcs/Lymphocytes/GFP		36.4	3168
> >	133071.fcs/Lymphocytes/gfp MFI		99.8	8692
> > >	Mean : FITC-A = 380.236328125		380

## Sheet: C
	4º C Acutely stimulated	4º C Memory
	100	164
	100	361.7
	100	325.8

## Sheet: E
Depth	Name	TUBE NAME	Statistic	#Cells
	133957.fcs	UU1 A		12480
>	133957.fcs/Lymphocytes		87.4	10902
> >	Mean : Comp-APC-A = 1627.041625977		1627
> >	133957.fcs/Lymphocytes/CD11b_MFI		99.4	10839
	133958.fcs	UU2 A		11386
>	133958.fcs/Lymphocytes		92.7	10556
> >	Mean : Comp-APC-A = 1521.913574219		1522
> >	133958.fcs/Lymphocytes/CD11b_MFI		99.6	10513
	133959.fcs	UU3 A		11224
>	133959.fcs/Lymphocytes		92.3	10357
> >	Mean : Comp-APC-A = 1585.022827148		1585
> >	133959.fcs/Lymphocytes/CD11b_MFI		99.8	10336
	133960.fcs	UU4 A		11242
>	133960.fcs/Lymphocytes		91.8	10319
> >	Mean : Comp-APC-A = 1606.588500977		1607
> >	133960.fcs/Lymphocytes/CD11b_MFI		99.7	10291
	133961.fcs	UU5 A		11204
>	133961.fcs/Lymphocytes		92.4	10351
> >	Mean : Comp-APC-A = 1704.184326172		1704
> >	133961.fcs/Lymphocytes/CD11b_MFI		99.7	10322
	133979.fcs	UU6 A		11278
>	133979.fcs/Lymphocytes		93.8	10578
> >	Mean : Comp-APC-A = 1415.525146484		1416
> >	133979.fcs/Lymphocytes/CD11b_MFI		99.8	10557
	133981.fcs	BU1 A		11005
>	133981.fcs/Lymphocytes		88.6	9746
> >	Mean : Comp-APC-A = 2968.96875		2969
> >	133981.fcs/Lymphocytes/CD11b_MFI		100	9743
	133983.fcs	BU2 A		10901
>	133983.fcs/Lymphocytes		90.8	9897
> >	Mean : Comp-APC-A = 3027.886962891		3028
> >	133983.fcs/Lymphocytes/CD11b_MFI		100	9895
	133985.fcs	BU3 A		10682
>	133985.fcs/Lymphocytes		91.9	9816
> >	Mean : Comp-APC-A = 2623.282958984		2623
> >	133985.fcs/Lymphocytes/CD11b_MFI		100	9814
	133987.fcs	BU4 A		10802
>	133987.fcs/Lymphocytes		89.5	9668
> >	Mean : Comp-APC-A = 3140.675292969		3141
> >	133987.fcs/Lymphocytes/CD11b_MFI		99.9	9662
	133989.fcs	BU5 A		10620
>	133989.fcs/Lymphocytes		93.6	9939
> >	Mean : Comp-APC-A = 3058.633789062		3059
> >	133989.fcs/Lymphocytes/CD11b_MFI		100	9937
	133991.fcs	BU6 A		10565
>	133991.fcs/Lymphocytes		94.6	9990
> >	Mean : Comp-APC-A = 2923.459960938		2923
> >	133991.fcs/Lymphocytes/CD11b_MFI		99.9	9981
	134018.fcs	Unstained Control		5000
>	134018.fcs/Lymphocytes		83.3	4166
> >	Mean : Comp-APC-A = 6.514022827		6.51
> >	134018.fcs/Lymphocytes/CD11b_MFI		54.7	2277
>	134018.fcs/Size		56	2799

## Sheet: F
		Unst.				Act.
	Itgam	0.534892	0.55729	0.5819	0.627983	1.31305	1.5788	1.38144
	Cd302	0.23746	0.28154	0.337711	0.343266	1.36823	1.61808	1.6038		Data deposited on GEO GSE125503
	Clec4n	0.279288	0.308256	0.342274	0.35393	1.54484	1.94306	1.83602
	Marco	0.00137827	0.000479227	0.00104959	0.00121605	3.00238	2.06836	2.10265
	Clec4d	0.587816	0.676242	0.83078	0.754962	1.05742	1.19136	1.22391
	Msr1	0.286559	0.355892	0.4171	0.427508	1.6183	1.92222	1.8044
	Siglecf	3.50077	2.84018	2.28913	3.2864	0.0564847	0.0243885	0.0686692

## Sheet: G
		Itgam
	0	0	0	3
	1	0.18796	0.3081	6		Data deposited on GEO GSE152168
	3	1.8888	0.8999	6
	8	1.5079	0.7493	11
		Marco
	0	0	0	3
	1	4.3522	1.022	6
	3	6.4372	1.6977	6
	8	6.2513	1.6302	11
See transcriptomic data GSE152168

## Sheet: H
		ACUTE	MEMORY
		4171.46	5295.4
		5697.06	3834.77
		3849.76	3426.6
		3414.2	2681.64
		3257.86	2965.56
		3125.98	1988.1
