# Supplementary material for: Borrelia burgdorferi infection induces long-term memory-like responses in macrophages with tissue-wide consequences in the heart
Source: PLoS Biol. 2021 Jan 4;19(1):e3001062. doi: 10.1371/journal.pbio.3001062 (PMC7808612; doi:10.1371/journal.pbio.3001062)
Supplement: S4 Data — (XLSX) [file pbio.3001062.s012.xlsx]

## Sheet: C
	Unst.	Acute	Memory
	1.02703	0.271676	1.29031
	1.01893	0.264644	1.13932
	0.975227	0.247876	1.21044
	0.978818	0.233655	1.56782
	1	0.254463	1.30197

## Sheet: D
	TIME
	0	82.0052	98.4819	69.3683	80.0196	90.66	84.0784	80.224	86.4286
	1	26.6145	76.3817	62.7503	130.675	109.382	87.4881	53.0542	74.656
	3	47.4512	111.186	54.3579	160.332	90.7366	94.711	142.997	107.955	73.7084	146.398
	8	90.6288	173.74	100.741	134.736	191.417	161.448	215.59	97.5161	118.929	113.053

## Sheet: E
	Uninf.	Infected
	0.013802	0.025924
	0.00631	0.02444
	0.010347	0.059432
	0.015975	0.027032
		0.021253
		0.022662
		0.031217
		0.018046
		0.012626

## Sheet: F
	TIME	Log2 (Fold Induction)	SE
	0	0	0
	1	0.596222	0.387548
	3	1.47541	0.499332
	8	1.7816	0.718859
Data deposited on GEO GSE152168

## Sheet: G
Depth	Name	File Name	Statistic	#Cells
	Specimen_002_1.fcs	4C PLKO.fcs		18755
>	Specimen_002_1.fcs/Lymphocytes		96	18012
> >	Mean : GFP-A = 154.907516479		155
> >	Specimen_002_1.fcs/Lymphocytes/GFP_MFI		99.9	18000
	Specimen_002_2.fcs	4C 48-9.fcs		17831
>	Specimen_002_2.fcs/Lymphocytes		95.5	17023
> >	Mean : GFP-A = 158.520065308		159
> >	Specimen_002_2.fcs/Lymphocytes/GFP_MFI		99.9	17006
	Specimen_002_3.fcs	M2_PLKO_1.fcs		18550
>	Specimen_002_3.fcs/Lymphocytes		96.2	17844
> >	Mean : GFP-A = 334.425842285		334
> >	Specimen_002_3.fcs/Lymphocytes/GFP_MFI		99.2	17701
	Specimen_002_4.fcs	M2_PLKO_2.fcs		19334
>	Specimen_002_4.fcs/Lymphocytes		95.7	18493
> >	Mean : GFP-A = 312.049835205		312
> >	Specimen_002_4.fcs/Lymphocytes/GFP_MFI		99.5	18398
	Specimen_002_5.fcs	M2_PLKO_3.fcs		18493
>	Specimen_002_5.fcs/Lymphocytes		96.3	17802
> >	Mean : GFP-A = 366.418762207		366
> >	Specimen_002_5.fcs/Lymphocytes/GFP_MFI		99.1	17637
	Specimen_002_6.fcs	M2_48-9_1.fcs		18431
>	Specimen_002_6.fcs/Lymphocytes		95.9	17679
> >	Mean : GFP-A = 305.261444092		305
> >	Specimen_002_6.fcs/Lymphocytes/GFP_MFI		99.3	17556
	Specimen_002_7.fcs	M2_48-9_2.fcs		17803
>	Specimen_002_7.fcs/Lymphocytes		96.5	17186
> >	Mean : GFP-A = 256.232788086		256
> >	Specimen_002_7.fcs/Lymphocytes/GFP_MFI		99.5	17108
	Specimen_002_8.fcs	M2_48-9_3.fcs		18437
>	Specimen_002_8.fcs/Lymphocytes		96.3	17763
> >	Mean : GFP-A = 303.826385498		304
> >	Specimen_002_8.fcs/Lymphocytes/GFP_MFI		99.4	17663
	Specimen_002_9.fcs	M3_PLKO_1.fcs		19666
>	Specimen_002_9.fcs/Lymphocytes		94.1	18512
> >	Mean : GFP-A = 281.682891846		282
> >	Specimen_002_9.fcs/Lymphocytes/GFP_MFI		99.5	18421
	Specimen_002_10.fcs	M3_PLKO_2.fcs		19526
>	Specimen_002_10.fcs/Lymphocytes		94.5	18446
> >	Mean : GFP-A = 354.922027588		355
> >	Specimen_002_10.fcs/Lymphocytes/GFP_MFI		99.1	18273
	Specimen_002_11.fcs	M3_PLKO_3.fcs		18712
>	Specimen_002_11.fcs/Lymphocytes		95.5	17864
> >	Mean : GFP-A = 345.867736816		346
> >	Specimen_002_11.fcs/Lymphocytes/GFP_MFI		99.1	17707
	Specimen_002_12.fcs	M3_48-9_1.fcs		18479
>	Specimen_002_12.fcs/Lymphocytes		96.8	17883
> >	Mean : GFP-A = 275.021026611		275
> >	Specimen_002_12.fcs/Lymphocytes/GFP_MFI		99.5	17790
	Specimen_002_13.fcs	M3_48-9_2.fcs		18375
>	Specimen_002_13.fcs/Lymphocytes		96.1	17655
> >	Mean : GFP-A = 259.473449707		259
> >	Specimen_002_13.fcs/Lymphocytes/GFP_MFI		99.5	17572
	Specimen_002_14.fcs	M3_48-9_3.fcs		12235
>	Specimen_002_14.fcs/Lymphocytes		92.8	11349
> >	Mean : GFP-A = 276.828308105		277
> >	Specimen_002_14.fcs/Lymphocytes/GFP_MFI		99.6	11301
	Specimen_002_15.fcs	M4_PLKO_1.fcs		17877
>	Specimen_002_15.fcs/Lymphocytes		96.3	17224
> >	Mean : GFP-A = 278.40625		278
> >	Specimen_002_15.fcs/Lymphocytes/GFP_MFI		99.4	17118
	Specimen_002_16.fcs	M4_PLKO_2.fcs		12953
>	Specimen_002_16.fcs/Lymphocytes		93.6	12123
> >	Mean : GFP-A = 306.356536865		306
> >	Specimen_002_16.fcs/Lymphocytes/GFP_MFI		99.3	12036
	Specimen_002_17.fcs	M4_PLKO_3.fcs		18728
>	Specimen_002_17.fcs/Lymphocytes		95.3	17847
> >	Mean : GFP-A = 305.394683838		305
> >	Specimen_002_17.fcs/Lymphocytes/GFP_MFI		99.4	17747
	Specimen_002_18.fcs	M4_48-9_1.fcs		18215
>	Specimen_002_18.fcs/Lymphocytes		96	17487
> >	Mean : GFP-A = 242.07434082		242
> >	Specimen_002_18.fcs/Lymphocytes/GFP_MFI		99.7	17426
	Specimen_002_19.fcs	M4_48-9_2.fcs		18210
>	Specimen_002_19.fcs/Lymphocytes		95.9	17463
> >	Mean : GFP-A = 259.417419434		259
> >	Specimen_002_19.fcs/Lymphocytes/GFP_MFI		99.6	17386
	Specimen_002_20.fcs	M4_48-9_3.fcs		18459
>	Specimen_002_20.fcs/Lymphocytes		96	17719
> >	Mean : GFP-A = 250.861450195		251
> >	Specimen_002_20.fcs/Lymphocytes/GFP_MFI		99.7	17661
	Specimen_002_21.fcs	M1_PLKO_1.fcs		18911
>	Specimen_002_21.fcs/Lymphocytes		94.4	17848
> >	Mean : GFP-A = 284.250518799		284
> >	Specimen_002_21.fcs/Lymphocytes/GFP_MFI		99.4	17743
	Specimen_002_22.fcs	M1_PLKO_2.fcs		18055
>	Specimen_002_22.fcs/Lymphocytes		96.4	17402
> >	Mean : GFP-A = 288.811004639		289
> >	Specimen_002_22.fcs/Lymphocytes/GFP_MFI		99.4	17302
	Specimen_002_23.fcs	M1_PLKO_3.fcs		18497
>	Specimen_002_23.fcs/Lymphocytes		96	17760
> >	Mean : GFP-A = 305.971801758		306
> >	Specimen_002_23.fcs/Lymphocytes/GFP_MFI		99.4	17646
	Specimen_002_24.fcs	M1_48-9_1.fcs		18601
>	Specimen_002_24.fcs/Lymphocytes		95.8	17819
> >	Mean : GFP-A = 283.742034912		284
> >	Specimen_002_24.fcs/Lymphocytes/GFP_MFI		99.4	17716
	Specimen_002_25.fcs	M1_48-9_2.fcs		18304
>	Specimen_002_25.fcs/Lymphocytes		96.2	17614
> >	Mean : GFP-A = 339.938812256		340
> >	Specimen_002_25.fcs/Lymphocytes/GFP_MFI		99.1	17457
	Specimen_002_26.fcs	M1_48-9_3.fcs		18718
>	Specimen_002_26.fcs/Lymphocytes		95.1	17809
> >	Mean : GFP-A = 256.857177734		257
> >	Specimen_002_26.fcs/Lymphocytes/GFP_MFI		99.6	17744

## Sheet: H
	TNF					IL-6
	pLKO	shIrf4	pLKO	shIrf4		pLKO	shIrf4	pLKO	shIrf4
	0	0	22.1767	24.2683		0	0	15.3294	18.6555
	0	0	19.51	27.9058		0	0	7.28566	15.6828
	0	0	18.6975	32.5725		0	0	7.44564	11.408
	0	0	23.9017	36.4392		0	0	7.56098	22.0784
	Unstimulated		Bb			Unstimulated		Bb
