# Supplementary material for: Borrelia burgdorferi infection induces long-term memory-like responses in macrophages with tissue-wide consequences in the heart
Source: PLoS Biol. 2021 Jan 4;19(1):e3001062. doi: 10.1371/journal.pbio.3001062 (PMC7808612; doi:10.1371/journal.pbio.3001062)
Supplement: S5 Data — (XLSX) [file pbio.3001062.s013.xlsx]

## Sheet: A
	TIME		Unst.			Acute			Memory
	1		78	59	112	252	311	237	385	205	178	314	189
	9		68	67	104	102	303	211	446	89	149	283	180
	17		54	45	89	142	276	217	382	119	137	260	168
	25		71	52	85	168	236	212	262	131	137	277	165
	34		60	45		150	203	191	309	146	149	268	173
	42		39	46	71	121	193	174	313	135	135	252	171
	51		35	31	28	72	141	101	159	47	83	131	91
	59		16	17	15	20	79	61	148	36	70	109	74
	68		19	25	24	15	76	66	139	24	62	96	72
	77		75	80	155	177	319	244	254	107	113	180	118
	86		82	78	171	176	358	236	243	95	104	156	109
	93		92	89	172	162	337	242	211	67	93	144	101
	101		13	19	0	0	1	48	95	0	38	136	21
	109		10	11	0	0	17	52	63	0	20	100	27
	116		13	0	0	0	39	58	57	0	28	90	13

## Sheet: B
			Unst.			Acute			Memory
	Basal Mito		45	38	78	146	192	140	223	137	112	157	149
	Proton leak		11	14	22	36	80	24	77	36	43	3	59
	OCR to ATP		33	23	56	110	112	116	146	102	69	154	91
	MRC		71	73	166	172	319	188	164	90	75	51	89
	Reserve Cap.		27	35	88	26	127	49	0	0	0	0	0

## Sheet: C
		TIME		Unst.			Acute					Memory
		1		0	5	9	2	7	3	26	4	28	11	19
		9		1	5	7	0	6	6	29	11	28	10	18
		17		0	6	5	6	2	4	25	9	29	11	19
		25		0	3	7	4	2	5	24	7	25	7	17
		34		3	3	7	5	4	9	28	9	27	11	18
		42		2	5	9	4	5	7	25	8	26	10	19
		51		8	6	12	6	6	9	40	11	88	21	50
		59		9	5	13	16	12	18	48	19	92	32	62
		68		8	6	13	9	6	11	43	17	83	31	61
		77		5	6	7	9	5	11	54	16	104	25	62
		86		8	0	12	12	8	18	59	17	101	32	71
		93		8	3	14	15	12	19	52	15	92	24	70
		101		0	7	10	0	2	9	15	11	15	3	8
		109		2	4	8	5	7	8	15	6	24	11	17
		116		3	4	8	3	5	7	16	8	20	8	15

## Sheet: D
			Unst.					Acute				Memory
		Glycolysis	7	0	0	1	4	8	3	5	7	67	21	26	44

## Sheet: E
	UU	UB	BB
	16.676	15.733	54.892
	25.885	16.748	60.476
	22.26	16.893	58.953
	17.981	19.867	61.346

## Sheet: F
	Unst.	Acute	Memory
	1	1.77196	3.79859
	1	1.95939	5.99503
	1	5.43627	6.52756
	1	10.4047	12.0731

## Sheet: G
		Acute vs Unst.		Memory vs Unst.		Memory vs Acute
	GENE	Log2(Fold Change)	pAdj.	Log2(Fold Change)	pAdj.	Log2(Fold Change)	pAdj.
	Slc2a1	2.19	1.10E-12	2.58	1.60E-20	0.38	0.24		Data deposited on GEO GSE125503
	Slc2a3	-1.75	7.33E-09	-0.63	0.01	0.99	0.003
	Slc2a4	0.39	0.79	-0.07	NA	-0.10	NA
	Slc2a5	-2.10	0.06	-1.70	0.10	0.03	NA
	Hk1	0.67	2.19E-06	1.04	2.00E-25	0.37	0.02
	Hk2	0.72	1.18E-10	1.29	9.18E-39	0.58	2.22E-07
	Hk3	0.64	0.03	0.09	0.79	-0.52	0.04
	Gpi1	0.41	0.10	0.80	8.71E-05	0.39	0.07
	Pfkm	-0.38	0.29	-0.32	0.38	0.07	0.93
	Pfkl	0.83	0.06	1.71	6.91E-06	0.86	3.80E-04
	Pfkp	-0.02	0.92	0.42	7.23E-04	0.45	0.0014
	Aldoa	1.28	3.27E-06	1.23	1.63E-06	-0.04	0.95
	Aldoc	-0.96	7.14E-04	0.53	0.03	1.42	7.09E-10
	Tpi1	0.40	0.03	1.45	7.33E-19	1.04	2.74E-17
	Gapdh	1.69	4.53E-13	2.16	3.97E-23	0.47	0.038
	Pgk1	2.14	1.34E-89	2.48	7.20E-130	0.35	9.38E-04
	Pgam2	-2.36	3.68E-04	-1.44	0.01	0.43	0.55
	Pgam1	1.03	9.93E-18	1.28	7.28E-38	0.25	0.15
	Eno1	1.34	2.75E-07	1.93	9.78E-15	0.58	0.02
	Eno2	0.58	0.03	-0.38	0.09	-0.87	0.0011
	Eno3	0.31	0.57	-0.36	0.48	-0.53	0.31
	Pkm2	1.10	1.05E-04	1.45	2.66E-08	0.35	0.24
	Ldha	0.74	6.89E-09	1.73	2.91E-52	0.99	2.15E-18
	Ldhb	-2.91	6.16E-25	-1.63	1.60E-14	1.09	0.0023

## Sheet: H
	Log2(Fold Change)	SE	pAdj.
					Data deposited on GEO GSE125503
Acute vs Unst.	2.13	0.23	4.15E-19
Memory vs Unst.	3.35	0.16	2.40E-100
Memory vs Acute	1.12	0-21	3.36E-06

## Sheet: I
GLUTAMINE	Unst.	Acute	Memory
	29.29	76.52	477.01
	45.47	32.4	566.86
	14.82	52.84	408.2
GLUTAMATE	UU	Acute	Memory
	114.35	123	1587.39
	197.36	94.2	1938.09
	59.93	96.2	968.06
SUCCINATE	UU	Acute	Memory
	4.73	54.78	309.46
	7.02	38.66	412.06
	2.89	39.14	191.51
MALATE	UU	Acute	Memory
	7.05	18.04	262.42
	10.65	10.86	315
	4.41	15.46	160.27
CITRATE	UU	Acute	Memory
	9.96	11.3	50.65
	4.58	9.05	85.4
	1.37	18.46	39.34
