# Supplementary material for: Borrelia burgdorferi infection induces long-term memory-like responses in macrophages with tissue-wide consequences in the heart
Source: PLoS Biol. 2021 Jan 4;19(1):e3001062. doi: 10.1371/journal.pbio.3001062 (PMC7808612; doi:10.1371/journal.pbio.3001062)
Supplement: S6 Data — (XLSX) [file pbio.3001062.s014.xlsx]

## Sheet: A
	ACUTE		MEMORY
	C	DG	C	DG
	5.39645	0.655264	35.0688	6.40032
	4.16207	0.444444	22.3881	5.1722
	2.41487	1.02661	23.5024	5.8

## Sheet: B
		ACUTE		MEMORY
		C	DG	C	DG
		437	3090	414	630
		468	3168	546	829
		525	3256	296	472
		206	2124	364	356

## Sheet: C
		ACUTE		MEMORY
	Unst.	C	DG	C	DG
	0	2424.46	321.786	703.643	177.571
	0	2694.11	625.357	670.607	221.857
	0	3353.93	617.321	788.107	281.143
	0	3788.75		780.071	217.75

## Sheet: D
	C	3-PO
	12	0
	8	10
	30	8
	33	0
	14	0

## Sheet: E
	Uninf.	C	3-PO
	0.184688	3.13684	2.05566
	0.135406	1.51586	1.51675
	0.127375	2.43637	1.37832
	0.166521	1.81381	0.267896
			1.01978

## Sheet: F
	Uninf.	C	3-PO
	0.00695916	0.0217284	0.00836972
	0.00362996	0.0270943	0.01089
	0.00244791	0.0220203	0.0112338
	0.00315312	0.0183838	0.00259876
			0.0163702
