# Supplementary material for: Borrelia burgdorferi infection induces long-term memory-like responses in macrophages with tissue-wide consequences in the heart
Source: PLoS Biol. 2021 Jan 4;19(1):e3001062. doi: 10.1371/journal.pbio.3001062 (PMC7808612; doi:10.1371/journal.pbio.3001062)
Supplement: S7 Data — (XLSX) [file pbio.3001062.s015.xlsx]

## Sheet: A
	log2 Fold Change	Log10(Padj)
Sec14l3	-8.19466	0.0138733
Ighv1-9	-7.99465	0.00441516		Data deposited on GEO GSE152168
Ighv1-15	-6.04872	2.14e-05
Igkv3-7	-5.96752	0.00582678
Bpifa1	-5.62305	0.0469736
Iqca	-5.37306	0.0290754
Tmprss2	-5.36582	0.0199661
Cyp2f2	-5.0711	0.0152113
Cfap52	-4.86535	0.0300783
Aqp3	-4.81447	0.0436108
BC023105	-4.75188	0.00470414
Pigr	-4.61175	0.025771
5330417C22Rik	-4.57134	0.00569009
Calml3	-4.41112	0.016602
Bpifb1	-4.32284	0.0361501
Elf3	-4.32244	0.0189277
Spag6l	-4.22325	0.0436659
Ighv4-1	-4.20136	0.0455938
Cxcl17	-4.16664	0.012919
Dnah3	-4.1523	0.0341928
Nme9	-3.98196	0.0483394
A2ml1	-3.90639	0.0288543
Ehf	-3.90229	0.0213517
Wfdc2	-3.9017	0.0444313
Gm4841	-3.86727	0.0132354
Kndc1	-3.80629	0.046798
Igkv8-19	-3.78411	0.0118769
Dnah10	-3.59261	0.0338973
Igkv19-93	-3.57384	0.036054
Ildr1	-3.4494	0.030722
Epcam	-3.44655	0.0204068
Grb7	-3.34039	0.0354851
Cdh1	-3.29781	0.00696854
Efcab1	-3.29539	0.0402493
Gm12185	-3.29316	0.0246364
Ighv1-26	-3.27262	0.0332295
Gbp2b	-3.26569	0.00088907
Hhip	-3.25903	0.0204068
Gm973	-3.25711	0.0341356
Nek5	-3.25071	0.0432688
Fam216b	-3.16705	0.0186014
Oxtr	-3.06656	0.0104114
Sec14l4	-3.0603	0.0268675
Dlec1	-2.89516	0.0348781
Igkv5-43	-2.89395	0.0480235
Cdhr4	-2.83934	0.0334969
Lpar5	-2.7488	0.0150224
Igkv12-44	-2.67722	0.0443589
Ttc21a	-2.65401	0.00696854
Ccdc187	-2.64645	0.0408739
Gm47798	-2.5873	0.0202266
Gm36989	-2.5373	0.0218983
Dnaic2	-2.52179	0.0335255
Fmo3	-2.5151	0.0454019
Cdhr3	-2.501	0.0282564
Dnah6	-2.47438	0.0367872
Gm12250	-2.45317	0.0422458
Adh7	-2.44172	0.0445282
Dnase1l3	-2.43619	0.00447465
4632404M16Rik	-2.38982	0.00904718
Tlr12	-2.341	0.0489629
Fndc7	-2.28739	0.00926883
Tspoap1	-2.25005	0.0274794
Elovl6	-2.22982	0.0436659
Klb	-2.21326	0.024454
Tlr11	-2.19181	0.0279674
Gpr141b	-2.17027	0.0248401
Stil	-2.13948	0.0199445
Adgb	-2.13442	0.0307934
Spint1	-2.11734	0.032281
Ffar4	-2.07863	0.0463166
Muc1	-2.06803	0.0390476
Gm14410	-2.04722	0.024454
Gm1966	-2.03681	0.0202701
Bsn	-2.028	0.0328081
Tjp3	-1.99657	0.0328851
Mns1	-1.98864	0.0150224
Gm36936	-1.95428	0.0401781
Gm38393	-1.93877	0.0317779
Tlr9	-1.93389	0.0115413
Erich3	-1.90372	0.0259642
Cldn1	-1.88746	0.00197074
Gcsam	-1.87819	0.0307701
Gm13479	-1.84148	0.0354326
Ikzf3	-1.83437	0.0158619
Adam8	-1.82745	0.0023835
Slc39a4	-1.81175	0.04622
Pcdhgb7	-1.80448	0.011269
Cd27	-1.79551	0.0492637
Knl1	-1.79216	0.0483394
Plet1	-1.78903	0.0355592
Ubd	-1.78276	0.0493385
Krt8	-1.77677	0.0364172
9330175E14Rik	-1.76368	0.0218423
Aldh3a1	-1.75055	0.0204068
Cd8a	-1.74216	0.0417652
Gm9938	-1.74047	0.0431257
Gm43071	-1.73265	0.0234373
Tub	-1.70316	0.0215457
Clec9a	-1.70226	0.0182083
Rab11fip4	-1.70192	0.0141245
Wwc1	-1.69771	0.0480338
Gm13071	-1.68418	0.0394684
Lancl3	-1.68086	0.016367
Acly	-1.67819	0.0485664
Rims3	-1.67076	0.0267557
Tnc	-1.66526	0.0128022
Gm11427	-1.64815	0.0416836
Gm340	-1.64385	0.0214686
Gm37893	-1.62334	0.0460171
Gprin3	-1.61929	0.00639646
Klra2	-1.58404	0.0460171
Serpina3g	-1.58355	0.0375494
Gria4	-1.5678	0.0280858
Clic6	-1.56117	0.031086
Zc3h11a	-1.54814	0.0376594
Krt19	-1.54046	0.0241427
Adamts4	-1.52862	0.0199685
Ciita	-1.52225	0.00687823
Wscd2	-1.51727	0.0338565
Rnf125	-1.51068	0.0408739
Gm43681	-1.49888	0.046193
Gm18310	-1.49741	0.0418171
Il18r1	-1.48323	0.00510048
Fhdc1	-1.48139	0.0409875
Irf4	-1.45509	0.0134849
Nlrc5	-1.45353	0.0256359
Muc16	-1.45124	0.0302108
Diaph3	-1.43606	0.0338565
Ms4a4b	-1.35939	0.0260746
Fam84a	-1.35479	0.00669197
Pik3r5	-1.35312	0.0321013
Has2	-1.3512	0.00579514
Calml4	-1.35078	0.0407725
Ipcef1	-1.35049	0.0383714
Rasgrp1	-1.34986	0.0152124
Tns4	-1.34945	0.0348959
AI504432	-1.34741	0.0215045
Gm37795	-1.34233	0.0359254
Spn	-1.34192	0.0340814
Mag	-1.34048	0.0333704
Anxa8	-1.33379	0.0394448
Flt3	-1.33296	0.0231673
Gm15987	-1.33267	0.0298912
Top2a	-1.31683	0.0246539
Gm10435	-1.31498	0.0160804
Gimap3	-1.31304	0.0248176
Itgal	-1.3071	0.031601
Sik2	-1.29746	0.0149685
Vill	-1.29428	0.0342154
Nek2	-1.28897	0.0368417
Shcbp1	-1.28722	0.0372527
Prss35	-1.26967	0.0365757
Card11	-1.26225	0.0269897
Igsf9	-1.25551	0.0193685
Col4a6	-1.25374	0.0160307
Fam167a	-1.24831	0.0257022
Il2rb	-1.24656	0.0155372
Hyal1	-1.23337	0.0436659
Nr4a1	-1.22852	0.0178524
Stap1	-1.22407	0.0417152
Kbtbd11	-1.22165	0.0037135
Cytip	-1.22143	0.00452051
Epha3	-1.20519	0.0163017
Rab36	-1.20123	0.0107283
Bin2	-1.19116	0.0153178
Arhgap4	-1.18531	0.0241095
Rbp4	-1.18468	0.0407422
Mki67	-1.18252	0.0282904
Cx3cr1	-1.17801	0.0186161
Myh11	-1.17792	0.0351558
Diras2	-1.17417	0.0163421
Gpr132	-1.17039	0.0285344
Ngfr	-1.17009	0.0234255
Nrk	-1.16441	0.0254244
Egr2	-1.16217	0.0165382
Zfp605	-1.1555	0.0156275
Pik3cg	-1.15446	0.0285651
Aurkb	-1.15029	0.0402493
Ptprj	-1.14862	0.0276996
Klhl11	-1.14433	0.0168842
Nfkbiz	-1.14334	0.047515
Lss	-1.13705	0.00622214
Pfkfb3	-1.13418	0.0241427
Ptpn7	-1.13275	0.00904718
Cenpe	-1.13085	0.043711
Fyb	-1.12677	0.0456807
Coro2a	-1.12632	0.009661
Gli1	-1.12259	0.040927
Adcy7	-1.11414	0.0164574
Fgr	-1.11316	0.036054
Psd4	-1.11007	0.0251767
Unc5c	-1.1096	0.010309
Espl1	-1.09488	0.023872
Ptprf	-1.08718	0.00582678
Pcdhb5	-1.08676	0.0248915
Tvp23a	-1.08611	0.0208895
Cd274	-1.08543	0.0414145
Was	-1.08241	0.0425776
Fgd3	-1.07367	0.0338565
Parvg	-1.07156	0.0196521
Nr4a2	-1.07075	0.0139614
Arl10	-1.06858	0.0373356
Steap2	-1.06854	0.0155647
Lca5	-1.06569	0.00796004
Mthfd1l	-1.06377	0.0107726
Sned1	-1.05758	0.00041056
Dock10	-1.05438	0.0100627
Cass4	-1.05302	0.0205268
G6pdx	-1.04683	0.00902122
Actg1	-1.03769	0.0101145
Flna	-1.03393	0.0037813
Sqle	-1.03391	0.0199374
Alcam	-1.03337	0.00019337
Prx	-1.03255	0.0292773
Ccdc171	-1.03213	0.0375445
BC064078	-1.02892	0.046193
Tap1	-1.02845	0.0386421
Adgrl3	-1.02304	0.0200601
Gm40841	-1.02141	0.0381601
H2-Q5	-1.02126	0.0223006
Csf2rb2	-1.01239	0.0199445
Ldlr	-1.01235	0.00042731
Myo1g	-1.01161	0.0253217
5830417I10Rik	-1.01037	0.0364523
Arhgap30	-1.01003	0.0419462
Acsl5	-1.00897	0.0354326
Kif21b	-1.0075	0.0383023
Sh3pxd2b	-1.00705	0.00800384
P2ry10b	-1.00662	0.035467
Setbp1	-1.00656	0.0118769
Camk1d	-1.00573	0.0108375
Adamts12	-0.99698			0.020644
Adamtsl3	-0.995904			0.0125605
Xylt1	-0.995331			0.0104883
Plxna3	-0.992885			0.00716664
Fgfr2	-0.983673			0.0237648
Ptprc	-0.979952			0.0246837
Srgap3	-0.973432			0.00587966
Wdfy4	-0.973355			0.00773013
Ptpn6	-0.972173			0.0338565
Filip1l	-0.971184			0.018449
Bank1	-0.968682			0.0330177
Frem2	-0.965235			0.0128182
Csf2rb	-0.961908			0.0354326
Atl3	-0.961271			0.0126056
Rgs16	-0.956759			0.0188155
Ptpn13	-0.950055			0.0131851
Rad18	-0.949621			0.0479029
Kcnk5	-0.947609			0.0367314
Racgap1	-0.946383			0.00639646
Lrrn4	-0.945159			0.0112426
Pi15	-0.940877			0.0128022
Akna	-0.937446			0.012919
Chad	-0.937407			0.0465402
Ikzf1	-0.937001			0.023872
Adgrg6	-0.936526			0.0285739
Myh10	-0.931758			0.0201938
Emb	-0.92917			6.1e-05
H2-Eb1	-0.927034			0.0257979
Ikbke	-0.923157			0.0391011
Spaca6	-0.922126			0.00936899
Gbp9	-0.919102			0.0434405
Slfn9	-0.915725			0.0199661
Prr14l	-0.915018			0.00400826
Fst	-0.913743			0.0291358
Chrdl1	-0.913417			0.0300315
Thbs1	-0.912009			0.0385207
Hdc	-0.910963			0.0111012
Ube2i	-0.908509			0.0418171
Kcne1	-0.907129			0.0128156
Cit	-0.906524			0.035467
Itih5	-0.906155			0.0176112
Xrcc3	-0.906147			0.0448173
H2-Aa	-0.904496			0.0201788
Pggt1b	-0.904285			0.0476671
Rab11fip1	-0.904096			0.0159945
Thsd4	-0.903952			0.0243114
Nup210	-0.903741			0.00061992
Srcap	-0.903346			0.0448305
Vgll4	-0.902094			0.0277182
Rtl5	-0.90062			0.0385207
Grhl2	-0.900397			0.0234255
Sntb1	-0.899774			0.0120859
Olfml2a	-0.899454			0.00472272
Gpr161	-0.898622			0.0441765
Cd74	-0.889645			0.025771
Clcn1	-0.888858			0.0460147
Prkcg	-0.884796			0.019118
Soga1	-0.881063			0.0403824
Pirt	-0.879382			0.0155048
Tmppe	-0.879048			0.0336413
Ephb2	-0.875437			0.015657
Sash3	-0.874854			0.0226433
Apcdd1	-0.873623			0.0484318
Trerf1	-0.871553			0.0219652
Dennd1c	-0.871493			0.018493
Rp1	-0.868818			0.00433785
Col14a1	-0.868439			0.0277183
H2-Ab1	-0.866573			0.0317271
Anln	-0.863507			0.00714174
Aldh1l2	-0.861391			0.0127008
Tspan18	-0.860628			0.00441516
Tet1	-0.859463			0.0150224
Dync2h1	-0.857099			0.0289981
Ust	-0.856682			0.00403686
Tpx2	-0.856358			0.0337541
Scara3	-0.854568			0.002964
Ptges	-0.854561			0.0402493
Cntn5	-0.853034			0.0460641
Col3a1	-0.851924			0.0151743
Kcnab2	-0.848997			0.0220359
Chl1	-0.846459			0.0375445
Atad5	-0.845786			0.0294172
Rian	-0.839379			0.00012647
Col27a1	-0.838991			0.00390162
Fras1	-0.836682			0.0476671
Wdr19	-0.836544			0.0173655
Baz1a	-0.829289			0.0202701
Igsf9b	-0.823807			0.0346816
Ildr2	-0.82274			0.0441765
Mbp	-0.821959			0.00582678
Kdm6a	-0.820359			0.0200601
Cyth4	-0.818196			0.0497706
Dlg5	-0.816958			0.0417975
2210407C18Rik	-0.815742			0.0118485
Tnfrsf11a	-0.814794			0.0108879
Cadps2	-0.813692			0.0223682
Cd109	-0.812278			0.0419832
Sorl1	-0.812005			0.0279674
Irs2	-0.809106			0.0202969
Myof	-0.808441			0.0276568
Sowahc	-0.807238			0.0418511
Rassf5	-0.807036			0.0358494
Garnl3	-0.805647			0.0176828
Zc3h12c	-0.80498			0.0295464
Wasf3	-0.804463			0.0322523
Met	-0.80248			0.0482027
Dna2	-0.801273			0.0422458
Phlpp2	-0.800355			0.014801
Kdm5c	-0.800062			0.0199661
2010001K21Rik	-0.799359			0.0240893
Kctd12	-0.798527			0.0268675
Smo	-0.798229			0.0257979
Fat1	-0.793276			0.0253198
Aoc3	-0.789382			0.0324642
Zfp84	-0.788526			0.0233463
Fam129a	-0.787923			0.0199511
Dpy19l3	-0.782204			0.0185474
Mob3b	-0.781034			0.0298191
Itgb4	-0.778284			0.0456279
Pcx	-0.776531			0.0318075
Abi3bp	-0.775739			0.00496853
B4galnt1	-0.774167			0.0238064
Tenm3	-0.773289			0.0402493
Lyst	-0.773237			0.0175022
Zfp964	-0.773214			0.0197275
Sipa1l1	-0.773176			0.0407673
Sema4a	-0.772129			0.00018881
Smg1	-0.771014			0.0220359
Pkhd1l1	-0.770152			0.0407642
Tet2	-0.769531			0.026119
3110039I08Rik	-0.769428			0.00828221
Raver2	-0.766648			0.0037813
Zfp462	-0.766432			0.0211018
Sipa1l3	-0.764955			0.00974907
Kdm2b	-0.762908			0.0484703
Brwd3	-0.759331			0.0125838
Col1a1	-0.757753			0.024489
Map1b	-0.757614			0.0375494
Fn1	-0.757145			0.033633
Pdzd2	-0.756147			0.00291877
Rasgrp4	-0.756109			0.0151426
Actn1	-0.751171			0.0394645
Kit	-0.748307			0.0186014
Dclk1	-0.745692			0.0227668
Socs3	-0.742057			0.0455911
Pik3cd	-0.741691			0.0194979
Elf4	-0.741391			0.0165576
Mcm5	-0.741367			0.0368715
Sh3pxd2a	-0.741358			0.035467
Myo5a	-0.740486			0.016367
Casp3	-0.740283			0.00151824
Rgs7	-0.739176			0.0391011
Nav3	-0.739013			0.0328367
AI480526	-0.738354			0.014801
Eml5	-0.737501			0.0134849
Nckap5	-0.737238			0.0141245
Pank3	-0.735941			0.00647402
Col15a1	-0.733806			0.0289981
Srrm2	-0.733739			0.0219313
Tifab	-0.733396			0.00647826
Plekhg2	-0.732201			0.0378082
Leng8	-0.73219			0.0144586
Dgkh	-0.73047			0.0381214
Heph	-0.726389			0.00670691
Col6a3	-0.725589			0.0233445
Plekha7	-0.724293			0.0211182
Dot1l	-0.717774			0.0143173
Mylk	-0.716806			0.0422458
Runx1	-0.715924			0.0396409
Aldh3b1	-0.710901			0.0292773
Ptpre	-0.710723			0.00647826
Gprasp2	-0.708328			0.0262677
Sorcs2	-0.705509			0.0490729
Ptprd	-0.703754			0.0231941
Slc38a1	-0.700929			0.0125932
Gm12258	-0.700128			0.0291538
Nfat5	-0.700073			0.0154413
Sntb2	-0.697163			0.035519
Dpp4	-0.69455			0.0456807
Fndc1	-0.692562			0.0386421
Armcx4	-0.68859			0.0423435
Col4a5	-0.688553			0.0291358
Trps1	-0.688406			0.0313185
Cep250	-0.686579			0.0486671
Kat6b	-0.684706			0.0319542
Meg3	-0.684133			0.0106748
Npas2	-0.682248			0.00654878
Asxl2	-0.681032			0.0466071
Lcorl	-0.678103			0.0192569
Lyve1	-0.675916			0.0470408
Naaa	-0.67555			0.020186
Plekha4	-0.673535			0.0112426
Gpc3	-0.672795			0.0406374
Peg3	-0.672464			0.017386
Rbl1	-0.670204			0.0247448
Pole	-0.669038			0.0444313
Tet3	-0.667238			0.0052109
Fam111a	-0.666893			0.048936
Nphp3	-0.66618			0.0367872
Tmem56	-0.663516			0.0170491
Klhl4	-0.662652			0.0234852
Chst11	-0.662325			0.0158214
Nynrin	-0.662106			0.0300315
Tppp	-0.660189			0.0100849
Pkd1	-0.660023			0.0499767
Xpo6	-0.658172			0.00841
Dcp1a	-0.658151			0.0160804
Tro	-0.657538			0.035519
Gem	-0.652281			0.0165576
Negr1	-0.649858			0.0469576
Ppp2r1b	-0.648145			0.0186014
Sp4	-0.646825			0.014801
Cdon	-0.644461			0.0200601
Mysm1	-0.643708			0.0303996
Cdk6	-0.642464			0.0205268
Prrc2c	-0.641395			0.0434608
Cntln	-0.641166			0.0173655
Nkd1	-0.639456			0.0112426
Zeb2	-0.639055			0.00813063
Dgkq	-0.637657			0.023767
Sphkap	-0.637366			0.0375445
Skil	-0.636006			0.00582685
Pag1	-0.63596			0.0386698
Apobec3	-0.635464			0.0159995
Cdkl5	-0.634826			0.0269758
Firre	-0.632349			0.00157163
Arid3b	-0.628919			0.0194979
AI467606	-0.62814			0.0379795
Prdm11	-0.627934			0.0391011
Tapbpl	-0.627725			0.0356728
Zfp217	-0.627472			0.00376774
Nktr	-0.626684			0.00888547
Adamts10	-0.625857			0.0145325
Malt1	-0.625683			0.0145183
AI506816	-0.623964			0.0368417
Usp53	-0.623821			0.013147
Arhgap32	-0.623817			0.0413472
Myo1e	-0.623482			0.0386421
Pura	-0.623027			0.0092855
Arid4a	-0.621727			0.0431441
Slc39a10	-0.621524			0.0475332
Reck	-0.621084			0.00888547
Cap1	-0.617944			0.0200601
Dennd4a	-0.617564			0.021392
Itpr1	-0.61727			0.0292773
Cntrl	-0.61584			0.0199661
Ptn	-0.615817			0.0092879
Cpne2	-0.613753			0.0141693
Slc22a17	-0.612721			0.0302869
Atad2	-0.6126			0.0351558
Ptpn1	-0.612553			0.00935593
Ddx3x	-0.61224			0.0256009
Psd3	-0.610264			0.0100806
Mast4	-0.610138			0.0241382
Cbl	-0.60973			0.0208895
Epb41l1	-0.606014			0.0323084
Enc1	-0.605721			0.0451589
Cpt1a	-0.605433			0.0362817
Zfp146	-0.602367			0.0345487
Zfp862-ps	-0.60198			0.0474991
Sort1	-0.598519			0.0129849
Thoc2	-0.597125			0.0449697
Arrb1	-0.594877			0.0431815
Ripk1	-0.594433			0.0420168
Mast3	-0.594309			0.0194979
Kdm1a	-0.591221			0.0234114
Mlxip	-0.591074			0.0257979
Pfas	-0.589223			0.00894605
Atp8b2	-0.589187			0.0163583
Ccdc88c	-0.587324			0.0298912
Mapkbp1	-0.58584			0.0220077
Akap13	-0.58379			0.036054
Gabpb2	-0.583507			0.0407266
Myo9a	-0.580444			0.0277809
Rasa2	-0.579967			0.0424662
Ddx17	-0.579036			0.014801
Zfp36l2	-0.57803			0.0433434
Ncoa7	-0.575931			0.018421
Iqgap1	-0.575103			0.0208894
Cdh11	-0.574768			0.0145979
Dock11	-0.574041			0.0160592
Sfrp1	-0.571675			0.0127726
Grip2	-0.571472			0.0240374
Zfr2	-0.56982			0.033171
Slc29a3	-0.569641			0.0475332
Zswim6	-0.569098			0.0357676
Casp4	-0.568364			0.0422195
Plagl2	-0.568297			0.0057128
Tnfaip3	-0.568279			0.0279674
Dnmt3a	-0.568217			0.0176084
Lpin2	-0.567712			0.0220807
Jak3	-0.56551			0.0310197
Nbea	-0.564805			0.0360879
Chd3	-0.564779			0.0218423
Gprc5b	-0.564516			0.0409737
Zbtb34	-0.560188			0.0175894
sept-06	-0.558256			0.0389144
Arl13b	-0.557265			0.035467
Bbs1	-0.557219			0.036071
Grk6	-0.557023			0.023872
Amer1	-0.556767			0.036054
Mcm6	-0.556703			0.0333704
Pde4b	-0.556028			0.0105421
Airn	-0.553708			0.0222285
Bmp2k	-0.553416			0.00269253
Arntl	-0.550968			0.0202969
Sbno2	-0.550387			0.00373348
Dock7	-0.548606			0.0322523
Nin	-0.547143			0.031601
Golim4	-0.546856			0.0368663
Tctn1	-0.545177			0.00887608
Brpf3	-0.544792			0.035467
Nid2	-0.544634			0.0276568
Ttbk2	-0.543894			0.0214473
Chd6	-0.543444			0.00231683
Fam107b	-0.543312			0.0276134
Cic	-0.542002			0.0202266
Ccdc8	-0.541598			0.0152706
Dnal1	-0.541463			0.0201037
Nr2c2	-0.540959			0.0461807
Adgrl1	-0.540618			0.0320467
Dpf3	-0.539574			0.0455938
Ice1	-0.538476			0.0463166
Grk3	-0.53811			0.0221751
Eml4	-0.537539			0.0223682
Atad2b	-0.536913			0.0248176
Srebf2	-0.536764			0.0160929
Pdik1l	-0.536322			0.0211679
Lgi2	-0.533841			0.0202266
Igfbp5	-0.533257			0.0330088
Tcaf1	-0.53281			0.00805313
Fnbp1l	-0.531078			0.0280711
Phc3	-0.529885			0.0384475
Hjurp	-0.528727			0.0451216
Cep170b	-0.527441			0.0354326
Tmem2	-0.526774			0.0128924
Rev3l	-0.526083			0.042943
Pik3c2a	-0.52495			0.0247448
Cers6	-0.524586			0.0469127
Lima1	-0.524582			0.0182461
Fzd1	-0.523274			0.0253474
Fmnl2	-0.522575			0.0494853
Thbs3	-0.521629			0.0224777
Zfp516	-0.519745			0.0462984
Ints6l	-0.517175			0.0260888
Csnk1g1	-0.516826			0.0163497
Rnf38	-0.515954			0.0146568
Adamts15	-0.515867			0.00095276
0610030E20Rik	-0.515825			0.0268675
Sacs	-0.513636			0.040655
Ctdspl	-0.51286			0.0154276
Bcl9l	-0.511879			0.0216654
Creb3l1	-0.511062			0.0395355
Casp8ap2	-0.509796			0.0273035
Setd2	-0.508998			0.0448173
Notch2	-0.507966			0.0373356
Ccdc50	-0.507359			0.0105453
Abhd2	-0.507249			0.0357852
Etv3	-0.506521			0.0135244
Spidr	-0.505487			0.0490643
Rictor	-0.503234			0.0168842
Lhfpl2	-0.501247			0.0376714
Cenpc1	-0.500239			0.034372
Agmo	-0.498179			0.0445713
Asap1	-0.498129			0.031601
Dbn1	-0.496999			0.0349882
Mob1a	-0.495188			0.033633
Plekha5	-0.495165			0.0450221
Slc30a7	-0.494827			0.037311
Gpatch8	-0.494381			0.0438283
Olfml1	-0.493503			0.044854
Ctbp2	-0.491319			0.0454188
Ptgfrn	-0.490156			0.0453839
Mmrn1	-0.489342			0.0192569
Iqce	-0.487341			0.0383023
Rtel1	-0.486985			0.0163421
Nckap5l	-0.483647			0.0417652
Mamdc2	-0.482843			0.0465402
Zfp26	-0.481094			0.027222
Mycbp2	-0.480864			0.0448173
Sik1	-0.480035			0.0287891
Nhsl1	-0.479638			0.0491548
Chd7	-0.479564			0.0293147
Trim56	-0.478246			0.031479
Tubb4a	-0.477627			0.0383551
Abr	-0.473763			0.0268455
Supt20	-0.471999			0.031601
Pnisr	-0.469884			0.0462946
Zfp282	-0.469822			0.0223253
Tgfb1i1	-0.46868			0.0298708
Kidins220	-0.468498			0.047294
Matn2	-0.467111			0.0251599
Cramp1l	-0.467036			0.0469127
Ino80d	-0.464227			0.0356108
Capn15	-0.46388			0.018449
Avl9	-0.463261			0.0158723
Galnt17	-0.463243			0.0336023
Spty2d1	-0.461527			0.00654878
Spata13	-0.461191			0.0488838
E330009J07Rik	-0.460795			0.0408769
Fam168b	-0.459679			0.0202701
Ptbp1	-0.458809			0.0434405
Pkd2	-0.457821			0.0472971
Gm37494	-0.457392			0.0113694
Dyrk2	-0.457212			0.0235983
Mtmr12	-0.457143			0.0428301
Rnf19a	-0.4566			0.0148326
Rcor1	-0.452989			0.0385207
Wdfy2	-0.451684			0.0490479
Swap70	-0.45024			0.0203789
Mob3a	-0.44971			0.0360212
Slc5a3	-0.449366			0.0386252
Zbtb7b	-0.446922			0.00798109
Ocrl	-0.445125			0.0436637
Prpf4b	-0.442645			0.0369547
Ccdc82	-0.442127			0.00720697
Usp42	-0.439686			0.0128924
Atrx	-0.439605			0.0456807
Mgat5	-0.43929			0.0291538
Bdp1	-0.437907			0.0448661
Cpne3	-0.437632			0.047972
Nab2	-0.436856			0.0286652
Fnbp4	-0.436646			0.0360879
Dixdc1	-0.436289			0.0300441
Jarid2	-0.43626			0.0150224
Mtx3	-0.436041			0.042243
Slc26a2	-0.434687			0.0422458
Slc16a7	-0.434127			0.0431929
Arsb	-0.428437			0.0327663
Mdm4	-0.428429			0.0218101
Sema3c	-0.428405			0.0228176
Nfatc2	-0.426805			0.0275116
Ankfy1	-0.426699			0.0391871
Epm2aip1	-0.42634			0.0393993
Ifnar1	-0.426096			0.0346971
Cd2ap	-0.424896			0.0104883
Frmd8	-0.424207			0.0242502
Stxbp1	-0.424061			0.0292071
Col16a1	-0.422194			0.0175022
Zmym3	-0.419955			0.00540335
Klf13	-0.418534			0.0462192
Ankrd44	-0.418525			0.0257082
Ehmt1	-0.418077			0.044693
Lrch1	-0.417486			0.026119
Dtx4	-0.41659			0.043711
Lzts3	-0.415547			0.032281
Cc2d2a	-0.415359			0.0307968
Fosl2	-0.41285			0.0281808
Fam91a1	-0.412308			0.0373252
Npat	-0.411363			0.0443589
Helb	-0.411338			0.0256263
Stk35	-0.409946			0.0274138
Lgr6	-0.409789			0.0460171
Cpsf7	-0.406402			0.0322523
Gucy1a1	-0.400854			0.0465238
Gfpt1	-0.400775			0.0424988
Madd	-0.400417			0.0431441
Sp1	-0.400396			0.0475397
Rps6ka3	-0.396399			0.036054
Baz2b	-0.395875			0.0358961
Wipf2	-0.395649			0.0354326
Irak2	-0.394313			0.0370775
Taf1	-0.394188			0.0465224
Uvrag	-0.393114			0.0394194
Bcr	-0.390846			0.0490729
Zbtb1	-0.389268			0.0343841
Son	-0.388241			0.0202969
Slc36a4	-0.387057			0.0237648
Lats1	-0.385748			0.0359876
Cblb	-0.385142			0.0156643
Epb41l2	-0.383335			0.0297126
Ssh1	-0.382701			0.0404397
Arf3	-0.380709			0.0479841
Slc39a9	-0.377854			0.0368417
Mtmr9	-0.377411			0.0291538
Podn	-0.37496			0.0357676
Bicc1	-0.369359			0.0435888
Zdhhc21	-0.365611			0.0218101
B230219D22Rik	-0.364529			0.0290485
Stard4	-0.363304			0.0292773
Zfp395	-0.362476			0.0201788
Iffo2	-0.360256			0.0466064
Rnf207	-0.354927			0.00346803
Rrbp1	-0.353516			0.0438733
Dcp2	-0.351542			0.0488886
Gna13	-0.34962			0.00967287
Fem1c	-0.349496			0.0393526
Rnf145	-0.348896			0.0352392
Sp3	-0.341454			0.00846993
Usp48	-0.340087			0.0478782
Cnot6	-0.335361			0.0236874
Crlf3	-0.332911			0.0448866
Rbm26	-0.327359			0.046798
Stag1	-0.322077			0.0214473
Eef1a1	-0.320238			0.0438733
Rnf4	-0.319963			0.0125932
Ikbkb	-0.315153			0.0237648
Pramef8	-0.302947			0.0441571
Add3	-0.290396			0.0301741
Khdrbs1	-0.287787			0.0453839
Usp33	-0.274837			0.0269758
Rock1	-0.272059			0.0419832
Srrm1	-0.254661			0.033633
Smc1a	-0.240031			0.0449382
Brd2	-0.220175			0.0362443
Osbpl9	0.179512			0.0443589
Anxa7	0.1953			0.0390163
Dars	0.220567			0.0281635
Paics	0.225546			0.0163091
Pln	0.228341			0.02396
Asph	0.230252			0.0145979
Atp6v1b2	0.234346			0.0135092
Fbxo22	0.234646			0.0452348
Csde1	0.235353			0.0182387
Psmd11	0.235635			0.0219303
Etf1	0.238432			0.0170491
Vapb	0.240543			0.0290002
Rab22a	0.240574			0.0242686
Pkp2	0.242158			0.0262677
Bsdc1	0.242372			0.0412167
Timm29	0.243959			0.0254469
1600014C10Rik	0.243972			0.0214473
Tcp1	0.244679			0.0493655
2810004N23Rik	0.246387			0.017323
Vps29	0.247115			0.0329995
Ddx47	0.24895			0.0394645
Sar1a	0.252525			0.0402493
Fbxo31	0.253535			0.0255691
Rnf13	0.253785			0.02367
Rab7	0.255171			0.037311
Rxrb	0.256932			0.0414628
Pabpc4	0.258306			0.0074417
Uckl1	0.258754			0.021392
Ubqln4	0.261139			0.0499092
Yars	0.262101			0.0292773
Capns1	0.265617			0.0364843
Tmem126b	0.266588			0.0227039
Ndufs1	0.270557			0.0462984
Rab21	0.271112			0.00346803
Pmpca	0.271215			0.0168842
Prkar1a	0.274172			0.0258286
Kcnip2	0.274728			0.0379462
Ctnnbip1	0.275131			0.0213829
Nsun2	0.276243			0.016435
Usp14	0.27794			0.0234114
Tm9sf2	0.279436			0.0127726
Lap3	0.279864			0.0170491
Hspd1	0.2799			0.014287
Dusp3	0.280345			0.0312406
Rragd	0.282344			0.0374747
Tubb4b	0.283596			0.0334484
Farsb	0.283645			0.0492637
Cenpb	0.284359			0.0412252
Plpp1	0.284849			0.0497852
Nceh1	0.28616			0.0183824
Bloc1s6	0.286234			0.031008
Metap2	0.286358			0.037311
Ptgr2	0.286489			0.00851732
Vps50	0.289268			0.0160929
Tcaim	0.289975			0.0308975
Mon1a	0.292228			0.0431059
Lbh	0.292312			0.0166597
Cisd2	0.292372			0.0458778
Adh5	0.293213			0.0463658
Fuca2	0.294096			0.0299635
Esam	0.294322			0.0308976
Plpbp	0.294676			0.0256263
Ltv1	0.294746			0.0225244
Fxr2	0.296138			0.0227668
Kcmf1	0.296291			0.015657
Larp1b	0.298242			0.0391811
Mpp6	0.299017			0.0443084
Herpud2	0.299565			0.0334969
Gna12	0.301355			0.0141858
N6amt1	0.302498			0.0268604
Ociad1	0.303075			0.0220359
Atxn10	0.304043			0.0448173
Rab1b	0.30405			0.0251555
Cct3	0.304375			0.0297925
Lamp1	0.304913			0.00271348
Hspa9	0.305299			0.0229012
Dnal4	0.306326			0.0183262
Glmp	0.306452			0.049987
Sh3glb1	0.307356			0.0126221
Mrpl3	0.308141			0.010309
Chid1	0.308316			0.0126508
Foxred1	0.309308			0.0468939
Gyg	0.309953			0.0118485
1810013L24Rik	0.311533			0.0170952
Dctn2	0.311758			0.0131851
Pkm	0.312098			0.0499092
Brd7	0.312986			0.028846
Dhdds	0.313842			0.0477974
Becn1	0.314813			0.0337879
Asrgl1	0.315001			0.0354326
Casq2	0.315223			0.0341356
Heatr3	0.315609			0.0479841
Insig2	0.316613			0.0354326
Ubac2	0.316622			0.0307764
Ccdc43	0.317398			0.0456807
Vmp1	0.317679			0.0293099
Sco1	0.318005			0.0215457
Abcf3	0.318307			0.00744643
Grsf1	0.318416			0.0158723
Pla2g16	0.32103			0.0202266
Nudt13	0.32162			0.0337249
Lmod2	0.323484			0.0358494
Plaa	0.323557			0.024647
Lmod3	0.323893			0.0410612
Bves	0.324767			0.0150224
Idh3b	0.324917			0.0338565
Ctdnep1	0.32578			0.0258771
Mrps2	0.326497			0.0338565
Cyr61	0.327125			0.0445497
Fastkd2	0.327568			0.0320248
Adi1	0.327601			0.0354326
Ola1	0.328419			0.00702753
Myct1	0.329276			0.0329694
Aagab	0.329488			0.0381505
Sars	0.33053			0.00622214
Eif3b	0.331142			0.0158179
Ginm1	0.331382			0.0214473
Nob1	0.331656			0.0394645
Sesn1	0.333025			0.0129177
Noa1	0.334131			0.0322523
Babam1	0.334628			0.0441765
Ank1	0.334856			0.0276499
Adk	0.335112			0.00582188
Dirc2	0.336425			0.0472163
Cct5	0.338619			0.0490259
Coq5	0.339061			0.0436659
Cops8	0.339942			0.0241427
Emc3	0.340484			0.0276521
Dlat	0.34186			0.0162614
Inpp5a	0.341938			0.00472272
Slc48a1	0.342419			0.016367
Gfm1	0.342429			0.0341356
Ciao1	0.342432			0.0357676
Selenop	0.34251			0.0158702
Hccs	0.342729			0.0391871
Fundc2	0.344331			0.00912522
Fam53a	0.344533			0.0357072
Hnrnpc	0.34464			0.0479841
Ecsit	0.344697			0.0118485
Actn2	0.345084			0.031601
Mterf4	0.346138			0.0322161
Mrrf	0.346412			0.00639369
Ube2g1	0.346531			0.0129177
Them4	0.346729			0.0478689
Fastk	0.346894			0.0130537
Dynll2	0.346986			0.023872
Nit1	0.34723			0.00332092
Slc35c2	0.347468			0.0390669
Poldip2	0.347885			0.0134992
Tcim	0.348497			0.0279061
Atp5a1	0.34864			0.0202266
Cfl2	0.348956			0.0146286
Cops3	0.351233			0.0147084
Ddx56	0.35204			0.0275471
Tefm	0.352887			0.0354326
Camk1	0.352908			0.0479841
Ppp2ca	0.353623			0.00921396
Actc1	0.353639			0.0360879
Hyal2	0.35364			0.0475332
Bckdk	0.353886			0.0332381
Neu1	0.354309			0.0307968
Mfn1	0.354715			0.0141245
Klhl21	0.354947			0.0243114
Ostm1	0.35519			0.0107493
Cops4	0.355704			0.0456787
Cdadc1	0.35613			0.0359742
Slc25a5	0.356145			0.00022662
Ppp1r2	0.356417			0.0435097
Slc27a4	0.356795			0.0470408
Memo1	0.357728			0.0105071
Acat1	0.357738			0.0351445
Ctsl	0.358448			0.0148326
Tmem14c	0.358689			0.0354326
Mipep	0.359289			0.0199445
Cdk18	0.359484			0.0399381
Ppp1r37	0.360374			0.0216423
Trub2	0.36038			0.0329694
Pcbp1	0.360799			0.0213838
Kcnj8	0.361801			0.0163421
Adrb1	0.362974			0.0308044
Mapre3	0.364135			0.00616826
Psmc6	0.364183			0.0489511
Faf1	0.364347			0.0168306
Hbegf	0.365045			0.0103572
Hibch	0.365109			0.0235355
Psma4	0.365237			0.0158723
Dazap2	0.365337			0.0447828
Rab3ip	0.365597			0.0316914
Ccz1	0.366325			0.0438733
Denr	0.367021			0.0276134
Adprh	0.367072			0.0337054
Kyat1	0.3671			0.0498714
Pno1	0.36746			0.00654878
Snx8	0.367474			0.0471732
Prmt7	0.367928			0.00851508
Acot7	0.368005			0.0497852
Eef1a2	0.369018			0.0300315
Tasp1	0.369591			0.0489331
Tspan3	0.370785			0.0329096
Tmem38b	0.370791			0.033291
Mettl9	0.371205			0.0264373
Rxrg	0.37147			0.0285501
Tmed9	0.371559			0.0340191
Nfs1	0.37186			0.00472272
Eif2b5	0.372026			0.0220359
Tmco1	0.372449			0.0218101
Jph2	0.372549			0.0230614
Ifrd2	0.373043			0.0154151
Tmem250-ps	0.373078			0.0483764
Bcs1l	0.373278			0.0168842
Ccdc51	0.373577			0.0349789
Ipo4	0.373852			0.0415619
Slc30a9	0.37401			0.0186161
Klhdc2	0.374574			0.0190201
Abraxas1	0.374595			0.0455938
Ndufaf7	0.375093			0.0117035
Mat2b	0.375685			0.0382643
Tspan31	0.375728			0.036054
Tldc1	0.376325			0.0220382
Tomm40	0.376925			0.0490643
Gpc1	0.376993			0.0163154
Mtg2	0.377073			0.0117063
Dnajb9	0.377321			0.0298191
Zranb1	0.377657			0.0488857
Dmac2	0.377777			0.00902122
Fam220a	0.377883			0.0131851
Mrpl49	0.378019			0.018421
Fcgrt	0.378602			0.0214473
Pdss2	0.379352			0.0200578
Fam136a	0.379686			0.0188233
Psmc2	0.379707			0.0390476
Colec11	0.380027			0.0128414
Dnaja2	0.380129			0.00760441
Snx24	0.380258			0.0215939
Adipor1	0.380381			0.00593979
Oxnad1	0.381681			0.00800384
Bfar	0.381697			0.0037813
Flad1	0.382429			0.00373348
Rai2	0.382794			0.035467
Eif2s2	0.382797			0.0276996
Card19	0.382858			0.0463166
Acad8	0.382874			0.0120859
Slc25a13	0.383055			0.00102992
Tspan13	0.383414			0.0412167
Oxct1	0.383445			0.0087041
Aldoa	0.383634			0.00582678
Tmem150a	0.384011			0.00920296
Blcap	0.384147			0.0494853
Mcfd2	0.384948			0.0126056
Eif3h	0.385235			0.0171424
Creg1	0.385381			0.00857922
Mfsd11	0.385489			0.00731736
Htra1	0.386654			0.0230923
Chchd3	0.386744			0.00800384
Gpsm1	0.387802			0.0111482
Cyb5r1	0.387921			0.0184904
Zfp775	0.387973			0.038756
Commd8	0.388261			0.0199661
Grm1	0.388684			0.0232643
2310002L09Rik	0.38984			0.0276568
Erlec1	0.390472			0.0321344
Det1	0.390475			0.0203789
Tbrg4	0.390558			0.0479841
Pdlim5	0.390617			0.0150224
Adora2a	0.390837			0.0253474
Tmem189	0.390855			0.0037813
Mydgf	0.391284			0.0455938
Afg3l1	0.391756			0.00162135
Aktip	0.391881			0.0406289
Cyb5d2	0.392241			0.0240396
Idh2	0.392325			0.0364719
Rab28	0.392577			0.00888547
Akr1e1	0.392599			0.0151446
Rsl1d1	0.392887			0.0156249
Triap1	0.39385			0.0354326
Ndufaf4	0.393958			0.0138519
Taf11	0.394287			0.0361087
Ankrd40	0.394773			0.00405931
Mccc2	0.394788			0.0252683
Twnk	0.395302			0.0123167
Mrps22	0.395782			0.0360879
Zbtb17	0.395973			0.0128414
Nus1	0.396018			0.00269253
Iscu	0.396412			0.043711
Fh1	0.396548			0.0357676
Pde6d	0.397685			0.0199661
Pex7	0.397849			0.0329869
Mrpl39	0.397904			0.0192318
Ube2g2	0.397925			0.00654878
Gm20300	0.398292			0.0443049
Tars2	0.398586			0.00585063
Apobec2	0.398965			0.0190201
St6galnac2	0.3991			0.0391011
Suds3	0.399223			0.00405931
Fez2	0.399278			0.00472272
Adssl1	0.399411			0.0135792
Sgta	0.399591			0.0127077
Adgrg1	0.399779			0.00647402
Hdgf	0.400011			0.0270879
Vcp	0.400235			0.0105785
Otub1	0.400356			0.0258286
Eif3m	0.400412			0.0236874
Syf2	0.400745			0.0412252
Hbs1l	0.400776			0.0326014
Pex11b	0.400794			0.0238454
Rad23a	0.401366			0.0137818
Mmadhc	0.401569			0.0199661
Acadm	0.401897			0.0280858
Gstm7	0.402076			0.0339635
Paip2	0.402183			0.0292773
Jagn1	0.40264			0.0288961
Pla1a	0.402864			0.0417152
Cep63	0.402947			0.0161088
Cnep1r1	0.402983			0.0258286
Lias	0.403105			0.0145979
Nr1h3	0.403699			0.0462984
Dnajc25	0.404817			0.0359254
Klhl31	0.405064			8.69e-05
Slc25a38	0.405223			0.0455516
Thap4	0.405336			0.0234216
Slc2a4	0.40541			0.00710078
Aig1	0.406163			0.0402378
Atp1a2	0.406758			0.0176084
Dus2	0.407074			0.0196521
Dnaja4	0.407299			0.00346803
Chmp2b	0.407528			0.0213829
Tmed4	0.407776			0.00696854
Gstm2	0.407985			0.0167389
Psmc5	0.408031			0.0291538
Sqstm1	0.408294			0.0238563
Mrpl10	0.408772			0.0237114
Bzw2	0.409364			0.0214473
Acad12	0.409764			0.00144096
Lmf1	0.409927			0.00301177
Fbxo6	0.411193			0.0125039
Kdelr1	0.411285			0.00991487
Atp5s	0.411367			0.0408739
Sdhaf2	0.412527			0.00706209
Cars2	0.413313			0.0138586
Popdc2	0.413462			0.0037813
Strap	0.413926			0.0153562
Mrpl50	0.414075			0.0065497
Wdr18	0.414825			0.00311695
Tprkb	0.415129			0.0284883
Trpc3	0.415196			0.0286652
Lyrm7	0.415256			0.01045
P4ha2	0.415291			0.0234114
Ppid	0.415312			0.0468939
Fam124a	0.415457			0.0263866
Sec22a	0.416134			0.0341356
Trim63	0.416388			0.0436659
Tmem161a	0.416936			0.0448173
Mybpc3	0.416948			0.0266107
A430046D13Rik	0.417004			0.0276134
Pus1	0.41752			0.0431815
Eid2b	0.417676			0.0311537
Sccpdh	0.417825			0.0453658
Spryd4	0.41853			0.0155106
Vdac3	0.418855			0.0233502
Ggact	0.418899			0.0182201
Phospho2	0.419053			0.0233867
Cdv3	0.419567			0.0218101
Trmt11	0.419616			0.0334838
Txnl1	0.419847			0.0369637
Mapkapk2	0.420519			0.00096832
Setd3	0.421247			0.0147026
Tnfaip8	0.421461			0.0403824
Fnta	0.422087			0.0131128
Cyc1	0.422977			0.0066674
Lhpp	0.423196			0.00390162
Cct8	0.423428			0.029181
Camk2n1	0.423774			0.0462984
Saraf	0.424091			0.013792
Paqr4	0.424402			0.0262002
Cep19	0.424671			0.0443589
Arl6ip5	0.424895			0.0104114
Uqcc1	0.425159			0.0151106
Pmpcb	0.425484			0.00225956
Rogdi	0.425611			0.0462984
Ube2f	0.42566			0.0403284
Psma1	0.426027			0.0291538
Nabp2	0.426187			0.0113331
Hmbs	0.426261			0.0462438
Egln1	0.426292			0.00231683
Mtif3	0.426409			0.0132037
Vegfb	0.426654			0.0210289
Iqcc	0.427868			0.0111831
Lamtor1	0.428224			0.00532129
Mrpl9	0.428683			0.0118485
Hagh	0.429382			0.00912522
Psmd6	0.429637			0.0248915
Coq2	0.430142			0.0237648
Slc16a1	0.430269			0.0219309
E330011O21Rik	0.430558			0.0391056
Uchl5	0.430663			0.0458822
0610009B22Rik	0.430686			0.0393414
Vtn	0.430736			0.00200168
Psmb2	0.431085			0.0276134
Hspa8	0.431102			0.0290169
Swi5	0.431195			0.0428232
Snrpd3	0.43164			0.0364843
Eci2	0.431795			0.0239242
Emc7	0.432279			0.031008
2310022A10Rik	0.432563			0.0174788
Eri3	0.43261			0.0324762
Nop16	0.433464			0.0262068
Tpi1	0.433492			0.0030391
Gpn1	0.433667			0.0483805
Mettl22	0.433669			0.0248176
Isca1	0.433751			0.00702753
Dnpep	0.433753			0.0381242
Yif1a	0.433983			0.00264453
Tmem242	0.434135			0.0160929
Pip4p2	0.43481			0.0220359
Cavin4	0.435441			0.033171
Creld1	0.435954			0.0139614
Tspan17	0.436818			0.0337054
Elp5	0.436849			0.0276568
Dld	0.437182			0.0190201
Cmbl	0.438265			0.0376451
Dapk3	0.43843			0.0151106
Psmd12	0.438485			0.00800384
Mkks	0.438602			0.0424988
Timm44	0.438724			0.00974907
Popdc3	0.438853			0.00125964
Mmaa	0.439386			0.016025
Pdcd7	0.439514			0.032281
Gtpbp10	0.439995			0.0428301
Fkbp4	0.440936			0.00731736
Perp	0.44187			0.0193918
Atp5j	0.442344			0.0122593
Pex10	0.442408			0.0137865
Nprl2	0.442501			0.0370775
Dus4l	0.442503			0.0499767
Nit2	0.443297			0.0139614
Smu1	0.443426			0.0438269
Serf2	0.443611			0.0076681
Cd3eap	0.443626			0.0153466
Fam96a	0.443726			0.00802628
Tfam	0.443755			0.0130537
Pdcd2l	0.444406			0.0469279
Sdhc	0.444474			0.0164339
Amz2	0.444705			0.0160908
Vdac1	0.444717			0.0128182
Yars2	0.444929			0.00639646
AC131339.2	0.445249			0.043428
Ndrg2	0.445379			0.0136877
Wdr12	0.446996			0.0035707
Dym	0.447018			0.00076125
Coq9	0.447788			0.0013938
Suclg1	0.448111			0.0158702
Acy3	0.44819			0.0126008
G6pc3	0.448198			0.00155826
Bcap29	0.44826			0.016435
Ppp3ca	0.449098			0.033171
Clns1a	0.450128			0.036071
Rwdd1	0.450274			0.047294
Ntmt1	0.450343			0.0304917
Ankrd9	0.451112			0.0354326
Gja4	0.451534			0.00893083
Psmd7	0.451579			0.0134849
Pnpo	0.4518			0.00452051
Adprhl1	0.452611			0.004281
Uqcrc1	0.453143			0.0158723
Nr1d1	0.453338			0.0293776
Ppm1j	0.45365			0.021261
Map1lc3b	0.453755			0.0234852
Emcn	0.453872			0.00549623
Acaa2	0.454178			0.0419462
Dnajb2	0.454199			0.0166846
Ndufv1	0.455926			0.016809
Cpt2	0.45596			0.0151952
Eif5b	0.456233			0.00658377
Stap2	0.456474			0.00800384
Poll	0.456541			0.00750845
Gtf2h4	0.456691			0.0431441
Herpud1	0.456963			0.0131128
Csnk2b	0.457059			0.0139614
Rexo2	0.45715			0.0454016
Hmox2	0.457196			0.0373115
Fkbp5	0.457324			0.031601
Echs1	0.457543			0.0280858
Smpd1	0.457546			0.00317638
Mrpl35	0.457634			0.0108979
Cops6	0.457781			0.0166846
Il10rb	0.457834			0.00639369
Trappc1	0.457893			0.0254995
Ube2e1	0.458091			0.0478689
Naxe	0.458273			0.018449
Hibadh	0.458319			0.00104709
Snapc2	0.458422			0.0288543
Klf15	0.458693			0.0289981
Actr6	0.458737			0.0470778
Nol3	0.458909			0.0332279
Smim7	0.459419			0.0367872
Efna1	0.460255			0.0276568
Timm17b	0.460382			0.0334501
Fam69b	0.460506			0.0495527
Sucla2	0.460506			0.0256359
Mlip	0.460995			0.00639646
Nagk	0.461385			0.0460704
Haus8	0.461491			0.0251599
Tm2d2	0.461804			0.0435638
2010111I01Rik	0.46295			0.0417152
Timm22	0.463906			0.0254995
Npepl1	0.464433			0.0187414
Rnf128	0.464955			0.028762
Lcmt1	0.465373			0.0494853
Car14	0.465415			0.0208895
Znrd1as	0.465518			0.0477898
Aldh4a1	0.465632			0.00894605
Msra	0.465729			0.0411813
Mrpl4	0.465837			0.00375617
Tstd3	0.465863			0.00669197
Snx21	0.466134			0.0258286
Ppif	0.466316			0.0150813
Bckdha	0.466543			0.0199661
Pdcd6	0.466823			0.0274733
Coq6	0.46715			0.0172791
Acadvl	0.467563			0.0304941
Gcdh	0.468189			0.0134849
Tmem144	0.468207			0.033633
Mad2l2	0.468293			0.0104114
Hrasls	0.468885			0.00231683
Aga	0.46934			0.0219309
Mtfr1l	0.469375			0.0118485
Rer1	0.4695			0.0344285
Ttc1	0.470885			0.0186195
Abhd14a	0.47093			0.0235945
Serpinb6a	0.471086			0.037535
Tprgl	0.471352			0.0193199
Ung	0.471502			0.0194979
Tcta	0.471773			0.0114004
Ube2r2	0.472577			0.0218417
Eci1	0.472786			0.0117792
Hfe2	0.473176			0.0155647
Aes	0.473476			0.033171
Pgam5	0.473763			0.0254995
Gabarap	0.474345			0.0465109
Tspan4	0.474361			0.0168418
Eif5a	0.474574			0.0414145
Pin1	0.474755			0.034581
Cgrrf1	0.47491			0.0229012
Eno3	0.475219			0.0199445
Cltb	0.475354			0.0221284
Hdac3	0.47559			0.0199661
Prelid3b	0.476055			0.0151446
Fbxo44	0.476066			0.0128182
Mrpl32	0.476274			0.0389144
Bckdhb	0.476461			0.020456
Pdlim1	0.476817			0.0161481
2310015A10Rik	0.476827			0.0140658
Psma2	0.477006			0.0411367
Tnnt2	0.477247			0.0412252
Fam92a	0.477337			0.0419462
Fam185a	0.477427			0.00536788
Lnx1	0.477558			0.0160461
Flot1	0.477873			0.0190201
Zfp706	0.477943			0.0091402
Txndc15	0.477967			0.0435569
Dexi	0.478087			0.0444189
4930453N24Rik	0.478244			0.0202701
Eif3g	0.479067			0.0307578
Mettl17	0.479105			0.038756
Arfrp1	0.479394			0.0248176
Sar1b	0.479534			0.00390162
Lyrm2	0.479986			0.00582678
Mlycd	0.480826			0.0464042
Ndufa10	0.481589			0.00505809
Kcnn1	0.481762			0.004281
Slc9a3r2	0.482146			0.00116499
Txndc9	0.482487			0.016367
Hand2	0.482737			0.0399154
Aasdhppt	0.483239			0.016367
Asb8	0.483491			0.0175894
Atg10	0.483597			0.015813
Rab5if	0.483724			0.043674
Gpt	0.484			0.0449382
Lmcd1	0.484027			0.0158723
Ak4	0.484478			0.00472272
Ifngr2	0.484534			0.0150178
March5	0.48471			0.019622
Ptges2	0.484775			0.0280858
Akip1	0.485184			0.0416836
Sgca	0.48528			0.0256353
Got1	0.485322			0.00452142
Fndc5	0.485899			0.00813063
Cfap298	0.485929			0.0487989
Paqr7	0.485944			0.0239493
Lyar	0.485965			0.0175894
Rab4a	0.485974			0.0487989
2610001J05Rik	0.486155			0.0407422
Sdr39u1	0.486456			0.0148226
Auh	0.487129			0.00928236
Acads	0.487341			0.00979465
Gm13341	0.487447			0.0248176
Dph3	0.487476			0.0152124
Magix	0.487551			0.00611182
Cdkn2d	0.487804			0.035467
Nudt6	0.488457			0.0066
E130311K13Rik	0.488529			0.00576263
Glo1	0.488554			0.0379814
Eif4e	0.488697			0.00496208
Tango2	0.489475			0.00024735
Nudt7	0.489862			0.0472308
Hdhd5	0.489877			0.00974712
Ppm1b	0.490303			0.0128156
Tnnt1	0.490525			0.0329694
Slc25a20	0.490851			0.033343
Leng1	0.491475			0.00430874
Oaf	0.491739			0.031008
Ube2a	0.491967			0.0158723
Psmc3	0.492387			0.00976107
Smyd2	0.493239			0.00028083
Yipf3	0.493323			0.0258771
Gstm4	0.493433			0.0388225
Gstp1	0.494375			0.0338565
Tmem69	0.495132			0.0248915
Eif3i	0.4952			0.0220359
Rtn4ip1	0.495375			0.0005934
Mtch2	0.495429			0.0231015
Bccip	0.495566			0.0409737
Ndufaf5	0.496128			0.0354326
Gemin2	0.496316			0.0417652
Tusc2	0.49662			0.019734
Gatad1	0.497252			0.0065497
Bag1	0.497344			0.0338565
Slc25a39	0.498291			0.0134849
Iba57	0.498365			0.00740987
Yrdc	0.498399			0.012886
Lgals1	0.500265			0.0317779
Fbp2	0.500573			0.0386252
Zpr1	0.500597			0.0114548
Map2k3	0.501665			0.018493
Isoc2b	0.503838			0.0417152
Syngr2	0.503993			0.036071
Mtx2	0.504074			0.00671024
Apbb1	0.504898			0.0290136
Psmd8	0.505262			0.0116034
Fbxw4	0.505648			0.029181
Atg4d	0.506042			0.00436581
Ptcd2	0.506158			0.00024735
As3mt	0.506528			0.0134392
Cops5	0.506537			0.0128264
Polr3g	0.506575			0.036071
Nt5m	0.507183			0.00256584
Coq3	0.507953			0.0037813
Brk1	0.508382			0.043711
Polr2d	0.508421			0.0471423
Ngdn	0.508704			0.0490729
March2	0.509388			0.017386
Ephx2	0.50958			0.00731736
Gstm1	0.51005			0.0101464
Stoml2	0.510106			0.00147507
Ubb	0.510399			0.0205528
Dnttip1	0.510402			0.0136877
Ptafr	0.510461			0.0434405
Mpi	0.510635			0.0196141
Gm12439	0.510809			0.0169536
Ctf1	0.511124			0.0428238
Cabcoco1	0.511235			0.0408769
Fam96b	0.511392			0.00699309
Anapc16	0.511421			0.00505809
Mrpl40	0.511923			0.00622214
Acadl	0.511951			0.0138519
Mrps17	0.512519			0.0199661
Mrpl38	0.512567			0.00692123
Lsmem1	0.513656			0.00582685
Thoc7	0.513903			0.0322523
Epdr1	0.514143			0.0193199
Tmem218	0.51522			0.0134849
Nubpl	0.516834			0.0198227
Grwd1	0.516982			0.00991899
Cog8	0.51722			0.0340814
Grpel1	0.517553			0.00505809
Ube2d3	0.517899			0.0037813
Mpnd	0.518327			0.0488838
Tomm40l	0.518458			0.0316122
Lpl	0.518516			0.0154979
Snrpn	0.518561			0.0391011
Chac2	0.51871			0.0037135
B230369F24Rik	0.518757			0.0318131
Fhl2	0.518776			0.00702753
Samm50	0.518785			0.0074498
Mrps31	0.519273			0.0176715
Lsm6	0.519614			0.0447828
Ube2d1	0.5197			0.00617166
Coq10b	0.51983			0.0130092
Mrm3	0.520123			0.0108693
Gtf3a	0.520491			0.0372527
Polr2j	0.52052			0.0205495
Rabepk	0.520598			0.0130179
Atp5c1	0.521368			0.0128022
Hras	0.521875			0.0375445
Snrnp27	0.522237			0.0402493
Bag3	0.522305			0.0126645
Prodh	0.522753			0.0185129
Lrrc10	0.523151			0.00225956
Plin3	0.523315			0.0052109
Nr1d2	0.523463			0.0011429
Yipf7	0.523713			0.0138733
Sh3bgr	0.523935			0.00390162
Ube2b	0.524167			0.0120554
Psma7	0.524549			0.0293378
Dcun1d5	0.524843			0.0384235
Prss36	0.525145			0.0111645
Fars2	0.525779			0.00321541
Tex264	0.525872			0.00717629
Gnl1	0.526178			0.0354326
Gm10762	0.526712			0.0495538
Yeats4	0.526797			0.0438283
Copz2	0.527154			0.0273474
Ak1	0.527722			0.0150224
Nt5c3	0.52784			0.0213517
Zfp637	0.528045			0.0389144
Spag7	0.528329			0.0338565
Rnls	0.528658			0.0230651
Nudt9	0.528676			0.00718359
Ciapin1	0.529515			0.0199511
Osgep	0.529665			0.0431929
Lcmt2	0.529693			0.00409068
Ube2k	0.529838			0.024863
Kptn	0.530256			0.0127726
Tpm1	0.531083			0.0165576
Tmem9b	0.531891			0.0220077
mt-Rnr2	0.533783			0.0226599
Gss	0.534076			0.0124448
BC003965	0.534271			0.0079124
Coq4	0.53442			0.00647826
Abhd10	0.535047			0.0268221
Thap1	0.535689			0.035467
Ccdc58	0.536119			0.015894
Mrpl45	0.536132			0.00696854
Spcs1	0.536477			0.0406564
Rpf2	0.537293			0.023872
Rbm38	0.537374			0.0372769
Dctn3	0.538552			0.0419832
Rdh14	0.538974			0.0307264
Aven	0.540502			0.0389144
Rnf5	0.540792			0.0190201
Eif3k	0.541443			0.0330966
Bambi	0.541634			0.022892
Pard6a	0.541818			0.0300441
Tuba4a	0.543224			0.0292773
Pgap2	0.543648			0.00024735
Maip1	0.543678			0.0329694
Dhrs3	0.544876			0.00187835
Cuedc2	0.545543			0.0254696
Mdh2	0.545656			0.00463882
2410004B18Rik	0.545686			0.0367872
Bcas2	0.545912			0.0287891
Eif4a1	0.545928			0.0280711
Rp9	0.54604			0.0253592
Crip2	0.547			0.0268675
B4gat1	0.547786			0.0296935
Eif4ebp1	0.547987			0.0351558
Psmc1	0.548041			0.0091402
Nudt2	0.548168			0.00930037
Bcat2	0.548261			0.0117035
Coa4	0.548412			0.00857922
Cbr4	0.548701			0.00231683
Gmpr	0.549015			0.0208895
Mterf2	0.549217			0.00536788
Rasl2-9	0.549793			0.0478976
Ccdc28a	0.550128			0.0368663
Urm1	0.55013			0.0460171
Hhatl	0.550232			0.0460147
Ppdpf	0.550311			0.0422458
Emc2	0.55056			0.0138519
Mrto4	0.550807			0.0393663
Smpx	0.550899			0.0224777
Irx3	0.551117			0.00534731
Asf1a	0.551845			0.0150178
Mdh1	0.552062			0.0125932
Gpihbp1	0.552365			0.0304941
Tecr	0.552582			0.00579514
Hspbp1	0.553497			0.019734
Hmgcl	0.553527			0.0115533
Mrpl44	0.554021			0.00019337
Dpy30	0.554519			0.0348959
Gsto1	0.555026			0.0293147
Lsm12	0.555053			0.0408769
Clybl	0.555218			0.00687823
Pdhx	0.5554			0.00243866
Banf1	0.555472			0.0425776
Timmdc1	0.556055			0.00147507
Dtnbp1	0.5561			0.0104114
Pnck	0.556117			0.033171
Smpd2	0.556337			0.0236874
Atp6v1e1	0.556457			0.0168196
Emg1	0.557089			0.0422195
Lyrm1	0.557523			0.0147262
Rfc4	0.557624			0.0499767
Ggt5	0.557652			0.016435
Rps4l	0.557714			0.036071
Etfa	0.558153			0.00654878
Aimp2	0.558158			0.0219309
Aimp1	0.558217			0.0138817
Mrps7	0.559265			0.00679853
Ubac1	0.559365			0.0291538
Pacsin3	0.559724			0.0200601
Rpp21	0.559839			0.036071
Prelid2	0.560192			0.0397076
Mrpl18	0.560265			0.00102992
Serhl	0.560457			0.034581
Nudcd2	0.560908			0.0465224
Uros	0.56105			0.00019337
Otulin	0.561445			0.0280858
2310040G24Rik	0.561578			0.0372325
Kti12	0.56188			0.0422004
Itpa	0.561913			0.0338565
Tef	0.562043			0.00390162
Lsm10	0.562409			0.0275471
Rbfa	0.563202			0.0358494
Cox11	0.5635			0.032706
Eef1d	0.563845			0.020607
Higd1a	0.563924			0.0105785
Med29	0.564455			0.037311
Derl2	0.565303			0.00509994
Mfsd4b3	0.565345			0.0155647
Fibp	0.565599			0.0350467
Fra10ac1	0.566106			0.0286386
Atp6v1d	0.566377			0.0126221
Zfp358	0.566597			0.00883883
Krtcap2	0.566808			0.0330856
Psmg1	0.566865			0.0214473
Trappc5	0.567014			0.00131666
Gemin7	0.567104			0.0307934
Pkig	0.567262			0.0336794
Stx8	0.567428			0.0201788
2500002B13Rik	0.568524			0.0202266
Mcts2	0.569073			0.0338565
Sms	0.56998			0.0267667
Vdac2	0.570175			0.016435
Mzt2	0.570606			0.0270879
Haus1	0.570762			0.0479029
Dap3	0.570788			0.00974907
Higd2a	0.571055			0.00593979
Amacr	0.57157			0.00613091
Cox19	0.571579			0.00352341
Chchd4	0.571712			0.01808
Mov10l1	0.571936			0.0174921
Esd	0.572146			0.0418171
Abhd11	0.572224			0.0035707
Atpaf1	0.57235			0.00582678
Grhpr	0.572532			0.0012789
Lamtor3	0.573109			0.0223218
Wdyhv1	0.573205			0.0386421
Akt1s1	0.573247			0.0250194
Pih1d1	0.57326			0.035467
Rab12	0.573312			0.00413426
Decr1	0.57336			0.0148326
Prdx6	0.573518			0.00639369
Tmem222	0.573705			0.019734
Syngr1	0.573901			0.0030391
Anp32a	0.573911			0.0357852
Nudt19	0.574369			0.0106748
Mrps35	0.574552			0.0134849
Usp2	0.574938			0.0163017
Prdx3	0.575521			0.0027376
Echdc3	0.575566			0.00042425
Tmem70	0.57598			0.00646397
Nudt22	0.576352			0.0279061
Eif3f	0.576551			0.0268675
Mrpl24	0.576624			0.0158619
Ndufs2	0.576963			0.00345768
Ddx28	0.577536			0.0155647
Rhot2	0.577912			0.00540335
Mrpl36	0.578454			0.0243533
Ech1	0.578872			0.0184904
Tmx2	0.579014			0.0158723
Tmem50a	0.579806			0.0234114
Aamp	0.580033			0.0316914
Atraid	0.580182			0.0193685
Ppp1r14b	0.580347			0.0389144
Eif2b4	0.580582			0.0172791
Phb2	0.580765			0.00731736
Jpt1	0.581118			0.0269513
Ccdc90b	0.581333			0.00696854
Txn2	0.581438			0.0125838
Magoh	0.581799			0.0455158
Ddrgk1	0.58347			0.0329694
Sord	0.583721			0.00019337
Kxd1	0.584002			0.00879448
Qdpr	0.586151			0.0304107
BC029722	0.586197			0.00390162
Rpp30	0.587413			0.0301935
Nkiras1	0.588156			0.0190201
Chmp2a	0.58831			0.0257979
Rbx1	0.588336			0.0351445
Rps15	0.589123			0.0404223
Prorsd1	0.589802			0.0203053
Gcsh	0.590101			0.00405931
Snta1	0.590403			0.00639369
Isoc2a	0.590433			0.00151824
Paip1	0.592269			0.0139614
Hspb8	0.592757			0.00088851
Art1	0.592948			0.011269
Hist1h1c	0.593695			0.0390163
Phyh	0.593731			0.00254347
Fastkd5	0.593784			0.0357852
Polr2g	0.593955			0.0422004
Rpp40	0.593966			0.0152124
Bnip1	0.594274			0.0155106
Apool	0.594289			0.00472272
Rps9	0.594588			0.0495538
Tmem116	0.59495			0.0438283
Josd2	0.595069			0.0471423
Mcts1	0.595667			0.0454016
Naa10	0.596233			0.0465238
Sod1	0.596826			0.043711
Atg101	0.59686			0.0275471
Gatb	0.597418			0.00345768
Cmtm8	0.597745			0.0239084
Mrfap1	0.598006			0.031601
Hadh	0.598155			0.00858831
Rbpms2	0.598276			0.0247518
Psmd4	0.598698			0.0291358
Isca2	0.599449			0.0145979
Mrps25	0.600042			0.00613091
C030006K11Rik	0.600062			0.00763912
Psmb7	0.600237			0.0104098
Gm8756	0.60028			0.0336794
Rcc1l	0.600539			0.0173655
Ssna1	0.600619			0.0280475
Hopx	0.60175			0.0330088
Nfu1	0.601751			0.0153562
Gm31166	0.60189			0.00390162
Cox20	0.601896			0.00857922
Rpl32	0.602381			0.0454019
Bod1	0.602521			0.00642735
Tmed1	0.603571			0.034581
Tbcb	0.60423			0.0368876
Cdkn1c	0.604232			0.0228408
Nsmce3	0.604539			0.0316055
Acyp1	0.604673			0.00731736
Lyrm4	0.604986			0.00904718
Ptrh2	0.605291			0.0448173
Rpl3l	0.606122			0.0248176
Etfrf1	0.606159			0.0150224
Oard1	0.60698			0.0444639
Mcat	0.607021			0.00593979
Atp6v0b	0.607833			0.0414145
Mrps10	0.607961			0.00902122
Rtl8b	0.608363			0.04622
Sod2	0.608691			0.00668651
Ndufa9	0.609439			0.00231683
Washc3	0.60947			0.0206062
Ociad2	0.609637			0.00704068
3110040N11Rik	0.610287			0.0428275
Crnde	0.61112			0.0485777
Dut	0.611273			0.0276134
Hsd17b10	0.612108			0.0113412
Exosc4	0.612533			0.0372527
Emc9	0.612854			0.0191933
Rras2	0.613136			0.0135785
Txndc17	0.61374			0.016539
Polb	0.615253			0.00395777
Prdx1	0.615333			0.0323443
Tmem192	0.615419			0.00922238
Nme6	0.615623			0.0343518
Usmg5	0.615755			0.0371805
Rnf7	0.615781			0.0247448
Fxn	0.615938			0.00954463
C330018D20Rik	0.61602			0.00390162
Cmss1	0.616043			0.0141111
Spr	0.616653			0.00615247
Ubxn6	0.616825			0.0328951
Cox7b	0.616907			0.0340814
Hikeshi	0.618692			0.0270592
Abt1	0.619111			0.033633
Tsg101	0.619617			0.0190201
Arpp19	0.620253			0.0150178
Smim12	0.620472			0.0145979
Zc3h8	0.621664			0.00639369
Htatip2	0.622282			0.0124597
Nme4	0.622343			0.0213517
Pdrg1	0.623103			0.0092122
Ppp1r11	0.623234			0.00346803
Atp23	0.623237			0.0348959
Itgb1bp1	0.623275			0.0111482
Rpl18	0.6235			0.0372769
Mrpl27	0.623576			0.0337898
Sox18	0.623766			0.0155647
Mrpl17	0.62392			0.0143732
2310061I04Rik	0.624781			0.00582678
Gm43672	0.625002			0.0293099
Cyp2u1	0.625538			0.0289981
Hscb	0.626648			0.0141858
Apopt1	0.626699			0.019544
Ngrn	0.62678			0.0163017
Ufc1	0.627891			0.0292773
Tmem88	0.628537			0.0118485
Ppt2	0.62982			0.012886
Scrn2	0.629847			0.0227365
Rps15a	0.631533			0.0421076
Trappc6a	0.63164			0.0202969
Atpif1	0.63194			0.014287
Pfdn4	0.632561			0.0356728
Timm50	0.633951			0.00902122
Mrm2	0.634178			0.0134849
Park7	0.634249			0.00933831
Mettl5	0.634262			0.0463955
Sdhd	0.635117			0.0104737
Rfesd	0.635176			0.0208895
Pfdn1	0.635215			0.0104883
Commd3	0.635243			0.0356108
Glrx3	0.635353			0.0236284
Naa38	0.635413			0.0338565
Smco4	0.636715			0.0201813
2810414N06Rik	0.636838			0.0280858
Tha1	0.636904			0.0163421
Uxt	0.63806			0.0272807
Zmat5	0.639326			0.0377039
Ap4s1	0.63971			0.0407604
Myoz2	0.639725			0.00077019
Dpep1	0.639798			0.033633
Skp1a	0.640078			0.0152124
Coq10a	0.640176			0.00088317
Mrpl37	0.64048			0.0135244
Tbcc	0.640633			0.0298912
Sdhaf3	0.641105			0.00033269
Psmb3	0.64169			0.0468532
Cav3	0.642525			0.0292071
Ankrd37	0.642984			0.0372769
Supt3	0.643566			0.00933831
Tmem126a	0.644599			0.00696854
Pfdn5	0.644647			0.0498594
Pfdn6	0.644664			0.0498714
Cenpa	0.644802			0.015747
Atp6v1f	0.645906			0.0279652
Ccdc124	0.646132			0.0367872
Tmem60	0.646481			0.012982
H2afv	0.646546			0.0349882
Hint3	0.646583			0.0248915
Eef1g	0.646724			0.00496853
Eef1e1	0.646942			0.00763912
Ckm	0.647812			0.00858831
Pgp	0.648079			0.0411607
Gpr27	0.648393			0.0186094
Nr2f6	0.648556			0.023872
Pfdn2	0.649774			0.0297126
Psmd13	0.649894			0.0346794
Ldhb	0.649903			0.00231683
Sdhb	0.649979			0.00606098
Ugp2	0.650223			0.0005934
Ndufs3	0.650352			0.0172791
Phb	0.650766			0.00913249
Mad2l1bp	0.650917			0.0131851
Timm17a	0.651413			0.00718359
Elob	0.651597			0.0304893
Retreg1	0.651959			0.00017981
Slc25a3	0.651973			0.00888547
Fopnl	0.652342			0.0194979
Mrpl1	0.652471			0.00483363
Srp14	0.652621			0.0268675
Rps25	0.652653			0.0238181
Mtg1	0.653478			0.0182461
Csrp3	0.654097			0.00702753
Selenok	0.654432			0.0389993
Atp6v1g1	0.654478			0.0269967
9330158H04Rik	0.654513			0.0431441
Rab24	0.65509			0.0454825
Sap30l	0.655221			0.0298912
Psmb6	0.655806			0.0258286
BC004004	0.656514			0.00029992
Fam174a	0.657262			0.0257022
Ndufs8	0.657646			0.00924149
Cox6a2	0.658189			0.0291538
Polr2e	0.658735			0.00954463
Klk8	0.659004			0.00409068
Dnajc15	0.659307			0.0114004
Acot13	0.660005			0.00102992
Rpl14-ps1	0.660751			0.00654878
Eloc	0.660926			0.0290169
Tmem53	0.661598			0.00606098
2410015M20Rik	0.661865			0.00240116
Acyp2	0.662017			0.0179303
Ier3ip1	0.662089			0.0403824
Cisd3	0.662786			0.0163154
Rrp9	0.662837			0.00948059
Bsg	0.663082			0.00116499
Txnl4a	0.663792			0.00978902
Churc1	0.663996			0.0459211
Tmod4	0.664478			0.0148405
Rhbdd3	0.664607			0.0451156
Sh2d4a	0.664744			0.00272191
Gadd45a	0.664976			0.0202701
Msrb2	0.665228			0.00346803
B3gat3	0.665257			0.0276521
Srp19	0.665266			0.011349
Mettl23	0.6655			0.0280858
Gm49477	0.665963			0.0160929
Ccdc189	0.666991			0.0370775
Znhit1	0.667988			0.0128414
Hmgb3	0.668972			0.00702753
Clec10a	0.669114			0.0296935
Mrpl16	0.669285			0.00593979
Ppcs	0.669313			0.0279674
Lsm2	0.669645			0.0464042
Pebp1	0.670252			0.00142535
2210016F16Rik	0.670599			0.0128414
Txnrd2	0.670909			0.00441516
Clec2d	0.672742			0.0484796
Ttc30a1	0.673066			0.0304941
Psma6	0.675514			0.0190201
A430005L14Rik	0.676056			0.0154151
Tuba8	0.676487			0.00102992
Smim19	0.676774			0.0258549
Tufm	0.678354			0.00639369
Tm2d3	0.678545			0.0151106
Rtraf	0.678755			0.0175797
Tmbim4	0.678763			0.00723269
Eef1akmt1	0.678866			0.00868527
Polr2h	0.679417			0.0286652
Ap4b1	0.679436			0.0389144
Mrps9	0.679578			0.00327476
Ube2m	0.680043			0.00702753
Dnlz	0.680413			0.00489858
Parl	0.681502			0.0159995
Actr3b	0.681917			0.009722
Ubxn1	0.682996			0.0155421
Ube2d2a	0.683433			0.0454019
Commd9	0.684445			0.020644
D8Ertd738e	0.685228			0.0419462
Rasl10b	0.686006			0.00639646
Aurkaip1	0.686249			0.0187686
Nhlrc1	0.686331			0.002964
Csnk2a1	0.686353			0.00582678
Tmem147	0.686475			0.00293679
Rgcc	0.686889			0.0258286
Arl2	0.687436			0.0159995
Mrpl58	0.687484			0.0118769
Naprt	0.687687			0.00646397
Irx5	0.688311			0.00489858
Use1	0.688532			0.00417857
Cenpv	0.691195			0.0190201
Twf2	0.691365			0.0006932
Ndufaf3	0.692053			0.0138586
Mcee	0.692347			0.00454606
Mrpl51	0.692413			0.00582678
Hint1	0.693578			0.0449382
Mrpl46	0.694151			0.0153562
Gm11899	0.694416			0.0160804
Angptl3	0.695089			0.0340678
S100a16	0.695255			0.0238103
Mrpl22	0.695574			0.0186014
Immp2l	0.696708			0.0155421
Wdr45	0.697678			0.0155258
Avpi1	0.697794			0.0345037
Dcxr	0.699202			0.0098826
Pdhb	0.699204			0.00540335
Tomm22	0.699776			0.00582678
Paxx	0.699882			0.0296935
Rpl37	0.69994			0.035467
Marc2	0.700835			0.0389144
Ubl5	0.700869			0.0448173
Car4	0.700954			0.0425963
Nhp2	0.701347			0.0324346
Ndufaf6	0.70161			0.00606098
Hspb1	0.701866			0.00017981
Ier3	0.701883			0.0362512
B230118H07Rik	0.702048			0.0214473
BC031181	0.702059			0.0286652
Cox4i2	0.702585			0.033171
Bud31	0.702829			0.039891
Itgb1bp2	0.703279			0.00674126
Alad	0.703286			0.00617855
Dusp28	0.703547			0.0238563
Car2	0.703553			0.0308044
Mrps30	0.704617			0.00390162
Gm20522	0.704826			0.0431929
Ogdhl	0.705419			0.038964
C1qbp	0.70577			0.00149505
Hemk1	0.706169			0.00687823
Ggnbp1	0.706661			0.0293776
Psmg2	0.707199			0.0159945
Apip	0.707506			0.00720697
Pomp	0.70849			0.0167389
Smim20	0.708506			0.0170952
Nat9	0.709793			0.0163017
Tm2d1	0.709826			0.0254469
Eid2	0.709855			0.0339635
Fth1	0.710458			0.00933831
1110008P14Rik	0.711779			0.0268455
Msrb1	0.711803			0.00654878
Mrpl42	0.712487			0.00575415
Gm5430	0.713563			0.0463901
Mrpl43	0.713954			0.00271348
Asb11	0.715504			0.0200112
Sssca1	0.716358			0.0433561
Lrg1	0.716391			0.0114354
Mrpl21	0.716556			0.00177197
Tbca	0.719099			0.0193386
Lilr4b	0.720201			0.0462984
Bola3	0.72111			0.00269253
Uqcrfs1	0.721871			0.00417857
Nop10	0.721967			0.0200601
Mrps12	0.722244			0.0293776
Mrps15	0.722541			0.0159995
Mb	0.722674			0.00049999
Slc25a11	0.722691			0.00400826
Mrpl30	0.722802			0.00147507
Lipt2	0.723019			0.0037813
Stub1	0.723508			0.0328365
Nfkbil1	0.723605			0.0428301
Hist3h2a	0.723807			0.0373115
Myl2	0.72483			0.00221073
Cryab	0.724889			0.00022662
Rpusd3	0.725414			0.0160908
Trappc4	0.725548			0.0369459
Ninj1	0.725827			0.00060547
Mrpl34	0.726164			0.0132497
Tmem141	0.726237			0.0143732
Acbd6	0.72631			0.0172791
Rps24	0.726771			0.0386925
Kbtbd3	0.72696			0.0357072
Angptl6	0.727837			0.0479841
Edf1	0.728217			0.00974907
Cystm1	0.728678			0.00647402
Mrpl2	0.728837			0.00888547
2810025M15Rik	0.728866			0.0401458
Mrpl11	0.729367			0.0258286
Eif1	0.729434			0.0158723
0610012G03Rik	0.729626			0.0132354
Rusc1	0.729674			0.0330856
Ndufs5	0.730694			0.00108196
Mrpl20	0.731182			0.0131851
Mrps14	0.731413			0.00731736
Mrpl52	0.731473			0.0307014
AL805899.2	0.732529			0.0293147
Trim54	0.732583			0.00256584
Sys1	0.732956			0.0290169
Srp9	0.733217			0.0381242
Gm38300	0.733975			0.0438283
Pcbd2	0.734211			0.00639646
Rbp7	0.734539			0.0308044
Gm31013	0.735436			0.0424662
Psmb1	0.735537			0.0103237
Macrod2	0.735625			0.0229012
Hadhb	0.73576			0.011349
Znhit2	0.736601			0.0336641
Ccdc159	0.736712			0.00717629
Doc2g	0.737234			0.0150443
Snf8	0.737594			0.0103157
Pigp	0.737608			0.0127726
Pop5	0.738616			0.0338565
Arfip1	0.738694			0.0381505
Psmb4	0.738861			0.0229012
Mrps23	0.739365			0.0005934
Clpp	0.73939			0.0134992
Ptges3	0.739705			0.0338565
Rpp25l	0.740686			0.0256009
Wdr83	0.740942			0.00617931
Nkx2-5	0.741666			0.0431257
D10Jhu81e	0.741761			0.00390162
1190007I07Rik	0.742394			0.0172791
Atp5g1	0.7425			0.0087041
Mrps26	0.742574			0.0263537
Anapc13	0.742629			0.0108693
Atp5f1	0.74281			0.0150443
Gstk1	0.742847			0.0182083
[truncated: 26,068 more rows]

## Sheet: B
	UP
Mitochondrial respirasome	8			Data deposited on GEO GSE152168
Mitochondrial membrane part	11
Mitochondrion	22
Respirasome	9
Mitochondrial part	19
	DOWN
Regulation of immune system process	32
Cellular response to stimulus	82
Immune system process	43
Response to stimulus	101
Immune response	33

## Sheet: C
	Uninf.	C	3-PO
	0.013802	0.028	0.019
	0.00631	0.044	0.016
	0.010347	0.03	0.027
	0.015975	0.06	0.01
		0.116	0.011

## Sheet: D
	C	DG
	1	0.68388
	1	0.496594
	1	0.355862

## Sheet: E
	MEMORY		MEMORY REVERTED
	C	DG	C	DG
	1009.44	478.889	3698.33	167.778
	1290	512.222	3584.44	176.111
	1345.56	556.667	4309.44	195.556
	1112.22	551.111	3865	190
