# Supplementary material for: Borrelia burgdorferi infection induces long-term memory-like responses in macrophages with tissue-wide consequences in the heart
Source: PLoS Biol. 2021 Jan 4;19(1):e3001062. doi: 10.1371/journal.pbio.3001062 (PMC7808612; doi:10.1371/journal.pbio.3001062)
Supplement: S8 Data — (XLSX) [file pbio.3001062.s016.xlsx]

## Sheet: S2A
	logFC	No Change	Same	Opposite
	2.87141	0.002626
	2.82401		0.016343			Data deposited on PRIDE (PXD019605) and GEO (GSE152168)
	2.29301	0.009204
	1.7369	4.21e-07
	1.63206	6.13e-06
	1.55358	0.000869
	1.44877	0.014455
	1.35096	0.00397
	1.32873	0.027575
	1.28618	0.002632
	1.26819	0.005487
	1.23524	0.02555
	1.20675	0.010152
	1.09702	0.006288
	1.07731		0.030078
	-1.02464		0.01129
	-1.02889			0.011984
	-1.03036	0.005588
	-1.04765	0.011022
	-1.05775	0.022729
	-1.06242			0.011697
	-1.0759	0.005798
	-1.07787			0.015835
	-1.08286	0.024228
	-1.08932	0.042628
	-1.09133			0.006094
	-1.09279	0.004872
	-1.09298	0.012404
	-1.09912	9.3e-06
	-1.11181			0.006815
	-1.13262	0.013444
	-1.16952	0.001039
	-1.1719	0.042008
	-1.21906		0.000233
	-1.23223	0.020316
	-1.24409			0.003007
	-1.26934		0.022546
	-1.28154	0.006694
	-1.29186	0.018047
	-1.32386	0.010297
	-1.3323	0.008244
	-1.34667			0.048822
	-1.35752	0.001879
	-1.36423			0.000466
	-1.37684	0.000187
	-1.37741	0.000233
	-1.38721	0.012948
	-1.39665	0.004352
	-1.39723	0.000443
	-1.41135	0.001583
	-1.42201	0.021101
	-1.43871			0.007305
	-1.43933	0.001554
	-1.44635			0.032085
	-1.4671			0.029539
	-1.47201			0.001449
	-1.50298	0.000577
	-1.51337			0.002104
	-1.51981			0.000762
	-1.52577			0.033752
	-1.53676	0.000421
	-1.5377			0.03532
	-1.59789	0.03197
	-1.60724			0.013534
	-1.60757			0.004888
	-1.63089	0.000955
	-1.64305	0.015561
	-1.65188	0.001583
	-1.659			0.016584
	-1.69367	0.003867
	-1.7113	0.000183
	-1.71478	0.000741
	-1.71701	0.001875
	-1.72876			0.001903
	-1.76978	0.02232
	-1.77656	0.0168
	-1.78628		0.023758
	-1.80129	0.024504
	-1.81132	0.006764
	-1.81603	0.003789
	-1.90627	0.002368
	-1.9728	0.000364
	-2.05698	0.013542
	-2.34684	0.000237
	-2.81643	2.67e-05

## Sheet: S2B
		logFC	ANOVA	Blue (same)	Red (opposite)
		2.55878		0.003106			Data deposited on PRIDE (PXD019605) and GEO (GSE152168)
		1.84888		0.003391
		1.4488	0.022919
		1.32095	0.033697
		1.2209			0.00949
		1.19807	0.001528
		1.15456	0.003892
		1.11993	0.001642
		1.10018		0.009191
		1.0743	0.002385
		1.07053			0.002233
		1.01807	0.000742
		1.01413	0.002769
		1.01144	0.002895
		1.00055	0.007616
		0.995917	0.004191
		0.962378	0.023372
		0.960734	0.005363
		0.957294	0.001945
		0.95304		1.54e-05
		0.930402	0.012811
		0.919942	0.009192
		0.91334	0.009201
		0.911747	0.00389
		0.897838	0.002908
		0.892864	0.042838
		0.890293	0.018586
		0.880832			0.010364
		0.878935			0.018148
		0.855668	0.008396
		0.848274			0.00042
		0.847815	0.000989
		0.847772	0.002007
		0.845382	0.00075
		0.843714	0.02196
		0.841674	0.015706
		0.824822	0.009793
		0.816489			0.014177
		0.814381	0.009659
		0.810734			0.031047
		0.808903	0.000965
		0.805454	0.009267
		0.795772			0.010397
		0.794998	0.01929
		0.794047	0.006707
		0.787234			0.045797
		0.76086			0.000503
		0.760536			0.001004
		0.759101	0.002937
		0.748346	0.000335
		0.744271	0.000819
		0.734683	0.017029
		0.733264	0.002089
		0.721953			0.003134
		0.715134	0.003256
		0.712959	0.025979
		0.70954	0.012889
		0.707667	0.000878
		0.704703	0.005022
		0.703424	0.009414
		0.702848			0.004023
		0.699331	0.007052
		0.697455	0.004855
		0.695078			0.001825
		0.694232	0.005718
		0.691335			0.014357
		0.690519	0.015711
		0.689272	0.013584
		0.684433	0.006032
		0.678317	0.002691
		0.672334	0.028024
		0.667027	0.001453
		0.65051	0.034815
		0.644552	0.011454
		0.641532			0.027714
		0.637361	0.00283
		0.635009	0.015153
		0.622835	0.025667
		0.620726			0.010729
		0.619252	0.026692
		0.613175			0.04088
		0.612951			0.017785
		0.612258	0.016062
		0.608141			0.033776
		0.605434	0.011172
		0.601418			0.010925
		0.599479	0.02698
		0.596369	0.01015
		0.592268	0.009925
		0.591269			0.006284
		0.579488	0.010645
		0.568569	0.02441
		0.567958	0.038848
		0.564815	0.035772
		0.564084	0.00569
		0.561162	0.020789
		0.560569	0.038465
		0.553178	0.043561
		0.552794	0.015063
		0.552519	0.03223
		0.551263	0.041731
		0.547574	0.036274
		0.539938	0.023871
		0.5394	0.020886
		0.535054			0.000763
		0.534271			0.013629
		0.530578	0.024658
		0.527223	0.009189
		0.52655	0.006596
		0.524312			0.005917
		0.524114	0.013581
		0.522505	0.000298
		0.521339	0.044507
		0.520624	0.001713
		0.520472	0.030732
		0.516915	0.013255
		0.516069	0.030291
		0.507347	0.006649
		0.502197	0.009126
		0.501596			0.01761
		0.496206		0.002143
		0.495184			0.039683
		0.484565	0.024932
		0.470769			0.000321
		0.469845	0.010302
		0.468277	0.032503
		0.464716	0.023029
		0.462932	0.008059
		0.457121	0.006621
		0.455064	0.019235
		0.454784	0.016531
		0.450233	0.024678
		0.447923			0.003407
		0.445677	0.048839
		0.436712	0.031147
		0.433991	0.038139
		0.432663	0.036699
		0.432263	0.025457
		0.426055		0.041913
		0.410077	0.003895
		0.403919	0.015394
		0.400244	0.007483
		0.395989	0.005836
		0.390827	0.040301
		0.376988	0.027252
		0.373077	0.015566
		0.370911			0.027332
		0.369154	0.001373
		0.357138	0.03735
		0.3538	0.038027
		0.339099			0.028245
		0.334572	0.042443
		0.333401	0.008729
		0.331052	0.043139
		0.327827			0.005448
		0.326271	0.041233
		0.325664	0.001837
		-0.41807	0.013695
		-0.42009	0.048714
		-0.42029		0.006128
		-0.42249	0.016197
		-0.43193	0.003232
		-0.43693	0.031724
		-0.4462	0.013736
		-0.44659	0.022385
		-0.45902	0.035175
		-0.46434	0.019021
		-0.498	0.032947
		-0.51389		0.008991
		-0.51405		0.012189
		-0.51667	0.024019
		-0.51689		0.039041
		-0.52779	0.020838
		-0.53918	0.008607
		-0.54578	0.035979
		-0.57888	0.032547
		-0.58497	0.024212
		-0.59448	0.013782
		-0.60986	0.014154
		-0.61369	0.013082
		-0.61593	0.006193
		-0.64396	0.025579
		-0.67232	0.027292
		-0.67987		0.030088
		-0.7501	0.04357
		-0.75445	0.010698
		-0.77054	0.017965
		-0.79625	0.008146
		-0.81739	0.007451
		-0.82678	0.009284
		-0.8306	0.000914
		-0.87365	0.023156
		-0.99171	0.01247
		-0.99552	0.014902
		-1.05541	0.011871
		-1.42124		0.008959

## Sheet: S4
Depth	Name	TUBE NAME	Statistic	#Cells
	132941.fcs	Time = 0		11544
>	132941.fcs/Lymphocytes		71.6	8265
>	132941.fcs/Single Cells		75	8655
> >	Mean : FITC-A = 89.191886902		89.2
> >	132941.fcs/Single Cells/GFP_MFI		98.3	8509
	132962.fcs	Time = 48		11727
>	132962.fcs/Lymphocytes		76.9	9013
>	132962.fcs/Single Cells		74.8	8771
> >	Mean : FITC-A = 100.058578491		100

## Sheet: S5A
Depth	Name	TUBE NAME	Statistic	#Cells
	131645.fcs	4C		12463
>	131645.fcs/Lymphocytes		78.2	9746
> >	Mean : FITC-A = 152.540863037		153
	131646.fcs	pLKO 1		17043
>	131646.fcs/Lymphocytes		83	14140
> >	Mean : FITC-A = 304.563964844		305
	131647.fcs	sh48-1		17288
>	131647.fcs/Lymphocytes		80.6	13931
> >	Mean : FITC-A = 303.416595459		303
	131648.fcs	sh49-1		17132
>	131648.fcs/Lymphocytes		83	14225
> >	Mean : FITC-A = 270.414154053		270
	131650.fcs	pLKO 2		17337
>	131650.fcs/Lymphocytes		82.1	14237
> >	Mean : FITC-A = 270.017181396		270
	131651.fcs	sh48-2		17569
>	131651.fcs/Lymphocytes		79.1	13898
> >	Mean : FITC-A = 284.405731201		284
	131652.fcs	sh49-2		17398
>	131652.fcs/Lymphocytes		81.8	14239
> >	Mean : FITC-A = 249.873001099		250
	131654.fcs	pLKO 3		17243
>	131654.fcs/Lymphocytes		82.8	14271
> >	Mean : FITC-A = 245.885147095		246
	131655.fcs	sh48-3		17482
>	131655.fcs/Lymphocytes		79.3	13868
> >	Mean : FITC-A = 288.753387451		289
	131656.fcs	sh49-3		17387
>	131656.fcs/Lymphocytes		81.6	14180
> >	Mean : FITC-A = 257.968994141		258
	131703.fcs	Unst		17955
>	131703.fcs/Lymphocytes		78.7	14134
> >	Mean : FITC-A = 113.409866333		113

## Sheet: S5B
	plKO	sh 48	sh 49
	1004.87	1676.44	1779.2
	899.118	2011.14	1796.64
	862.323	1357.01	1764.21

## Sheet: S6
	0.04% DMSO	0.1μM 3PO	0.4% DMSO	1μM 3PO
	50000000	45000000	42500000	37500000
	47500000	45000000	47500000	40000000
	47500000	47500000	45000000	40000000

## Sheet: S7
		Time (h)	0	48	72
			1000000	700000	680000
			1000000	750000	705000
			1000000	725000	705000
